# Supplementary material for: Influence of Reciprocal Links in Social Networks
Source: PLoS One. 2014 Jul 29;9(7):e103007. doi: 10.1371/journal.pone.0103007 (PMC4114564; doi:10.1371/journal.pone.0103007)
Supplement: Data S1 — Data sets. (ZIP) [file pone.0103007.s001.zip]

Archive with 3 entries (3 files):
- douban_12209_35871.txt
- README.txt
- sina_10608_71272.txt
