# Supplementary material for: Influence of Reciprocal Links in Social Networks
Source: PLoS One. 2014 Jul 29;9(7):e103007. doi: 10.1371/journal.pone.0103007 (PMC4114564; doi:10.1371/journal.pone.0103007)
Supplement: Data S1 — Data sets. (ZIP) [file pone.0103007.s001.zip › douban_12209_35871.txt]

0 1
2 3
4 5
4 6
4 7
8 9
10 11
10 12
10 13
10 14
10 15
10 16
10 17
10 18
10 19
10 20
10 21
10 22
10 23
10 24
25 26
27 28
27 29
27 30
27 31
27 32
33 34
33 35
33 36
33 37
33 38
33 39
33 40
33 41
33 42
43 44
43 45
46 47
46 48
49 50
51 52
51 53
51 54
51 55
51 56
57 58
59 60
59 61
59 62
59 63
59 64
59 65
59 66
67 68
69 70
71 72
71 73
74 75
76 77
78 79
80 81
80 82
80 83
84 85
86 87
88 89
88 90
88 91
92 93
92 94
92 95
92 96
92 97
92 98
92 99
100 101
102 103
104 105
106 107
106 108
109 110
111 112
113 114
113 115
113 116
113 117
118 119
120 121
120 122
123 124
123 125
123 126
127 128
129 130
129 131
132 133
132 134
132 135
132 136
137 138
139 140
139 16
139 141
142 143
144 145
144 146
144 147
144 148
144 149
144 150
151 152
151 153
151 154
151 155
151 156
151 157
151 158
151 159
151 160
151 161
151 162
151 163
151 164
151 165
151 166
151 167
151 168
151 169
151 170
151 171
172 173
174 175
174 176
174 177
174 178
179 180
179 181
182 183
182 184
182 185
186 187
186 188
186 189
190 191
190 192
193 194
193 195
193 196
193 197
193 198
193 199
193 200
193 201
193 202
193 203
193 204
193 205
193 206
193 207
193 208
209 210
211 212
211 41
211 213
214 215
214 216
217 218
217 219
217 220
217 221
217 222
223 224
223 225
223 226
223 227
223 228
223 229
223 230
231 232
233 234
235 140
235 236
237 41
238 239
238 240
241 242
241 243
241 244
241 245
241 246
241 247
248 249
248 247
250 251
250 252
250 253
250 254
250 255
250 256
250 257
258 259
258 260
261 262
263 264
263 265
263 107
263 266
263 267
268 239
268 269
268 270
271 272
273 274
273 275
273 276
273 277
273 278
273 279
273 280
273 281
273 282
273 283
273 284
285 286
285 7
287 85
287 288
289 290
289 291
292 293
292 294
292 73
292 295
296 297
296 298
296 299
296 300
296 301
296 302
296 303
296 304
296 305
296 306
296 307
296 308
296 309
296 310
296 311
296 312
296 313
296 314
296 315
296 316
296 317
296 318
296 319
296 320
296 321
296 322
296 323
296 324
296 325
326 327
326 328
329 330
329 331
329 332
329 333
329 334
329 335
329 336
329 337
329 338
339 340
339 341
339 15
339 342
339 5
339 343
339 344
345 346
347 348
349 350
351 352
353 354
353 355
356 357
358 359
360 361
362 363
362 364
365 366
367 368
369 370
371 372
371 373
371 374
371 375
376 205
377 64
378 379
380 381
382 383
382 384
385 386
387 388
387 240
387 389
387 390
387 391
387 392
387 327
387 393
387 394
304 296
395 396
397 398
397 399
53 51
53 400
53 359
53 401
53 402
53 403
53 404
405 406
405 329
405 407
405 408
405 409
405 410
405 47
405 411
405 412
413 414
413 14
413 38
415 416
417 418
419 383
420 18
420 421
420 422
423 424
423 396
423 425
423 426
423 427
428 381
429 430
429 431
429 432
429 213
433 434
433 435
433 436
437 438
437 439
440 441
440 442
443 444
443 445
443 446
443 447
448 449
450 451
450 452
453 454
453 455
453 456
453 457
453 458
453 459
453 460
461 273
461 462
461 184
461 463
461 464
465 466
465 467
468 469
470 471
470 359
472 473
472 474
475 476
477 478
479 480
479 481
479 482
479 483
479 484
479 485
479 486
479 487
479 488
479 489
479 490
479 491
479 492
479 493
479 494
495 496
497 498
499 500
501 502
501 503
501 504
501 505
501 506
501 507
501 508
501 509
510 265
510 511
510 512
510 513
510 514
510 515
510 516
510 517
510 518
510 519
510 520
510 521
510 522
510 523
510 524
510 525
510 526
510 44
510 527
510 528
510 529
510 530
510 531
510 532
510 533
510 534
510 535
510 536
537 538
537 539
537 540
541 542
543 198
544 545
546 547
546 548
549 454
549 83
549 550
549 551
549 213
552 430
552 553
552 554
552 555
556 480
556 557
558 559
558 560
558 561
558 562
558 563
558 564
558 565
558 566
558 567
558 399
558 568
558 569
558 570
558 571
558 572
558 573
558 574
558 575
558 576
558 577
558 578
558 579
558 580
558 581
558 14
558 582
558 583
558 584
558 555
558 585
558 586
558 587
558 588
558 589
558 590
558 591
558 592
558 593
558 594
558 595
558 596
558 597
558 292
558 598
558 599
558 600
558 601
558 602
558 242
558 603
558 604
558 605
558 606
558 607
558 608
558 609
558 610
558 611
558 612
558 613
558 614
615 616
617 618
617 619
617 620
621 622
623 624
623 462
623 83
623 625
623 626
623 627
628 629
628 121
628 630
628 381
628 631
632 633
634 635
636 637
638 639
638 640
638 641
642 643
644 645
644 480
644 646
644 647
648 649
648 650
648 651
648 652
648 653
648 654
648 655
648 656
648 657
648 658
648 659
648 660
648 661
648 422
648 662
648 663
664 665
666 667
666 668
666 669
666 670
671 672
673 674
675 676
675 677
675 678
675 679
675 451
675 680
675 681
675 682
675 683
675 684
685 240
685 686
687 688
689 690
689 691
689 692
689 693
689 694
689 695
689 696
697 698
697 699
697 700
697 634
697 701
697 686
697 667
697 702
703 704
703 705
703 706
703 707
703 708
703 709
703 710
703 711
703 342
703 712
703 394
703 713
703 254
703 714
703 715
703 716
717 177
718 719
718 720
718 721
718 722
718 723
724 725
726 193
727 122
727 728
727 729
730 731
730 732
730 733
730 734
730 735
730 736
737 738
737 739
740 239
740 229
740 430
740 741
742 743
742 744
745 746
745 747
748 749
750 751
750 752
750 64
753 754
753 755
753 756
753 757
753 758
759 760
759 761
759 762
759 213
763 764
765 766
765 171
765 767
765 293
765 114
765 107
768 769
770 418
771 772
771 773
774 480
775 776
775 777
775 94
775 778
775 779
775 780
775 781
775 105
775 782
775 343
783 784
785 786
787 788
789 790
789 791
789 792
789 793
789 794
789 795
796 797
796 798
799 800
801 498
801 116
802 803
804 805
804 396
804 806
804 807
804 808
804 809
804 810
804 732
804 811
804 490
804 812
804 813
804 814
804 815
804 816
817 818
819 820
821 822
823 824
823 480
823 825
823 826
823 827
823 828
823 829
830 831
203 193
203 832
203 833
203 71
834 835
836 454
836 342
837 838
837 6
837 87
837 839
840 841
840 842
843 394
844 845
844 846
844 847
848 290
849 850
851 852
851 853
854 855
854 856
857 858
857 859
857 860
857 861
857 862
863 864
863 865
863 866
867 868
867 869
867 870
871 872
871 454
871 873
871 874
875 876
877 878
879 634
879 107
879 880
879 881
882 883
884 885
884 886
884 359
887 888
889 890
891 892
891 767
891 752
891 893
891 213
894 895
894 896
897 898
899 290
899 900
901 902
901 903
904 905
904 906
907 908
907 548
907 909
910 911
910 95
910 912
910 913
914 915
916 917
916 918
916 272
919 920
921 922
921 923
921 924
925 926
927 928
927 929
930 931
932 933
934 935
934 936
934 937
934 938
934 939
934 940
934 941
934 942
934 943
934 944
934 945
934 946
934 947
934 948
934 949
934 950
934 951
934 952
934 953
934 954
934 955
934 956
934 957
934 958
934 959
934 960
934 961
962 963
964 965
966 967
966 968
966 969
966 970
966 971
966 972
973 974
973 394
62 975
62 976
62 977
62 63
62 978
62 866
62 979
62 980
62 981
62 59
62 982
62 983
62 984
62 985
62 986
62 987
62 988
62 989
62 990
62 991
62 992
62 993
62 994
62 995
62 996
62 654
62 997
62 672
62 998
62 999
62 1000
62 1001
62 1002
62 1003
62 1004
62 342
62 1005
62 1006
62 736
62 1007
970 860
970 1008
970 1009
970 24
970 986
971 1010
971 1011
971 1012
971 451
971 1013
971 966
1014 1015
1016 679
1017 1018
1017 1019
1017 122
1020 1021
1020 1022
1023 1024
1025 1026
660 1027
660 648
660 1028
660 1029
660 1030
660 1031
660 755
660 1032
660 1033
660 686
660 606
660 455
660 1034
660 386
660 459
660 1035
660 121
660 555
1036 1037
1036 1038
1036 1039
1036 674
1036 1040
1036 1041
1042 1043
1042 1044
1045 272
431 1046
431 429
431 1047
431 1048
431 1049
619 340
619 64
619 1050
1051 454
1051 107
1051 1052
1051 1053
1051 1054
1051 1055
1051 723
1051 343
1056 1057
1058 1059
1058 1060
1061 275
1062 412
1063 1064
1063 1065
1063 1066
1067 1068
1069 1070
1069 1071
1069 1072
1069 1073
1069 679
1069 1074
1069 1075
1069 1076
1069 1077
1069 1078
1069 1079
1069 1080
1069 1081
1069 1082
1069 1083
1069 1084
1069 1085
1069 1086
1069 284
1087 1088
1087 1089
1087 649
1087 1090
1091 1092
1091 1093
1091 1094
1091 1095
1091 1096
1091 1097
1091 1098
1099 1100
800 1101
800 1102
800 1103
800 1104
800 1105
800 1106
800 578
800 1107
800 1108
800 1109
800 1110
800 1111
1112 1113
1112 394
1114 1115
1114 1116
1117 1118
1117 1119
1117 1120
1121 1122
1123 1124
1125 1126
1125 1127
1125 272
1125 1128
1129 83
1129 1130
1131 1132
1131 926
1131 1133
1131 1134
1131 1135
1131 1136
1131 639
1131 1137
1131 184
1131 960
1131 14
1131 1138
1131 1139
1131 343
1131 1140
1141 990
1142 364
1142 1143
1142 64
1144 1145
1144 1146
1147 1148
1149 1150
1151 1152
1151 1000
1151 988
1151 1153
1154 1155
1156 1157
1156 1158
1159 1160
1159 1161
1159 1162
1159 1163
1159 850
1159 682
1159 1164
1165 229
1166 359
1166 1167
1166 1168
1166 725
1166 1169
1166 1170
1166 736
1166 1039
1171 772
1172 1173
1172 1174
1175 1176
1175 1177
1178 496
1178 1179
1178 1180
1178 1181
1178 1182
1183 1184
1185 1186
1185 1187
1188 1189
1190 1191
1190 1192
1193 1031
1194 756
1195 1196
1195 1197
1195 1198
1195 1199
1195 62
1195 1200
1195 1201
1195 1202
1195 1203
1195 1204
1195 1205
1195 1206
1195 1207
1195 1208
1195 1209
1195 1210
1195 1211
1195 1212
1195 1213
1214 15
1214 1215
1214 1216
1214 342
1217 1218
1217 1219
1217 1220
1217 1221
1217 1222
1217 1223
1217 270
1217 1054
1217 1224
1217 1225
1217 1226
1217 844
1227 527
1227 1228
1227 288
1227 1229
1227 1230
1227 1231
1227 1232
1227 327
1233 1234
1233 1184
1235 1236
1235 1237
1235 1238
128 55
128 127
1239 1081
746 1228
746 87
746 83
746 1240
746 254
746 745
746 1241
746 77
746 1242
1243 1244
1245 1246
1245 1247
121 1248
121 1249
121 455
121 1250
121 1251
121 1252
121 120
121 1253
121 1254
121 1255
121 1256
121 1257
121 1258
121 1259
121 1260
121 1261
121 1262
121 1263
121 1264
121 1265
121 1266
121 1267
121 175
121 1268
121 1269
121 1270
121 1271
121 1272
121 178
121 225
121 1273
121 1274
121 435
121 1275
121 1276
121 660
121 113
121 1277
121 116
121 1278
121 1279
121 933
121 1280
121 782
121 1281
1282 449
1282 1283
1282 695
1284 1138
1284 454
1284 1285
1284 1286
1287 619
1288 229
1289 1290
1289 66
1291 1292
1293 1294
1295 1296
1297 1298
1297 1299
1297 1300
1297 1301
1297 1302
1297 1303
1297 105
1304 1305
1306 1307
1308 58
1309 657
1309 1310
1309 1311
1309 1312
1309 1313
1314 1315
1314 1316
1314 1072
1317 1005
1318 755
1319 1320
1319 1321
1322 1323
1324 1325
1324 1326
1324 1327
1324 1328
1329 1330
1329 1331
1329 595
1329 1332
1329 1333
1329 1334
1329 869
1335 1336
1335 1337
1335 1338
1335 1339
1340 75
1341 1342
1341 1343
1341 1344
1345 1346
1347 1348
1349 1350
1349 970
1349 684
1351 1352
1351 1353
1354 934
1354 265
1355 1356
878 694
1357 1358
1357 1359
1360 1361
1360 1181
1362 1363
1362 1364
26 1008
26 1365
26 1366
26 1367
26 1181
26 1368
26 1369
26 1370
26 1371
26 25
26 1372
26 1373
26 1374
26 1375
26 1376
26 1377
26 1378
26 1379
1380 1381
1382 1383
1382 1384
943 454
943 1385
943 1386
943 1387
943 1388
943 206
943 1389
943 1390
943 1391
943 684
1392 1265
1392 1393
540 537
1394 1395
1396 1397
459 1310
459 1398
459 1399
459 1400
459 5
459 1401
459 1402
459 1403
459 1404
459 1405
459 1406
459 1035
459 1323
459 1407
459 1408
459 1409
459 660
459 1410
459 1411
459 134
459 453
459 1412
459 1413
459 1414
459 1415
459 445
459 960
459 990
459 1416
1417 725
1417 1418
1417 343
1417 37
1281 1419
1281 121
1281 1420
1281 1421
1281 1422
1281 1423
1281 1424
1281 667
1281 177
1281 749
1281 1182
1281 1425
1281 1426
1281 1427
1281 234
1281 1428
1429 1430
1429 1431
1429 1432
1429 1433
1429 1434
1429 1435
1429 1436
1429 1437
1429 1438
1429 1439
1429 438
1440 1441
1442 411
1443 1444
1445 1446
1447 1448
1447 1449
1447 434
1447 1450
1447 1451
1452 1453
1454 1455
1454 1456
1454 1457
1454 1458
1454 327
1454 1459
1225 331
1225 1460
1225 1461
1225 394
1462 454
1462 1463
1462 1464
1462 1465
1466 1467
1468 1469
1470 1435
1470 1471
1472 1473
1472 1474
1472 818
1472 249
1472 1475
1472 1181
1472 1476
1472 1477
1472 1478
1472 1479
1480 1481
1480 1482
1483 806
1484 254
1485 1486
1487 75
1488 1489
1488 1137
1488 1490
1488 1491
1488 1492
1493 1494
1493 327
1495 1496
1495 1497
1495 1498
1495 1499
1495 1500
1501 1315
1501 1502
1501 1503
1504 756
1504 1505
1506 1507
1508 131
1508 1509
1508 163
1508 1510
1511 1512
1513 1514
1513 1515
1516 858
1517 1518
1519 1101
1519 1520
1519 1521
1519 1522
1519 1523
1519 1524
1525 508
1439 1526
1439 1429
1439 1527
1439 1528
1439 1529
1530 1531
1532 1533
1534 1535
1534 64
1536 1537
1538 1539
1540 1541
1542 1543
1542 1544
1542 1545
1542 1409
1542 1546
1542 1547
1542 1548
1542 175
1542 1549
1542 1550
1551 1521
230 1552
230 223
230 1553
230 1554
230 1555
230 1556
230 637
230 1463
230 1034
230 1557
230 1558
230 36
230 1559
230 1560
230 1561
230 1562
1563 1564
1565 1566
1567 1406
1221 1568
1569 1570
1569 1571
1569 1572
1569 1573
1418 1574
1418 1575
1418 1576
1418 1577
1418 1578
1418 1579
1580 1029
1580 1581
1580 1582
1580 1583
1580 1584
1580 655
1585 1586
1587 736
1588 1589
1590 1591
1592 1593
1592 1594
1595 1596
1595 1597
1595 1398
1595 828
1595 254
1595 1598
1595 284
1595 1071
1595 1599
1595 613
1595 1034
1600 1601
1602 1603
1604 1605
1604 1606
1604 1607
1608 1609
1610 1597
1610 1611
1610 1612
1610 1613
1610 1614
1610 1615
1610 115
1610 1616
91 88
1617 1618
674 1619
674 1620
674 1621
674 1622
674 82
674 1623
674 1624
674 1625
674 1626
674 673
674 1627
674 1628
674 1629
674 1630
674 1036
674 1631
674 1632
674 1633
674 83
674 1634
674 1635
674 1636
674 1637
674 1638
1639 1640
1639 1641
1642 38
1642 1643
1642 1644
1642 1645
1646 791
1646 1647
704 21
704 1648
704 703
704 850
704 1216
1649 1650
1651 1652
1653 1654
1655 1163
1656 1657
1656 1658
1656 1659
1656 1660
1656 1249
1661 892
1661 1662
1661 1663
1664 1665
1666 967
1667 1668
1667 1227
1669 1670
1669 1671
1672 913
1673 1674
1675 713
1675 1676
1677 1678
1128 1679
1128 1680
1128 1681
1128 1682
1128 1683
1684 667
1685 55
1685 1686
1685 739
1685 1558
1685 599
1685 1687
1685 1625
1688 1689
1688 272
1688 1690
1688 684
1691 1692
1658 755
1658 1693
1658 1052
1658 1656
1658 1694
1658 1695
1658 1696
1697 68
1698 1699
1698 1700
1698 1701
1698 1702
1698 1703
1698 1412
1698 1704
1698 401
1698 1705
1698 791
1698 1706
1698 1084
1698 1707
1698 1708
1698 1709
1698 343
1698 1710
1711 1712
1713 703
1713 1405
1713 723
1714 1299
1715 1716
1715 1575
1715 1717
1718 6
1718 1348
1718 1719
1718 974
1720 1721
1720 247
1722 1723
1722 1482
1724 1725
1724 1726
1724 1727
1724 1728
1729 686
1730 1731
1732 1733
1732 1734
1732 1735
1732 418
1732 1736
1732 600
1737 1738
1739 85
1739 1740
1739 1741
1742 1743
1742 1744
1745 291
1745 838
1745 1064
1745 1397
1745 1746
1745 1747
1745 684
1748 1749
1748 1750
1748 1751
1748 1582
1752 275
1752 1309
1753 140
1753 122
1754 1755
1754 1756
1754 641
1754 1757
1754 1758
1754 1759
1754 1760
1754 862
1754 1761
1754 1762
1754 1763
1754 1764
1754 159
1754 1765
1754 1766
1754 1767
1754 1768
1754 145
1754 1769
1754 1431
1754 1770
1754 1771
1754 1772
1754 34
1754 1773
1754 1774
1754 1775
1754 1776
1754 1777
1754 1731
1754 1465
1754 1778
1754 1779
1780 1781
1782 1783
1784 1785
1786 1029
1107 1209
1107 1003
1107 1787
1107 800
1788 1789
456 34
456 1790
456 1034
456 1791
1792 1793
1792 595
1794 1795
1796 723
739 1797
739 1798
739 1799
739 509
739 1800
739 1801
739 171
739 155
739 1802
739 1803
739 1804
739 737
739 1805
739 1463
739 1685
739 827
739 1806
739 1807
739 1808
739 646
739 1710
1809 1810
1415 459
1811 1717
1812 430
1812 1813
1814 1815
1816 1817
1816 1818
1816 66
394 1819
394 1820
394 1821
394 1225
394 1822
394 1823
394 1824
394 387
394 1825
394 1826
394 1827
394 788
394 331
394 213
394 1828
394 1829
394 1830
394 1831
394 1832
394 973
394 390
394 1240
394 1833
394 1834
394 1835
394 1836
394 1837
394 1838
394 1839
394 1840
394 1694
394 703
1841 1842
1843 1844
1843 1845
1843 1846
1843 1105
1847 1848
1847 1849
1850 1115
1851 1808
1852 1853
1852 1854
1855 454
1855 1856
1855 1857
1855 1858
1855 1859
1855 1860
1855 637
1855 1830
1855 1861
1855 788
524 510
1862 1863
1864 1865
1864 94
1866 611
1866 1867
1866 1768
1866 1868
525 510
1869 1870
1869 1332
1871 1872
1871 1502
1871 874
1871 1022
1871 1873
1874 645
1874 343
1875 1876
1875 1218
1877 454
1877 1134
1877 71
1877 1878
1877 1879
1877 1880
1877 1881
1877 381
1877 12
1877 1882
1877 696
1877 1883
1884 1885
1884 1886
1887 1888
1887 12
1889 1890
1889 1891
1889 1892
1893 1894
1893 1895
1893 1896
1893 1748
1893 1897
1893 206
1893 1898
1893 1899
1900 1901
1900 1902
1903 1904
1903 1905
1906 327
1906 1907
1906 832
1908 1909
1908 1910
1908 1911
1908 290
1908 1912
1913 404
1914 1915
1916 1917
1916 1918
1916 1919
609 558
609 1920
609 619
609 1921
1922 1923
1922 1652
1924 1925
1926 1927
1928 764
1928 1929
1928 1930
1931 1932
1931 1933
1931 1934
1935 1223
1935 1936
1935 1937
1938 1939
1938 1940
1941 87
1942 1943
1944 1945
1944 1946
1947 1948
1947 1949
1950 1064
1951 1952
1953 1954
1955 1956
1955 1957
1955 1958
1955 1959
1960 1961
1339 1335
1962 1963
1948 1964
1948 1965
1948 373
1948 1966
1948 180
1948 1947
1948 1967
1948 1968
1948 387
1948 1969
1948 1970
1948 592
1948 1474
1948 1971
1948 1405
1948 1047
1948 1972
1948 1973
1948 1156
1948 1974
1948 1975
1948 1976
1948 1977
1948 1978
1948 1979
1948 1980
1948 1981
1948 1982
1948 1983
1948 1984
1948 697
1948 1985
1948 1986
1948 1987
1948 1988
1948 1989
1948 1990
1948 1991
464 454
464 1992
464 461
464 1668
464 723
464 275
464 430
464 327
464 1993
464 1034
1994 1995
1994 898
1994 1996
1997 1998
1997 1999
1997 2000
1997 600
2001 2002
2001 2003
2001 2004
2005 979
2006 2007
60 2008
60 2009
60 59
60 1039
2010 386
2011 2012
2013 2014
2013 1262
2013 2015
2013 2016
2013 2017
2013 641
2013 1558
2013 2018
2013 2019
2013 2020
2021 2022
2023 2024
2025 2026
2027 2028
2027 2029
1412 1176
1412 134
1412 1698
1412 1398
1412 1404
1412 2030
1412 2031
1412 2032
1412 459
1412 1414
1412 1405
1412 2033
2034 2035
2034 2036
2034 2037
2038 2039
2040 1100
2041 2042
2043 122
2044 2045
2046 2047
2048 1029
2049 934
2049 1044
2050 2051
2050 2052
2050 1799
2053 1532
2054 343
2055 2056
2057 1464
2058 2052
2059 2060
2059 1012
2059 2061
2059 1572
1824 2062
1824 2063
1824 700
1824 2064
1824 2065
1824 2066
1824 394
1824 2067
2068 2069
2070 858
2070 2071
2072 2073
2072 2074
2072 1003
2072 85
2072 2075
2072 2076
2072 2077
2072 2078
2072 2079
2072 2052
2072 2080
2072 2081
2072 2082
2072 2083
2072 291
2072 2084
2072 1006
2072 2085
2086 2087
2086 2088
2086 2089
2086 538
2086 1179
2086 2090
2091 2092
2091 2093
2091 1629
2091 2094
2095 2096
2095 2097
1768 2098
1768 2099
1768 1348
1768 2100
1768 2101
1768 1866
1768 2102
1768 626
1768 1867
1768 2103
2104 2105
2104 2106
2104 163
2104 1993
2107 2108
2107 2109
2110 2111
2110 2112
2113 2114
2115 2116
2115 2117
2115 2118
2115 171
2115 293
2115 2119
2115 2120
2115 2121
2115 2122
2115 583
2115 2123
2115 1647
2115 1313
2115 2124
2125 2126
2125 2127
2125 2099
2125 2128
2125 723
2125 208
2125 627
2129 2130
2129 2131
2129 833
2129 203
2129 2132
2129 2133
2129 2134
2129 434
2135 2136
2135 247
2135 2137
2138 2139
2140 2141
2142 2143
2142 2144
2145 2146
2145 2147
2145 293
2145 860
2145 2148
2145 1054
2145 82
2145 2149
2150 2151
2152 2153
2154 2155
2154 121
2156 2157
2156 1000
2156 2158
2047 2159
2047 414
2047 169
2047 2160
2161 2162
2161 1348
2161 2163
2164 630
2165 2166
2165 2167
2168 2169
2170 2171
1966 1948
1966 418
2172 2173
2172 1818
2174 1184
2175 2176
2177 2178
2177 2179
2143 445
2143 2180
2143 2181
2143 2182
734 2183
734 730
2184 1242
2185 14
2186 532
2186 2187
2186 63
2186 1157
601 1300
601 2188
601 558
601 403
601 418
2189 2190
2191 2192
2191 16
1879 2193
1879 2194
1879 1877
2195 2196
1356 2197
1356 2198
1356 2199
1356 1355
1356 2200
1356 2201
2202 1410
2203 2204
2203 2205
2203 1409
2203 2206
2203 1905
2203 657
2203 2207
2203 312
2208 2024
2209 2210
2209 1503
2211 396
1486 1485
1486 2212
1486 2213
1486 2214
2215 1566
2216 2217
2216 2218
2216 2219
2216 1096
2216 2220
2216 284
2221 2222
2223 2224
2223 2225
2226 1553
2227 758
2228 2229
1277 1749
1277 121
1277 1039
2230 2231
2232 2233
2232 2234
89 88
89 1627
2235 41
679 1514
679 2236
679 1069
679 2237
679 1932
679 2238
679 2239
679 1503
679 2240
679 2241
679 335
679 2242
679 2243
679 36
679 2244
679 2245
679 2246
679 1077
679 1872
679 2247
679 1031
679 2248
679 2249
679 2250
679 1016
679 675
679 208
679 2251
679 2252
679 815
679 2253
679 2254
679 2255
679 2256
679 2257
679 677
679 739
679 2258
679 2259
2260 2261
2260 2262
2260 1823
2263 699
2263 2264
2263 2265
2266 2267
2268 2269
2268 2270
2268 2271
2268 2272
2273 2274
2155 2154
2155 2275
1888 178
1888 1887
1888 2276
1888 2277
1888 1660
1888 2278
1888 2279
2280 2281
1823 943
1823 394
2282 2283
2282 2284
2282 1717
2285 2286
2287 878
2287 1542
2288 2289
2288 2290
2291 2292
517 2293
2294 2295
2296 2297
2296 1756
2296 107
2296 2298
2296 2299
2296 1876
2296 2300
2296 2301
2296 1361
2296 1687
2296 2302
2303 180
2303 2304
2303 36
2305 1312
2305 2306
2305 2307
926 925
2308 784
2308 359
2309 2310
2311 2029
2311 2312
2311 2313
2314 2315
2316 825
2317 500
2318 87
2318 2319
2320 2321
2320 653
2320 2322
2323 2324
2325 1384
2325 2326
2327 151
2327 2328
2327 1741
2327 2329
2330 1070
2330 1766
1268 667
1268 121
1749 1277
1749 2331
390 2332
390 2333
390 387
390 394
756 1504
756 753
756 2334
756 332
756 156
756 2335
756 2336
756 618
2337 2338
2339 2340
2341 2342
2343 2344
2343 781
2343 343
2343 272
2343 2345
2346 948
2346 2347
2346 2246
2348 1676
2348 2349
2350 2351
2350 2352
2350 970
2350 2353
2354 2355
2354 2356
2354 2357
2354 422
2354 2358
2354 2359
2354 2360
2354 2361
2354 2362
2354 1627
2354 2363
2354 2364
2354 154
2354 2365
2354 2181
2354 2366
2354 2367
2354 2114
2354 2368
2354 2369
2354 2370
2354 779
2354 156
2354 989
2354 1800
2354 2371
2372 2373
2374 862
2375 2376
2375 2377
2375 2378
2379 81
2379 1133
2379 2380
2381 2382
2383 1636
2384 1660
2385 2386
2385 2387
2388 290
2389 2390
2389 2391
2392 408
2392 2393
2392 2394
2395 1637
2395 995
2395 1636
2396 2397
2396 2398
2396 6
2399 26
928 2400
928 2401
928 768
928 239
928 2402
928 927
928 2403
928 1984
928 2404
928 2405
928 2406
2407 696
2408 85
2408 2409
2408 2410
2411 934
2412 2413
2412 1471
2414 2415
2414 2416
2414 1143
2414 2417
2418 110
2418 2419
2420 2421
2422 2423
2424 2063
2425 462
2425 1846
2425 2426
2425 2427
2425 1872
2425 1164
2428 55
2428 758
2429 1225
2430 1770
2430 1731
2431 2432
1405 2433
1405 85
1405 1412
1405 1948
1405 2434
1405 2435
1405 708
1405 2436
1405 459
1405 2437
1405 1713
1405 703
2438 2439
2438 833
2440 2441
166 2062
166 2442
166 2443
2444 2445
2446 2447
2448 1762
2449 2324
2450 699
2450 2451
2452 462
2452 1137
2452 2060
2453 2454
1084 1070
1084 790
1084 1698
1084 2455
1084 1702
1084 791
1084 898
1084 1071
1084 1069
1084 2456
1084 1705
1084 284
626 1448
626 2457
626 2458
626 103
626 2459
626 2460
626 2461
626 2426
626 348
626 2462
626 2463
626 1757
626 2464
626 2465
626 2466
626 2467
626 2468
626 2469
626 2470
626 2471
626 166
626 725
626 201
626 1768
626 2472
626 2473
626 2474
626 1012
626 140
626 2475
626 2476
626 2477
626 323
626 602
626 2352
626 623
2478 183
2479 1184
2480 2481
2480 2482
2483 1650
252 1143
252 250
1224 241
1224 411
1224 2484
2485 2486
2485 1993
2485 2487
2485 1046
2485 2488
2485 761
2485 2489
2485 2490
2485 2491
2485 2492
2485 2493
2494 911
2495 1514
2495 284
2495 2496
2495 686
2497 418
2498 2499
2500 2501
184 2502
184 2503
184 2504
184 825
184 2505
184 2506
184 2507
184 1079
184 2180
184 1303
184 2508
184 2509
184 2510
184 1131
184 2511
184 1790
184 1872
184 2512
184 2513
184 2514
184 2364
184 481
184 2515
184 2031
184 2516
184 1312
184 1094
184 2517
184 1086
184 1036
184 2518
184 2486
184 2519
184 2520
184 461
184 2521
184 15
184 1024
184 1740
184 2522
184 342
184 2523
184 2524
184 1993
184 2525
184 1846
2526 2527
2528 1609
2528 2529
2528 1896
2530 2531
2530 2532
2530 1358
2533 2534
2533 2535
2533 2466
2533 2536
2533 66
2533 2537
2533 2538
2539 2540
2541 1041
2542 2543
2542 2544
2545 2546
2547 2410
2547 41
2547 1120
2548 940
2548 2549
2550 2551
2550 555
2550 2552
2553 1021
2554 2555
2554 1575
2556 979
2556 2557
1260 121
2522 2558
2522 2559
2522 1632
2522 2521
2522 1579
2522 2560
2522 2561
2522 21
2522 1968
2522 2562
2563 2564
2563 2474
2565 2566
2567 2568
2567 2569
2567 2570
2567 2571
2572 2573
2574 83
2574 411
2574 2575
2576 970
2576 2577
2578 2579
467 465
2074 121
2074 2580
2581 2582
2583 1668
2583 2584
2583 2585
2583 2586
2583 2587
2583 2588
2589 58
2590 2591
2592 2014
2593 1984
2593 206
2593 2594
2593 2595
2596 239
2596 2597
2596 2598
2596 2599
2600 2601
2600 2602
2600 2603
2600 2234
2600 2604
2605 2606
2605 1301
2605 2607
2608 2609
2608 2610
2608 565
2608 1473
2611 600
2612 2613
2612 147
600 1429
600 1448
600 893
600 2614
600 490
600 2615
600 2616
600 2617
600 2618
600 827
600 2619
600 214
600 2620
600 1931
600 2621
600 1256
600 2622
600 2623
600 2624
600 2625
600 2626
600 446
600 2627
600 1702
600 1732
600 2628
600 2629
600 2630
600 1997
600 2631
600 943
600 2632
600 2633
600 2634
600 1156
600 2635
600 2636
600 2637
600 2638
600 2639
600 2640
600 2611
600 2641
600 589
600 14
600 2642
600 2643
600 2644
600 2416
600 2645
600 2237
600 620
600 532
600 2646
600 2647
600 2648
600 2649
600 2650
600 782
600 2651
600 2334
600 1104
600 2652
600 1549
600 606
600 2653
600 2654
600 996
600 204
600 2655
600 634
600 2656
600 1110
600 2657
600 2658
600 2659
1391 923
1391 943
1391 2073
2660 2519
2660 1134
2660 2661
2660 1182
2662 2663
2662 1134
2662 2664
2662 700
2662 418
2662 2665
2662 2666
2662 2667
2668 1936
2668 2669
2668 2670
2668 2671
2668 1292
2672 2673
2672 247
2672 2674
2675 2676
2675 1635
2677 2678
2677 2679
2680 2681
2680 2682
2683 107
2683 2684
2685 2686
2687 2688
2687 2689
2690 1218
2690 2691
2690 254
2690 2692
2690 2693
2690 2463
2690 2694
2690 1244
2695 2696
2695 2697
2695 701
2695 2698
2699 2700
2701 2702
1679 1128
2703 2704
2703 239
2703 1909
2703 2705
2703 2198
2703 2706
180 179
180 2303
2707 2708
2709 755
2710 2711
2710 2712
2713 2714
2713 480
2713 2421
2713 2715
2713 2716
2713 2717
2713 2718
2713 2719
2713 2720
2713 2721
2713 1678
2713 2722
2713 1603
605 558
2723 890
2628 59
1316 1314
1316 2724
2725 2726
2725 2727
2725 2728
2725 30
2725 896
2725 2729
2730 159
2730 2731
2732 1630
2732 1638
2733 228
2733 2734
2735 2736
2735 2737
2735 2738
2735 2739
2735 2740
2741 2742
243 241
243 2743
243 2744
2745 1361
2746 625
2747 2748
2747 2749
2747 2750
2747 2751
2747 2752
2747 2753
2747 350
2747 990
2747 1179
2747 284
2747 2754
1743 455
1743 2755
1743 83
1743 18
1743 1742
1743 1872
1743 2756
1743 2757
2758 38
2758 2759
2760 224
2760 832
2760 2761
2760 2762
1026 6
1026 1384
1026 2763
1026 2764
1026 2765
1026 2766
1026 1025
2767 2768
1936 370
1936 1218
1936 2769
1936 1819
1936 331
1936 125
1936 788
1936 1223
1936 1935
1936 2770
1936 2771
1936 2772
1936 1457
1936 2773
1936 430
1936 1839
1936 2774
1936 327
1936 1687
1936 2451
2775 9
2775 2776
2775 2668
2777 2778
2779 2780
2781 250
958 934
958 1458
958 1240
2782 2783
2784 2785
980 62
2786 2787
2786 229
2786 1302
2786 2788
2789 1678
2790 2791
2790 83
1562 1446
1562 2792
1562 2793
1562 2794
1562 2795
1562 1384
1562 1868
1562 641
1562 1558
1562 2508
1562 2796
1562 230
1562 1764
1562 2797
1562 2798
2799 2800
2799 2801
2802 454
2802 723
2803 2233
2803 2804
2803 2603
2803 2805
455 2806
455 1310
455 2807
455 2808
455 2809
455 699
455 2810
455 2811
455 2812
455 2813
455 1611
455 2814
455 682
455 2815
455 2816
455 2817
455 2818
455 1031
455 2819
455 2820
455 1743
455 2821
455 660
455 2822
455 2823
455 2824
455 614
455 453
455 1690
455 2825
455 607
455 2826
455 2345
455 743
455 121
2827 454
2828 2147
2828 93
2829 34
2829 1031
2829 2830
2829 2831
2829 2832
2829 1905
2829 2833
2829 343
2829 2834
2835 2836
2837 2838
2837 2839
2837 2840
2837 2841
2837 2738
1253 121
2842 2843
2842 1249
2842 2844
2842 502
2842 2845
2842 2846
2842 2370
2842 686
2842 2847
2842 2276
2842 2848
2842 1946
2842 2849
2842 2850
2842 2851
2842 1660
2842 2852
2853 1579
2853 2854
2855 2233
2855 699
2856 2857
2856 2858
2859 64
2859 982
2860 2861
2862 2863
2864 6
2865 85
2865 986
2866 2867
2866 2416
2866 425
2868 178
2869 982
2869 2870
1683 2646
1683 1128
2748 2367
2748 2871
2748 2747
2872 2873
2872 2874
2872 2875
2872 2876
2872 2877
2872 2878
2872 2879
2872 2880
2881 454
2882 1876
2882 972
2882 2099
2883 2884
2885 2886
2112 2110
2887 64
2888 2889
2888 2890
2888 1790
2891 1343
2891 2892
2893 408
2893 2894
2895 619
2896 2858
2897 2898
2897 2899
2897 2900
2897 1876
2897 2901
2897 2673
2897 2902
2903 18
2904 2192
2905 2906
2905 12
2905 2907
2905 2908
1019 2909
1019 2910
1019 2911
1019 2912
1019 2913
1019 2914
1019 46
1019 2915
1019 399
1019 2916
1019 2917
1019 2918
1019 2919
1019 2920
1019 1649
1019 2921
1019 1342
1019 2922
1019 2923
1019 2924
1019 2925
1019 2926
1019 2927
1019 2928
1019 2929
2930 2868
2080 2931
2080 2932
2080 2933
2080 2934
2080 64
2080 2935
2080 2072
2080 2936
2080 1009
1838 2937
1838 394
2938 439
2451 2939
2451 2450
2451 2940
2451 327
2451 2638
2451 1041
1593 2941
1593 2942
1593 2943
1593 2584
1593 2944
1593 1256
2945 2946
2945 2947
2948 1137
2949 2950
2949 696
2949 66
2951 2952
2951 2953
2951 1818
2951 686
2951 2954
2955 2956
2955 2957
2958 2959
2960 1963
2961 2962
2963 83
2963 712
2964 2965
2471 626
2966 1310
2966 458
2966 2967
2966 2968
2969 2477
2970 686
478 1626
478 477
478 2971
478 508
124 123
2972 1640
2973 1876
2974 2622
2975 2976
2977 2978
2979 480
2979 1300
2979 140
2979 2980
2979 1180
2979 2981
2982 1799
2194 1879
658 648
658 2983
2984 348
2985 2986
2985 188
2985 2987
2985 2000
2988 107
2989 542
2990 2397
2990 2991
2990 2992
2990 2993
2994 1842
2995 2996
2997 2998
2997 2999
2997 3000
2997 3001
2997 2842
2997 3002
2997 3003
3004 708
3004 3005
3004 436
3004 1039
3004 3006
3004 3007
3004 3008
3004 24
1007 62
1007 2181
3009 3010
3009 3011
3009 3012
3009 402
3009 442
3013 3014
3013 3015
3013 3016
3013 3017
3018 3019
3020 1167
3020 2335
3021 3022
3023 3024
3023 3025
3026 634
3027 3028
3029 454
3029 1660
3029 686
3030 3031
3030 3032
3030 2363
3033 3034
1407 459
3035 254
3035 3036
3037 3038
3037 3039
3037 3040
3037 1471
3037 3041
3037 3042
3043 3044
3043 2519
3045 3046
3045 1399
3045 247
3045 3047
3048 3049
3048 3050
3051 3052
3051 3053
3051 3054
404 512
404 3055
404 3056
404 3057
404 3058
404 3059
404 3060
404 3061
404 3062
404 2981
404 1968
404 3063
404 3064
404 3065
404 3066
404 3067
404 3068
404 3069
404 1173
404 53
404 725
404 3070
404 3071
404 3072
404 3073
404 3074
404 3075
404 3076
404 3077
404 1913
404 3078
404 3079
404 3080
404 3081
404 3082
404 3083
404 3084
404 2602
404 3085
404 3086
404 3087
404 3088
404 3089
404 3090
404 3091
404 1943
404 3092
1627 2911
1627 573
1627 3093
1627 107
1627 3094
1627 1423
1627 3095
1627 674
1627 184
1627 662
2562 3096
2562 121
2562 667
3097 3098
3097 3099
3097 430
3097 3100
2681 2680
2681 1249
2681 3101
2681 1519
3102 1298
3102 3103
3102 3104
3102 3105
3102 3106
3107 3108
3109 1597
3109 2584
3109 2838
3109 2957
3109 3110
3109 3111
3109 3112
3113 948
3113 3114
2207 291
2207 2203
3115 3116
3117 3118
1522 976
1522 213
1522 1611
1522 1519
3119 3120
3121 430
3122 3123
3124 3125
3126 2355
3126 3127
3128 2627
3128 3129
3128 3130
3131 3132
3133 442
3134 1954
3134 2340
3135 3136
3135 1398
3135 1050
3135 619
3135 3137
3135 327
3135 2791
3138 941
3139 3140
247 3141
247 3142
247 1222
247 3143
247 3144
247 3145
247 3146
247 3147
247 1720
247 3062
247 3148
247 3149
247 3150
247 3151
247 3152
247 3153
247 1487
247 3154
247 3155
247 3045
247 3156
247 241
247 248
247 3157
247 3158
247 3159
247 2033
247 1080
247 2672
247 839
247 3160
247 3161
247 3162
247 3163
247 366
247 965
247 3164
247 1682
247 2135
247 3165
247 3166
247 3167
247 3168
247 3169
247 2517
247 3170
247 3171
247 2697
247 3085
247 3172
247 820
247 3173
247 3174
247 3175
247 3176
247 3177
3178 1582
3179 1195
3179 3180
3179 290
3179 418
3181 2519
3181 3182
3181 178
3183 3184
3185 3186
721 153
721 718
3187 761
3188 3189
3190 3191
3190 3192
3190 986
3193 3194
3193 288
3195 1815
3196 3197
3196 3198
1552 230
3199 3200
3199 3201
3199 700
3202 3203
1696 1658
3204 1426
3204 3205
3204 3206
3204 3207
3208 2833
3208 1348
3208 3209
3208 3210
3208 3211
3208 1292
3208 412
3212 2726
3212 3213
3212 3214
3212 3215
3212 3216
3212 3217
3212 3218
3212 18
3212 3219
3212 21
3212 3220
3212 1059
3212 3221
3212 1759
3212 3222
3212 3223
3212 573
3212 83
3212 3224
3212 846
3212 2597
3212 3225
3212 3226
3212 657
3212 3227
3212 454
3212 1431
3212 3228
3212 3229
3212 1467
3212 3230
3212 1240
3212 3231
3212 1909
3212 3232
3212 3233
3212 3234
3212 3235
3212 3236
3212 3237
3212 2474
3212 773
3212 3238
3212 64
3212 3239
3212 3240
3212 137
3212 3241
3212 3242
3243 1571
3243 758
3243 284
3244 3245
3244 3246
3162 551
3162 3247
3162 3248
3162 3249
3162 3250
3162 247
3162 3251
3252 3253
3254 197
3255 3256
3255 1241
3257 3258
3259 3260
3259 3261
1055 3262
1055 1051
1055 3263
1055 3264
1055 3265
1055 3001
1055 3266
1055 3267
1055 3268
264 263
264 686
3269 588
3269 3270
3269 3271
3269 762
3272 2047
3272 1054
3273 3274
3273 3275
3273 3276
3273 2442
3273 3277
3273 3278
3273 3279
3280 3281
3282 3283
3284 2558
3284 2824
1298 3285
1298 3286
1298 3287
1298 3102
1298 3288
1298 3289
1298 850
1298 2788
1298 1297
412 1062
412 64
412 1776
412 3290
412 3208
412 3291
3292 3293
3292 3294
3295 2875
3295 3296
939 934
939 156
2324 449
2324 3297
2324 3298
2324 3299
2324 2323
2324 2449
2158 622
2158 2676
2158 2156
3300 1836
3301 3302
3301 850
575 154
575 558
575 3303
575 800
575 1904
575 1738
575 2067
575 3304
575 3305
1845 3306
1845 818
1845 3307
1845 3308
1845 1843
1845 1303
1845 184
1845 3304
1845 3309
2342 2341
3310 3311
3310 64
3312 3313
3312 2294
3314 3315
3314 888
3314 3316
3314 1524
3317 1554
3317 3318
3317 2057
3317 667
3317 3111
3317 1338
3317 3319
3317 3320
3321 3322
3321 2570
3321 3323
1676 3324
1676 3325
1676 3326
1676 3327
1676 801
1676 3328
1676 3329
1676 303
1676 3330
1676 3331
1676 3332
1676 3333
1676 3334
1676 3335
1676 3336
1676 3337
1676 3338
1676 3339
1676 3340
1676 2722
1676 3341
1676 3342
1676 3343
1676 1982
1676 3344
1676 3345
1676 3346
1676 3347
1676 3348
1676 3349
1676 1675
1676 3350
1676 3351
1676 3352
1676 2085
1676 2348
3353 1894
3353 3354
3353 3355
3353 390
3353 1910
3353 3356
3357 732
3358 3359
2721 3360
2721 2713
2721 241
2721 2671
3361 3362
3363 3364
3365 87
3365 36
3365 3366
3367 3368
3367 3369
3367 3370
3367 1033
3367 3371
3367 3372
3367 3373
3367 3374
3367 3375
3367 2959
3367 3376
3377 3378
1446 3379
1446 1445
1446 3380
1446 3381
1446 3382
1446 3383
1446 1438
1446 2240
1446 3384
1446 943
1446 3385
1446 3386
1446 3387
1446 3388
1446 3389
1446 3390
1446 3391
1446 3392
1446 686
1446 3393
1446 3394
1446 3395
1446 2959
1446 3396
1446 3397
1446 3398
1446 3399
1446 3400
1446 3401
1446 3402
1446 3403
1446 3404
1446 1778
1446 1562
2366 2354
1835 686
1835 3405
1835 3406
1835 394
1835 322
1835 1641
3407 3408
3409 1449
3409 121
3410 3411
3410 3412
3410 1451
3413 3414
3413 1041
3415 2370
741 740
3416 408
3416 3417
3416 3418
3416 3419
3420 2714
3421 3422
3423 2817
3423 630
3423 2886
3423 708
1208 1195
1208 1041
612 3096
612 558
2557 2556
2557 2521
2557 3424
2557 2214
3425 969
2776 2775
2776 3426
2776 3427
2776 3428
3429 1678
3429 1617
2742 2741
2742 508
1744 1742
1744 3430
1744 3431
3432 2519
3433 3434
3433 3435
826 2521
826 3436
826 3437
826 823
826 3438
3439 3440
3439 3441
3439 3442
3439 913
564 3443
3444 624
3444 3445
3444 1307
3446 3447
3446 3448
3449 1409
3450 3451
3450 2914
3434 2861
3434 229
3434 3452
3434 3433
3453 87
3454 3455
3456 3457
3456 3458
3459 3460
3461 791
3015 3013
3015 3462
3015 3463
3015 3464
3015 1100
3015 3465
3015 3466
3015 2272
3467 3468
1572 3469
1572 3470
1572 3471
1572 1569
1572 16
1572 3472
1572 201
1572 3473
1572 2061
1572 3474
1572 2059
1572 3475
1572 3476
3477 3478
3477 3479
3477 3480
3481 3482
3483 600
3483 1582
3483 66
1731 1219
1731 2430
1731 547
1731 3484
1731 3485
1731 2759
1731 3486
3487 3318
3487 3083
3488 15
3488 295
3488 343
3488 445
3488 2181
3488 41
3488 293
3489 3490
3338 1676
3338 2124
3339 3491
3492 73
3492 2199
3492 291
3492 1199
3492 2429
3492 3493
3492 3494
3189 239
3189 3188
3189 1286
3495 3496
3497 3498
3497 3499
3497 3500
3501 2959
3502 1184
3503 3504
3503 3505
3503 3506
3503 1883
3507 3508
3507 3509
3510 3511
3510 3512
3513 3514
3515 3516
3517 3518
3517 1381
3519 3520
3519 3521
3522 3523
3522 3524
3522 3525
3522 64
3522 3526
3522 3527
3522 1352
3522 3528
3522 3529
3530 990
3531 2392
3531 3532
3531 3533
3534 3535
3536 3537
3538 725
3539 3540
3541 3542
959 934
3543 3544
3545 3546
3545 3276
3545 2839
3545 3547
690 2558
690 454
690 3548
690 3549
690 3550
690 689
690 3551
3552 3553
3552 3554
3555 3556
3555 3557
3558 3559
3560 3561
343 3562
343 1448
343 3563
343 2620
343 5
343 3564
343 3328
343 3565
343 3566
343 16
343 295
343 1956
343 3567
343 1279
343 3568
343 1874
343 3569
343 3570
343 3571
343 3572
343 1008
343 339
343 15
343 3573
343 3574
343 342
343 715
3575 3576
1597 3577
1597 1817
557 3578
557 3579
557 179
557 3580
557 3581
557 3582
557 1834
557 3583
557 2003
557 556
557 3584
557 1079
557 3394
557 3585
557 3586
557 1503
557 3587
557 5
557 3588
557 3589
3590 1041
3591 3592
3591 3593
3591 3594
652 648
3595 2501
3595 56
3595 669
3595 3596
3595 2597
3595 1038
3595 3597
3595 1041
2752 2747
3598 3599
3600 1029
1961 1960
1961 3601
3602 3603
3604 2027
3605 3606
3607 3608
3607 3609
3607 3610
3611 3207
3612 93
3613 1687
3614 3615
3616 3617
3616 58
3260 3259
3260 3618
3619 487
2836 3620
2836 1167
2836 2788
2836 3621
3622 3623
3624 272
3625 3626
3625 3627
3628 3629
1003 2072
1003 62
1003 1107
3630 835
3631 3632
3633 3634
3635 3636
3637 3638
3639 2702
3640 3641
3640 3642
3643 1299
3644 1195
3644 3645
3644 3646
3647 3648
3647 2892
3649 657
3650 2769
3650 3651
3650 213
3652 2686
880 1650
3653 3654
3653 3603
3655 3656
3657 3658
3657 3659
3657 3660
3657 1863
3657 3661
3657 3662
3663 3664
3663 700
3663 3665
3663 196
3663 3666
3663 438
2349 249
2349 2348
2349 3667
3668 454
3668 3460
3668 3669
3670 3671
3670 3672
3670 3673
3670 3674
3670 3675
3676 3677
3676 1954
3676 3678
3676 3679
3676 3680
3676 3681
3676 3682
3683 3684
3685 3686
3685 2156
3685 2950
3687 3688
3687 3689
3687 2629
3687 548
3687 3690
3687 3691
3687 3692
3693 3694
708 700
708 1404
708 1405
708 436
708 445
708 657
708 703
3695 2519
3299 3696
3299 3697
3299 2324
3299 732
3299 2419
3698 1312
3698 2788
3699 3700
3699 2851
872 2727
872 3701
872 700
872 871
872 107
872 3702
872 3703
3573 343
3704 3705
3704 3706
3707 1041
3707 386
3708 272
3708 3709
3708 3710
3708 64
3708 1517
3708 3711
3708 1179
3708 1825
3712 1885
3713 3714
630 1533
630 64
630 3715
630 3716
630 3717
630 2164
630 3718
3719 3720
3719 3721
3719 3638
3719 3722
3719 3723
3724 2914
2912 3725
2912 3726
2912 1019
2912 1776
2912 3696
2912 330
2912 3727
45 43
3728 3729
3728 246
3728 1080
3730 3632
462 2983
462 3731
462 3732
462 3733
462 2425
462 2241
462 207
462 1034
462 3734
462 38
462 1868
462 422
462 3735
462 657
462 3736
462 2104
462 3737
462 3738
462 2117
462 3673
462 1299
462 3739
462 461
462 83
462 3740
462 623
1615 1610
3741 1096
3741 121
3742 3701
1614 990
1614 2137
3743 1799
3744 3745
3744 3746
3744 976
3744 83
3744 3747
3744 3748
3744 3749
3744 696
3744 3750
3751 3752
3751 1199
3753 125
3754 3755
3756 2558
3756 272
3756 3757
3756 3758
3756 343
3756 3759
3756 3760
3756 715
3761 2192
3761 3762
3763 3764
3763 3765
3766 107
3767 3768
3767 1162
3767 3769
3770 3771
3772 3773
3774 3775
3774 3776
960 2950
960 3777
960 3778
960 3779
3283 3780
3283 3282
3283 3781
3283 3782
3283 275
3283 3783
3283 2106
3283 247
682 667
682 1159
682 359
682 3784
555 1218
555 3785
555 850
555 3786
555 3787
555 3788
555 3789
555 3790
555 1987
555 2597
555 2550
555 3791
555 3792
555 3793
555 2559
555 3794
555 502
555 3795
555 3796
1842 2994
1842 1841
1842 3797
3798 986
3798 2505
3798 3799
3798 725
2688 2558
2688 1411
2688 1196
2688 3800
2688 2817
2688 3801
2688 3802
2688 2687
3803 3804
3294 3805
3294 341
3294 3806
3294 3292
3294 3807
3294 3808
3294 3809
3151 247
3810 3811
3810 3812
1550 2297
1550 3813
1550 41
1550 480
1550 1542
1550 2278
3814 3411
3814 3815
3814 3816
3814 3817
3814 3818
3819 3820
3819 3821
3819 3822
3819 1949
3819 3823
3819 3824
3819 3825
1118 1117
3826 645
3826 3827
3828 205
3828 3829
3828 686
2378 767
2378 156
2378 3736
2378 3830
2378 2375
2378 434
3831 2018
3832 187
446 3833
446 443
446 295
446 722
3834 1474
3834 3835
3834 3318
3834 3836
3834 3837
3834 3838
3839 3840
3841 3842
3841 1348
3841 422
3843 3844
1622 674
3845 3846
3845 3847
3845 3848
3849 3850
3851 3852
3851 3853
3854 3855
3854 188
1211 3356
1211 1195
1211 1182
1211 1435
1781 3856
1781 1780
1781 3857
1781 2115
1781 1290
1781 3858
1781 3859
1781 3860
3861 3862
3861 3863
3861 3864
3861 3865
3861 3866
3867 3868
3869 18
3870 2082
3870 3871
3872 2535
3872 1896
3873 2443
3873 3874
3875 3876
3875 3877
3878 2564
3373 3879
3373 3367
3880 3881
3882 696
3883 433
3884 3885
3884 3886
3887 898
3888 2556
3889 3890
3889 3891
3889 2788
3892 3893
3894 1398
3894 186
3894 1489
3894 3895
3894 147
3894 18
3894 3896
3894 2813
3894 3897
3894 3898
3894 3899
3894 2100
3894 3900
3894 1066
3894 3901
3894 2817
3894 3902
3894 3903
3894 2216
3894 3904
3894 3905
3894 3906
3894 3907
3894 883
3894 3908
3894 3781
3894 3909
3894 2708
3894 3910
3894 3911
3912 454
3912 430
3912 1582
858 3913
858 1516
858 3914
858 3915
858 22
858 3916
858 725
858 857
3917 1732
2518 184
1353 1351
1353 3918
3919 265
3919 2238
3919 3920
3921 3922
3921 3923
140 3924
140 1231
140 235
140 3925
140 1386
140 3926
140 2979
140 3927
140 1182
140 626
140 139
140 3928
868 3929
868 418
868 3930
868 1307
868 867
3931 856
3931 3932
3931 3858
3931 2099
3933 41
3028 3027
3934 288
3570 3935
3570 103
3570 343
3570 3936
3937 3450
3937 3938
3937 3694
3937 3939
3940 3941
3940 953
3940 1019
3942 454
3942 359
3942 699
3942 272
3942 3943
3942 62
3942 430
2698 107
2698 3944
2698 2695
2698 2544
2698 684
1760 1754
3945 3946
3945 3791
3947 3948
3949 3950
3951 898
1996 1994
3952 107
3953 2583
3953 1128
3953 3954
3955 3956
3957 563
3957 3958
3959 3960
3961 3962
3963 3964
3963 427
3963 2607
3963 3965
3966 1249
3966 2998
3966 1309
3966 3967
3966 1582
3966 2352
3966 696
3966 2763
3966 3968
3966 352
3966 3969
3966 2100
3966 657
3966 3970
3966 3971
3966 1644
3966 883
3966 1660
3966 941
3966 3972
3973 3974
3975 3976
3975 185
3975 163
3975 815
2157 1218
2157 3820
2157 3977
2157 2156
2157 3978
2157 1839
3979 290
3589 3980
3589 3981
3589 557
3589 3982
3983 434
2819 455
2819 3984
3985 63
3985 3986
900 899
3987 3988
3987 64
2816 455
2816 3694
2816 3989
2816 3990
2816 2179
2816 684
3991 3992
3993 810
3994 5
3994 3995
3996 3180
3997 2355
3998 3999
3998 4000
3998 4001
3998 1299
3998 4002
3998 3889
3998 4003
3998 4004
3998 4005
3998 4006
3998 1302
3998 163
3998 2586
3998 2635
3998 4007
3998 4008
3656 3655
4009 2199
4009 736
4010 4011
4010 4012
4010 4013
4010 4014
4010 4015
4010 4016
4017 341
4017 4018
4019 3481
4019 988
4020 4021
4022 3610
4023 3780
4023 1876
4023 1678
4023 4024
4025 1019
4025 122
4026 4027
4026 4028
3362 4029
3362 2329
4030 4031
4030 156
4032 327
4032 4033
4032 4034
4035 4036
4035 4037
4038 4039
4040 4041
2537 2533
2537 4042
2537 4043
4044 64
4044 4045
4046 4047
4048 4049
4048 327
4048 394
4050 4051
4050 667
4050 121
4052 663
968 4053
968 966
968 4054
4055 4056
4055 4057
4058 778
4058 970
4058 64
4058 4059
4060 4061
4062 825
4063 107
3797 1842
3797 4064
3797 3535
4065 4066
4065 2370
4065 2252
4065 4067
2676 2158
2676 650
2676 686
2676 4068
3928 140
4069 792
4069 4070
4071 4072
4071 6
4071 686
4073 4074
4075 4076
4077 1514
4077 3142
4077 725
4078 4079
4080 4081
4080 4082
4080 156
4080 1127
4080 4083
2658 600
2658 447
1514 1881
1514 4084
1514 1031
1514 239
1514 4085
1514 1315
1514 679
1514 1276
1514 3406
1514 2233
1514 4086
1514 1513
1514 4087
1514 4077
1514 4088
1514 2076
1514 4089
1514 4090
4091 4092
4093 4094
4093 4095
4096 4097
4098 1104
4098 4099
4098 795
4098 4100
4098 66
4101 4102
4101 619
4101 4103
158 151
158 2558
158 4104
158 4105
158 37
158 634
158 4106
158 3889
158 451
158 4107
158 4108
158 435
158 327
158 399
158 4109
158 4110
158 4111
4112 4113
4114 442
2502 788
2502 992
2502 251
2502 4115
2502 4116
2502 2460
2502 4117
2502 486
2502 4118
2502 4119
2502 2668
2502 4120
2502 184
2502 2636
2502 4121
4122 4123
1218 1875
1218 2898
1218 2769
1218 4124
1218 3977
1218 4125
1218 4126
1218 2900
1218 4127
1218 2690
1218 4128
1218 2694
1218 4123
1218 2166
1218 555
4129 555
4130 3306
4131 342
4132 4133
4134 454
3847 4135
3847 4136
3847 3845
3847 1591
4137 4138
4139 4140
4139 4141
4139 4142
4139 4143
4139 2423
4139 41
4139 4144
4139 4145
4146 4147
4146 2773
4146 553
2821 2115
2821 455
4148 1373
4149 1342
4150 34
4150 430
4150 2205
4151 1627
4152 4153
4152 764
4154 297
4154 1543
4154 322
4154 4155
4156 1134
3527 4157
3527 4158
3527 3522
4159 229
4160 4161
1907 1906
1861 1218
1861 4162
1861 4163
3824 4164
3824 2442
3824 3819
3824 1031
4165 2778
4165 75
4165 2715
4165 2199
4165 408
4165 1182
4165 3328
4165 4166
4167 2521
4167 4029
4167 1876
4168 4169
4168 3528
1199 1195
1199 2600
1199 699
1199 2073
1199 3492
1199 4170
1199 3751
1199 2603
1199 4171
998 62
998 4172
4173 4174
4173 4175
4127 707
4127 4176
4127 4177
2584 1593
2584 3936
2584 2583
2584 1433
2584 3109
2584 3186
4178 764
1883 3179
1883 4179
1883 3702
1883 4180
1883 3601
1883 3063
1883 343
1883 4181
1883 2559
1883 4182
1883 4183
1883 4184
1883 3893
1883 1877
1883 4185
1883 4186
1883 4187
1883 3503
1883 4188
1883 4189
1883 4190
1883 4191
1883 4192
1883 707
1883 4193
1883 4194
1883 1776
1883 4195
1883 1110
933 4196
933 121
933 4197
933 932
933 488
933 1717
933 207
4198 680
4198 3956
1603 4199
1603 1602
1603 4200
1603 4201
1603 4202
1603 188
1603 291
1603 381
1603 480
1603 4203
1603 4204
1603 2722
1603 2768
1603 4205
1603 1389
1603 4206
1603 618
1603 4207
4208 619
4209 3311
4209 4210
4029 3362
4211 2817
4211 1779
4212 1449
4212 1167
4212 2775
4212 4213
2505 3537
2505 3798
2505 1993
2505 3565
2505 4057
2505 4214
2505 184
2505 4215
2692 4216
2692 4217
2692 3978
2692 4128
2692 2690
2692 4218
4219 4220
4219 121
4219 1270
4219 2649
1088 4221
1088 1448
1088 5
1088 1808
1088 1087
4222 436
4223 1790
4223 2840
4224 1018
4224 72
4225 4226
4225 667
4225 4227
4225 4228
4225 3615
2778 4229
2778 4230
2778 4231
2778 3247
2778 291
2778 4232
2778 1873
2778 1521
2778 4233
4234 69
4235 4236
4235 4237
4238 4239
4238 2954
4240 445
4241 4135
4241 3847
4242 4243
4244 4245
4246 4247
4246 1849
4248 2390
4248 4249
4250 4251
1556 4252
1556 230
1556 2016
1556 4253
1556 1558
4254 4255
4256 4257
4258 4259
4258 1503
3393 1446
3164 491
3164 4260
3164 247
4261 4262
4261 442
1717 2839
1717 1251
1717 83
1717 81
1717 359
1717 4263
1717 4243
4264 4265
2306 4266
2306 4267
3169 247
4268 667
4268 4269
4268 4270
4268 343
4271 1127
4271 1717
1231 286
1231 187
1231 140
1231 1502
1231 4272
1252 121
4273 508
4274 794
4275 4276
249 4277
249 3066
249 4278
249 4279
249 2349
249 732
249 4280
249 248
249 3696
249 1472
249 1368
2928 4281
2928 4282
2928 122
3642 4283
3642 3640
2667 4284
2667 2662
2667 1933
2173 2172
2173 1818
2173 4285
4286 4287
3057 404
4288 4289
4288 1041
3144 4290
2603 4291
2603 2803
2603 699
2603 4292
2603 4293
2603 4294
2603 1331
2603 4295
2603 979
2603 568
2603 87
2603 4296
2603 4297
2603 4298
2603 2233
2603 2814
2603 4299
2603 201
2603 4300
2603 4301
2603 3904
2603 1199
2603 1035
2603 4302
2603 98
2603 4303
2603 3956
2603 4304
2603 41
2180 3397
2180 2312
2180 850
2180 4115
2180 2481
2180 1004
2180 284
2180 2143
2180 4305
2180 184
2180 1034
4306 4307
4308 1717
4309 2844
4310 850
4310 41
4310 2047
4310 430
4310 4311
4310 2159
4310 1054
1111 3748
1111 800
4312 4313
4312 107
4312 4314
4312 1896
4315 1040
4316 4317
4316 4318
4316 4319
4316 122
4316 735
4316 357
4320 2192
4320 3130
4321 4322
4321 4323
1348 4324
1348 3841
1348 1718
1348 1460
1348 4325
1348 3180
1348 4326
1348 4327
1348 331
1348 4328
1348 4329
1348 1180
1348 2231
1348 3208
1348 454
1348 2104
1348 4330
1348 4331
1348 3904
1348 449
1348 596
1348 2128
1348 1768
1348 619
1348 779
1348 4332
1348 4333
1348 2552
1348 2161
1348 1710
1202 1195
1202 4334
4335 4265
4053 968
4336 3360
4336 4337
4338 4339
4340 2370
4340 3876
4341 4080
4342 2089
4342 1331
4342 1342
4342 4343
4344 2846
4344 538
4344 4345
4344 272
4346 898
4346 4347
4346 4348
4349 85
4349 2524
4349 288
4018 4017
4350 4351
2250 679
4352 4353
4354 4355
4354 156
4356 2725
4356 2728
4357 4358
4359 1756
4359 2455
4359 795
4287 2199
4287 4286
829 4360
829 823
4361 4362
4363 4364
4363 4365
4363 4366
4367 330
4368 4369
4370 1582
4370 4371
4370 4372
4370 4373
4374 4375
4374 4376
4374 4377
4378 1249
4378 4379
4378 4380
4378 4381
4378 2858
1460 788
1460 4382
1460 331
1460 3977
1460 1348
1460 4177
1460 1876
1460 1225
1460 4383
4384 454
4385 1665
4385 4386
4385 2738
4385 1103
4385 4387
4385 1664
4385 725
4388 4389
4388 4247
4390 1885
4390 4391
4390 4392
4390 4393
4394 4395
4396 4397
4396 394
4398 776
4398 240
4399 4400
4401 4402
4403 2166
4404 752
4404 4216
4404 4405
4404 4163
4404 4406
4407 4408
4409 4410
4411 4412
4413 260
4414 1541
4414 4415
4416 4417
4416 2153
4416 348
4416 943
4418 4419
4418 4420
4421 4422
4423 4424
4423 968
4423 418
4425 4426
4427 4428
4429 4430
4431 4432
4433 1566
4434 265
3984 44
3984 1541
3984 1566
3984 4419
3984 2426
3984 2819
3984 4435
3984 4436
3984 4437
3984 4438
3984 538
3984 1882
3984 4120
3984 284
1037 4439
1037 1036
1037 2060
1037 1384
1037 4440
1037 207
1037 4441
1037 1356
1037 3271
1037 4442
1037 4443
1037 4444
1037 798
1037 1707
1037 4445
1037 2950
1037 2134
1037 1164
1037 4446
4447 4448
4447 381
4449 3894
4450 1312
4450 4451
4452 64
2517 2558
2517 4453
2517 3083
2517 1383
2517 1828
2517 4454
2517 1589
2517 1279
2517 105
2517 445
2517 184
2517 247
4455 4456
1204 1195
1204 4457
4458 2558
4458 4247
4458 982
4458 2505
4458 4459
4458 2679
4458 1040
4460 4461
4462 4463
4464 725
4464 626
4465 4466
4465 4467
4465 4468
18 4469
18 4470
18 4471
18 10
18 4472
18 4473
18 4474
18 2811
18 4475
18 4476
18 3869
18 3899
18 246
18 4477
18 4478
18 4479
18 1537
18 1731
18 4480
18 4481
18 420
18 4482
18 850
18 3431
18 75
18 4483
18 4484
18 4485
18 4486
18 4487
18 1743
18 4488
18 4489
18 4490
18 4491
18 3894
18 4492
18 4493
18 4494
18 3865
18 3910
18 2903
18 4495
18 1332
18 4496
18 4497
4498 2052
2276 4499
4500 1999
4501 389
4501 4257
4501 4502
4501 3842
4503 4453
4503 1120
4504 4505
4506 2558
4506 915
4506 2559
4506 700
4506 239
4506 107
4506 1905
4506 64
4506 686
4506 723
4506 343
4506 4507
4506 240
4506 121
4506 722
4506 4508
4506 2768
4506 327
4506 725
4506 1040
4509 4510
4511 1132
4512 736
4512 2689
4082 1070
4513 4514
4513 4515
4513 686
4513 4516
4513 943
4513 1471
4513 4517
4513 1209
4513 663
4513 757
4513 3070
4518 4519
4520 4521
4522 4523
4522 4524
4522 2334
4525 82
4525 4526
3658 4028
3658 64
3658 3037
3658 1853
3658 4527
3658 3657
4528 4529
4528 4530
4528 684
4528 2999
4531 4532
4531 439
4533 193
4533 3290
4534 934
4535 121
4535 240
4535 4059
4535 1582
4535 4536
4535 136
4535 4537
4535 4538
4535 4539
4535 488
4535 4540
4535 1848
4535 4541
4535 354
4535 4542
4535 105
4535 4543
4535 2895
4535 4544
4535 1813
4535 272
4535 4545
4546 4547
4215 3537
4215 2505
4215 3565
4215 2552
1132 1131
1132 2240
1132 2214
1132 4548
1132 723
4549 381
4550 1603
4551 4438
4552 4553
4552 553
4552 4554
4552 3281
4555 4556
4557 1196
3171 247
4558 484
625 2749
625 623
625 4559
625 4560
625 2746
625 4561
625 1519
625 1640
625 2124
4562 1880
2751 2747
2751 4563
2751 4564
4565 4566
4565 684
4567 2417
4568 4569
4570 4571
4570 4572
4570 1071
4570 2244
4570 1053
4573 1008
4573 3142
4574 1596
4575 1104
4575 4576
4575 4577
963 4578
4579 3762
3491 2457
3491 729
4580 4581
4582 3445
4582 4583
4582 686
4584 2357
4584 359
2884 3306
2884 4585
2884 1181
2884 4586
2884 2883
2884 1179
1427 1281
4587 934
2678 4588
2678 2519
2678 4589
2678 156
2678 2677
2678 4590
2678 3564
2678 4591
2678 4592
2678 4593
1474 3141
1474 480
1474 4524
1474 4594
1474 4595
1474 291
1474 4596
1474 4597
1474 4598
1474 1211
1474 4599
1474 4392
1474 242
1474 1704
1474 4201
1474 574
1474 4600
1474 1180
1474 4601
1474 4602
1474 4603
1474 4604
1474 4605
1474 4204
1474 4606
1474 3247
1474 4165
1474 3036
1474 4607
1474 3749
1474 4608
1474 1195
1474 2269
1474 624
1474 4609
1474 672
1474 156
1474 4232
1474 3086
1474 2826
1474 41
1474 1828
1474 828
1474 4610
1474 3106
4611 3846
4611 408
4611 4428
4612 1785
1763 2370
1763 2759
4613 4614
4615 1216
4616 159
4616 667
4617 2837
4617 2181
4617 4618
4617 4619
4620 4621
4622 3359
4622 359
4622 2575
4623 4624
2580 4625
2580 4626
2580 2074
2580 4627
4628 667
4628 4629
4630 2863
4630 986
505 4631
505 4632
505 501
4633 4634
449 448
449 1282
449 1348
449 4635
449 430
449 797
449 2324
4636 445
4637 4638
4637 3532
4637 2540
4639 755
4639 728
4640 1132
1497 1495
1497 1498
4641 4642
2254 3691
4643 4644
4645 2749
4645 4646
4647 265
4647 4648
4647 2073
4647 4649
4647 430
4647 4650
4647 4651
4647 4652
4647 3916
4647 4653
4647 686
4647 3233
4647 4654
4647 1346
4647 4655
4647 3825
4647 2417
4647 3378
4647 85
4647 4656
4647 4657
4647 4658
4647 1285
4647 1337
4647 4659
4647 4660
4661 2807
4662 3565
4663 1040
4663 1019
4664 460
4664 1818
4664 723
4665 2806
4665 4666
4665 288
4665 2978
4665 4667
4665 1837
4665 686
4665 3748
4665 4668
4665 1209
4665 3070
4669 1346
4670 3684
4671 4672
4671 3041
4671 755
4671 2272
4673 862
4674 4675
4676 4677
4678 454
3470 2416
3470 4679
3470 228
3470 1572
4680 4681
4680 1449
4682 1031
4683 503
4684 4685
4686 2197
4687 2019
4687 4688
4689 4690
4691 4692
4693 107
4693 4694
4695 4696
4695 201
4697 107
4698 920
4699 4700
1116 3540
1116 1114
4701 170
1373 4702
1373 4703
1373 4704
1373 4148
1373 26
1373 2822
4705 2219
4705 1298
4705 343
4705 254
4705 4706
4707 4708
4709 1053
2199 4710
2199 1031
2199 37
2199 1356
2199 3916
2199 3674
2199 4711
4712 4713
4712 4714
4712 4715
4716 2248
4716 1700
4716 4717
4718 4719
4718 827
4718 4720
4721 4722
4721 331
4721 1830
4721 4723
4721 1839
4721 4724
4721 4725
4726 372
4727 3201
4727 4728
2437 4729
2437 3568
4730 4731
4730 4732
4733 4284
4733 454
4733 1342
4733 430
4733 343
2134 2129
2134 700
2134 4734
2134 970
2134 484
2134 4735
2134 1037
2134 418
2134 2133
534 4736
534 4737
534 282
534 4738
4739 1434
163 3975
163 3998
163 850
163 2993
163 2552
163 4740
163 1510
163 410
163 4741
163 1867
920 4742
920 4743
920 2024
920 454
920 862
920 4067
920 4744
920 4698
920 4745
920 4746
920 4747
920 4748
920 52
920 919
920 4521
920 2451
4749 3333
4749 4750
4751 4752
3723 4013
3723 3719
4291 146
4291 4753
4291 3418
4291 2603
4291 4754
4291 4755
4291 4756
4291 4757
895 4644
895 4758
895 894
895 2607
4759 4760
4761 667
4761 4762
4761 1414
4763 1191
4763 1192
4763 1503
4764 4765
4764 240
4764 3817
2620 4588
2620 4766
2620 2233
2620 343
4767 2570
4768 4121
4769 1909
4769 4770
4769 2176
4771 1980
4771 229
2030 1698
2030 1412
2030 5
2030 723
2030 791
2030 459
2030 3354
2030 4772
2030 2852
4773 136
4774 4775
4776 2192
4776 1435
4776 3682
2032 2564
2032 1412
2032 922
3158 850
3158 4777
3158 4594
3158 827
3158 1808
3158 825
3158 247
3158 4778
3460 4779
3460 864
3460 4780
3460 4781
3460 4782
3460 3063
3460 4783
3460 1474
3460 3459
3460 4784
3460 1610
3460 4785
3460 4786
3460 346
3460 4787
3460 4788
3460 4789
3460 4790
3460 4791
3460 3668
3460 4792
3460 4793
3460 484
3460 4794
3460 4795
3460 118
3460 4796
3460 3479
3460 4797
3460 4798
3460 4799
3460 4800
3460 4801
3460 4802
3460 4803
3460 3950
3460 4804
3460 4805
4806 4807
73 4808
73 700
73 2469
73 171
73 4809
73 808
73 1234
73 4810
73 147
73 4811
73 4812
73 2326
73 3180
73 1170
73 2019
73 4813
73 1221
73 2993
73 71
73 1264
73 4814
73 4815
73 2003
73 4816
73 1463
73 4817
73 159
73 4818
73 4819
73 4820
73 3061
73 825
73 4821
73 1797
73 4822
73 850
73 4823
73 1031
73 4824
73 4825
73 3540
73 4826
73 4827
73 4828
73 1803
73 1983
73 3211
73 410
73 3055
73 4829
73 2962
73 4830
73 4831
73 3397
73 624
73 4832
73 4073
73 4833
73 4834
73 1545
73 2344
73 1333
73 4835
73 4252
73 41
73 1510
73 325
73 292
3248 3162
3342 1676
4836 4837
4836 2132
4838 4839
4838 152
4838 3936
4838 4816
4838 861
4838 4840
4838 667
4838 4841
4838 159
4838 4842
4838 169
4838 2251
4843 4007
4843 1433
4843 1097
4843 1690
4843 2286
2787 3890
2787 2786
2787 1302
2787 1299
4844 693
4845 2272
4845 1031
4845 2715
4845 4846
4845 2858
4845 725
4847 56
4848 4849
4848 4850
4848 634
4848 970
4848 121
4848 725
4851 452
4851 83
4851 4852
4851 4853
4851 3313
4851 4854
4855 114
4855 4856
4855 4857
4858 2188
4858 121
4858 4054
205 4859
205 3934
205 4860
205 3301
205 193
205 4861
205 2618
205 4862
205 4863
205 4864
205 4515
205 4865
205 2123
205 4866
205 4867
205 188
205 4868
205 4869
205 3251
205 2130
205 4870
205 2599
205 4871
205 4872
205 4873
205 4874
205 4875
205 4876
205 4477
205 1131
205 945
205 4877
205 4878
205 4879
205 4880
205 4881
205 4882
205 2267
205 4883
205 4884
205 1834
205 288
205 1771
205 1751
205 4885
205 4886
205 4887
205 4888
205 2517
205 4889
205 376
205 2370
205 4890
205 3828
205 4891
205 4892
205 4893
205 3848
205 4894
205 4895
205 3089
205 1368
205 4896
4897 4898
4897 4899
4900 4901
4902 1053
4903 454
4904 3149
4905 1539
4905 4614
1606 4906
1606 4907
1606 4908
1606 4909
1606 772
1606 618
4910 3318
4911 4912
4911 4913
2088 4835
2088 2086
2088 723
2088 281
4914 4915
4916 4917
4916 4918
4916 68
4916 4919
2056 2055
2056 662
2056 1423
3222 4920
3222 1398
3222 4921
3222 2899
3222 667
3222 293
3222 970
3222 66
3222 986
3222 343
3222 2008
3222 3395
3222 4922
3222 896
3222 979
3222 4923
3222 1818
3222 4608
3222 4924
4925 361
4925 4926
4925 2163
4927 4928
4929 4930
3110 4931
3110 3109
3110 4932
4933 4934
4933 4935
4933 4936
4937 4938
4937 121
1764 1562
1806 2149
1806 739
4939 4940
4941 1346
4942 1398
4942 4943
4944 4945
4944 4946
4944 403
4944 2788
4947 667
4947 3083
4947 2176
4947 3989
2264 2263
3757 3756
3757 1071
3757 1856
3757 408
3757 348
3757 4948
3757 411
694 1031
694 4949
694 878
694 532
694 2115
694 4668
694 689
694 713
694 4950
199 193
4951 4952
4951 291
4853 4851
350 480
350 4953
350 4954
350 646
350 2747
350 1246
350 349
350 1650
4955 2901
4956 4957
4958 290
4959 4201
4959 3896
4959 1521
4277 1694
4277 249
1162 1159
1162 696
1162 2858
4960 1984
4960 2410
4961 3281
4962 4963
197 3703
197 4964
197 4054
197 1502
197 4965
197 83
197 198
197 193
197 1137
197 4966
197 3254
197 169
197 293
197 1120
4967 4402
4968 3544
4968 3898
4969 2558
4969 2398
4969 4731
1578 1418
4970 4971
4972 1173
4972 4973
4972 4974
4975 1932
4976 4977
4976 36
4976 1034
3968 4978
3968 2457
3968 4979
3968 2267
3968 3966
3968 4980
3968 4981
3968 1733
3968 2490
3968 4982
4983 1785
4983 136
4373 4984
4373 915
4985 637
4985 107
4985 3203
4986 4987
4986 4988
4989 4990
4989 1803
4991 4992
4991 4993
4991 990
4991 4994
4995 213
4996 4997
4998 4999
4998 336
4998 1848
4998 246
4998 531
5000 5001
5000 1346
5002 5003
5002 5004
5005 5006
5005 5007
5008 5009
5010 4392
5010 3277
5011 5012
2998 3966
2998 2997
2998 5013
5014 202
5014 725
5015 454
5015 2937
5015 5016
1659 5017
1659 5018
1659 4197
1659 1656
1659 3732
1659 1346
1659 5019
5020 1544
93 2744
93 5021
93 5022
93 4527
93 5023
93 5024
5025 284
3890 5026
3890 3889
3890 64
3890 2818
3890 2787
3011 3009
3011 5027
3011 793
5028 3054
1167 5029
1167 2839
1167 3020
1167 4419
1167 755
1167 5030
1167 3427
1167 5031
1167 5032
1167 5033
1167 1791
1167 5034
1167 5035
1167 795
5036 1031
5037 2558
5038 5039
5038 800
5040 61
5040 5041
5042 5043
105 2486
105 3866
105 705
105 5044
105 336
105 1297
4302 5045
4302 2603
4302 5046
4302 4718
4302 2886
4302 5047
3662 3657
2190 2189
2190 5048
2190 3796
624 5049
624 5050
624 5051
624 3444
624 791
624 974
624 5052
624 5053
624 5054
624 5055
624 5056
624 4057
624 5057
624 73
624 3271
624 5058
624 5059
624 995
624 3479
624 5060
624 5061
624 3323
624 5062
624 570
624 623
1901 1900
1901 5063
1901 5064
5065 3629
5065 931
5066 1248
5067 2596
3740 5068
3740 5069
3740 638
5070 1465
5070 3106
3582 557
5071 107
5071 5072
5071 5073
5074 5075
5074 686
5076 12
2469 5077
2469 5078
5079 1808
5079 2983
5079 5080
2610 159
2610 5081
2610 1645
2610 1521
5082 5083
5084 1132
5084 5085
5084 5086
5084 5087
5084 1519
5084 4762
255 2763
255 4125
255 5088
255 3509
255 5089
255 250
1598 1595
5090 3397
5090 2078
5090 4702
5090 1005
5090 5091
5092 5093
5092 5094
5095 1035
5095 229
5095 5096
5097 5098
5097 1311
5097 5099
5097 5100
5097 5101
5102 667
5102 4536
5103 272
5104 943
5104 4097
5105 5106
5107 5108
5107 5109
5107 442
5110 5111
5110 4475
5112 5113
2265 2263
44 34
44 43
44 375
44 510
44 5114
44 2477
44 1733
44 3984
5115 3111
5115 5116
5117 396
5117 4618
5117 1458
5117 2181
5117 1863
5117 1804
3518 3517
3518 1383
3518 5118
3518 5119
3518 4906
5120 163
5121 1459
5121 767
5121 3978
3123 3122
5122 5123
5122 2290
5122 5124
5125 5126
5127 5128
5129 5130
5131 2060
5132 934
5132 284
5133 2204
5134 5135
5136 3682
5137 5138
5139 5140
1695 1658
1695 755
5141 77
3665 3663
4136 3847
5142 5143
5142 5144
5142 480
5142 5145
5142 291
5146 1700
4594 2817
4594 2171
4594 850
4594 5147
4594 83
4594 5148
4594 1475
4594 5062
4594 5149
4594 3158
63 59
63 1817
63 1414
63 5150
63 5151
63 708
5152 3070
5152 3201
4863 1582
4863 107
1254 121
1254 4105
5153 5154
5153 5155
5156 2597
5156 5157
5156 3535
5158 1627
5158 1818
5159 5160
5159 5161
5159 5162
5163 5164
5163 5165
5163 5166
5167 2557
5167 1040
5167 418
5168 4599
5168 3709
5168 3277
5168 4480
5168 1180
5168 1522
5169 64
4318 4316
5170 254
1765 1754
1066 5171
1066 5172
1066 5173
1066 1063
5174 5175
5174 3083
5176 5177
5176 4510
5176 3068
5176 5178
5176 2314
5176 4935
5176 397
5176 5179
5176 5180
2204 5133
5181 5182
5183 606
5184 4632
5184 272
5184 5185
5186 5187
5186 772
5186 1312
5186 5188
5186 5189
5190 2084
5190 970
5190 3428
5190 878
5190 439
5190 719
5190 2768
5190 844
5190 5191
5190 1009
1857 5192
1857 1463
1857 1855
5193 2403
5194 827
2834 2829
5195 2927
5196 5197
5196 5198
5196 5199
5196 5200
5196 5201
5196 5202
5203 1228
5203 2368
5203 5204
5203 5051
5205 187
5205 2031
5206 5207
5208 5209
5208 1654
2980 5210
5211 348
5211 5212
5213 5214
5213 5215
5213 5216
5213 4746
5217 4123
5217 5218
5219 5220
5219 3804
2272 4845
2272 5221
2272 3015
2272 4671
2272 229
2272 2268
5222 5223
4496 18
4496 5224
5225 122
1856 5226
1856 1519
5227 5199
5227 2008
5227 2462
5228 3978
5229 134
5229 791
5229 3004
5229 2387
5229 476
5229 793
5230 5231
5230 430
5230 169
5230 64
5230 5232
5233 1937
5233 5234
5235 5236
5237 5238
5237 1636
5237 5239
5237 669
5240 381
5241 5035
1832 5242
1832 5243
1832 331
1832 394
4835 4755
4835 2088
4835 5244
5245 1247
5246 5247
5246 1302
5248 5249
5248 416
4437 974
4437 5250
4437 2352
4437 3984
4437 3750
4437 5251
4437 1182
4437 323
4437 5252
5253 5254
5253 4376
5253 5255
5253 5256
5253 3852
5253 5257
5258 5259
5260 5261
1810 5262
1810 4731
1810 5263
1810 1809
5264 2861
5264 2014
4530 3328
4530 2470
4530 1816
4530 5265
4530 5266
4530 5267
4530 1229
4530 4528
4530 996
4530 5268
4530 5269
4530 552
4530 2241
4530 1687
4530 5270
4530 5271
4530 5272
4530 5273
4530 5274
4530 5275
4530 2853
4530 5276
4530 5032
4530 3661
4530 2346
4530 5277
4530 5278
4530 5279
4530 2231
4530 5280
4530 5281
4530 4943
4530 5282
4530 5283
4530 5284
4530 5285
4530 3041
4530 4845
4530 5286
4530 1231
4530 1802
4530 5287
4530 5288
4530 735
3395 3222
3395 34
3395 5289
3395 5290
3395 5291
3395 2858
3395 5292
3395 4135
3395 4821
5293 5294
4521 396
4521 4158
4521 4520
4521 1264
4521 2216
4521 4675
4521 3881
4521 920
4521 5295
5296 5297
5298 1412
5299 454
4099 4908
4099 2719
4099 5300
4099 4098
4099 5301
4099 5302
5303 291
5303 5304
5303 4100
5303 5305
5303 5306
5303 4457
5303 5307
5308 93
4547 4546
4547 5309
5310 5311
5312 5313
5312 5314
1080 922
1080 171
1080 5001
4113 4112
4113 445
4113 700
5315 5316
5315 913
5317 107
5317 5318
5261 5319
5261 5320
5261 5260
5261 5321
5261 5322
5261 5323
5261 5324
5261 5325
2499 2498
2499 5326
192 190
5327 5328
5327 5329
808 3150
808 804
808 73
808 3455
808 5330
808 5331
5332 4177
5333 1815
31 5334
31 27
31 5335
4043 2537
5336 3684
5337 5338
5337 684
3715 630
3715 64
3715 41
3715 2363
3437 826
3437 3438
476 1910
3784 682
5339 2830
5339 671
5340 970
5341 1096
5341 1521
5341 38
5341 5342
5343 5344
5343 4138
5345 5346
5345 1100
5347 348
1471 3375
1471 2820
1471 5348
1471 2412
1471 159
1471 1053
1471 4513
1471 152
1471 5349
1471 815
1471 1470
1471 5350
1471 169
1471 3037
5351 454
5351 2241
5352 1430
5352 5212
5352 5353
5352 5354
5352 2262
5352 5355
2822 845
2822 5356
2822 5357
2822 342
5358 5359
5358 5360
5358 4538
5358 1019
5358 2487
4554 24
4554 2886
4554 1034
4554 4552
4466 568
4466 4158
4466 4465
4466 5361
4466 5362
4466 5363
946 934
5364 5365
5366 3835
5367 5368
5367 5369
5367 5370
5371 343
20 3571
20 10
20 4992
5372 1633
5373 1333
5373 159
5374 5221
5374 5375
5376 2147
5377 5378
5377 3201
5344 5343
5379 2576
5379 1173
5379 198
5379 2250
5379 5380
4802 3443
4802 1510
5381 5382
5381 3136
5383 5384
5385 735
5385 1999
5386 5387
4105 5388
4105 5249
4105 5389
4105 807
4105 2738
4105 4108
4105 2509
4105 5390
5124 3210
5124 5391
5124 5122
5124 115
5392 5393
5392 381
1937 5394
1937 1539
1937 1613
1937 3977
1937 4700
1937 1935
1937 4217
1937 5395
1937 2188
1937 5154
1937 5233
1937 5396
5397 2039
5397 1490
5398 383
5398 2416
2809 2531
2809 455
2809 777
5399 1364
5399 2460
5399 3893
5400 5401
5400 5402
4472 5403
4472 5404
5405 5021
5405 539
5406 5407
4295 2603
4295 4299
5408 5409
5408 4239
5408 163
5410 2434
5410 5411
5412 5413
5414 5415
5414 5416
4935 5417
4935 5418
4935 1006
4935 5176
5419 5420
5421 758
5422 2117
5422 1620
3981 5423
3981 5424
3981 1759
3981 5425
5426 1968
5427 5428
5429 3556
4948 3757
5430 5431
5432 4571
5433 806
2093 791
2093 2091
4619 4617
4619 750
4619 2640
4619 751
5434 667
5434 5435
5434 343
5436 5437
5438 5439
5440 5441
50 49
3448 3447
3448 166
3448 1309
3448 3446
5442 3932
5443 18
3783 3283
3783 5444
3783 5063
5445 1265
5445 3770
5445 5334
3438 826
3438 5446
3438 3437
3438 5447
5448 1115
5448 943
5448 5449
5448 5450
5451 934
5451 1665
5451 4717
5452 1346
5453 5454
5453 3587
5455 5456
5457 5458
5457 55
5457 1566
5459 1102
5459 5460
240 5461
240 2932
240 1956
240 2504
240 5462
240 578
240 5463
240 3545
240 4398
240 2768
240 2635
240 2307
2915 5464
2915 5465
2915 82
2915 4145
3682 4776
3682 3676
3682 5136
5039 5466
5039 5038
5039 5467
5039 5468
5039 5469
5470 5471
5470 2564
5470 2393
5472 3956
5473 2558
5473 5474
5473 1167
5473 5475
5473 114
5473 5476
5477 1449
5478 686
2918 4642
2918 1251
2918 2565
2918 1019
2918 684
2918 4593
5479 5480
5479 2514
5462 240
5462 4371
5481 188
5482 5483
5357 992
5357 5466
5357 2084
5357 291
5357 1286
5357 41
5357 2822
5484 3014
5484 5485
991 62
991 5486
5487 5488
5487 5489
5305 5303
5490 5491
5492 1886
5492 5493
5494 2398
5494 439
3116 966
3116 2104
3116 5495
3116 5496
3116 37
3116 21
3116 4024
3116 3115
2181 5497
2181 3213
2181 5498
2181 3488
2181 1821
2181 5499
2181 5500
2181 2143
2181 1757
2181 757
2181 5501
2181 1034
2181 2465
2181 2778
2181 5502
2181 5503
2181 5054
2181 1106
2181 4617
2181 5504
2181 2727
2181 5117
2181 354
2181 667
2181 5505
2181 2354
2181 55
2181 5506
2181 5507
2181 3351
2181 342
2181 1007
5508 2646
5509 327
5510 5511
1741 5512
1741 5513
1741 707
1741 5514
1741 3876
1741 2119
1741 5515
1741 1739
1741 1137
1741 4006
1741 5069
1741 5516
1741 2329
1741 5517
1741 828
1741 3505
1741 3734
1741 2327
1741 87
5518 454
5518 5519
5518 64
5520 5521
5522 1717
5523 2052
5523 2796
5523 5524
5523 5525
5033 1167
5033 1182
3858 5526
3858 5527
3858 1152
3858 5528
3858 5529
3858 4846
3858 5530
1375 4197
1375 3769
5531 1956
5531 5532
2546 2545
58 3013
58 2407
58 5533
58 5534
58 5535
58 1096
58 5536
58 57
58 5537
58 1308
58 5538
58 331
58 5539
58 1872
58 5516
58 2589
58 5540
58 5541
58 5542
58 1629
58 5543
58 5544
58 2061
58 388
58 3616
58 2950
58 2116
58 5545
58 5546
58 1908
58 5547
58 3597
58 5548
58 5549
825 184
825 850
825 1868
825 823
5550 1611
5551 3688
5551 5349
5552 16
5552 340
5552 3484
5552 344
5552 342
4583 4582
4583 38
4583 198
4583 1179
5553 5554
5553 2423
5553 1496
5555 5556
5555 422
5557 2521
5558 2393
5558 1184
5558 386
5559 3072
1101 3520
1101 272
1101 4373
1101 650
1101 5560
1101 225
1101 5561
1101 800
1101 5562
1101 3111
1101 5563
1101 5564
1101 1414
1101 1627
1101 1031
1101 5565
3065 3721
3065 5566
5567 5568
5567 1346
5569 487
5570 579
5571 5572
5571 5573
5571 5574
5575 3120
5575 2673
5576 5577
5576 2602
5576 2009
5576 364
5576 5578
4876 5579
5580 667
5580 5581
5582 480
5582 5583
5584 1006
5585 5586
5585 712
850 5587
850 3563
850 5588
850 4594
850 869
850 342
850 1740
850 2180
850 1303
850 5589
850 73
850 2312
850 1034
850 2244
850 5590
850 1828
850 3301
850 295
850 5591
850 3158
850 1159
850 555
850 5592
850 1298
850 5593
850 3714
850 2858
850 4402
850 4305
850 1808
850 2754
850 1699
850 1498
850 5594
850 5595
850 825
850 820
850 163
850 312
850 684
850 5596
5597 2624
5598 4372
5599 776
5599 37
5599 2352
5599 2935
5599 2241
5599 5600
5601 618
392 5602
392 387
5603 1756
1247 1245
1247 5245
5604 396
5604 5605
5606 4781
1798 5607
1798 5495
5608 4696
5608 2941
5608 403
5608 2700
5608 5609
5610 1943
5611 5612
5611 5613
5611 5614
5615 1333
5615 159
5615 5616
5615 2609
5615 5617
5618 5018
5618 507
5619 5620
5619 5621
5619 5622
5623 5624
5623 5625
5623 1180
5623 1607
1032 297
1032 660
1032 5626
5627 5628
5627 5629
5627 5630
1113 4365
1113 5631
94 1749
94 5632
94 5514
94 986
94 2514
94 5633
5634 290
5635 5636
5635 5637
2463 2690
2463 342
635 634
635 5638
5149 1300
5149 4594
5149 1825
5639 5640
5641 327
5642 3000
5643 64
5644 5645
5644 3140
5646 5335
5647 1543
5647 359
5647 5648
5647 5649
5647 1999
5647 1286
5647 5650
4928 4927
5651 107
784 5249
784 4459
784 5652
784 783
5653 1203
2870 2869
2870 5654
312 850
312 630
312 313
312 2512
312 2203
312 3565
312 2274
312 1874
312 3516
3553 3554
3553 3552
5655 1031
5656 4260
5657 1592
5658 5659
5660 2233
5660 4446
5661 1856
1444 5662
1444 3646
1444 5663
1444 1443
1444 5664
1041 1408
1041 502
1041 3590
1041 5665
1041 1476
1041 3715
1041 3595
1041 3707
1041 5666
1041 3733
1041 4288
1041 1208
1041 2635
1041 5667
1041 1038
1041 1036
1041 4668
5668 1738
5668 430
5668 3563
5668 3866
5669 107
5669 1180
5670 1582
5670 1348
5670 272
5670 457
553 3253
553 1449
553 5671
553 4146
553 4618
553 5672
553 5673
553 5674
553 2451
2607 895
2607 2605
2607 2899
2607 5675
2607 5676
2607 64
2607 3040
2607 5677
2607 3
2607 1702
4800 3460
5678 2632
5679 5022
5680 699
5680 2451
5680 1031
5681 2421
5681 5682
5681 1561
5683 5684
5683 5685
5683 5686
5687 1789
5687 5012
5688 1999
5688 4495
169 151
169 5689
169 974
169 103
169 5690
169 5691
169 197
169 5692
169 1818
169 3479
169 1018
169 5032
169 1471
169 5693
169 5694
1891 2558
1891 3370
1891 1889
1891 5695
1891 4459
1891 712
1891 66
441 440
441 725
5696 5697
2127 2125
5698 1184
5698 5699
5700 4141
5700 5701
5624 5623
3143 2434
5521 2811
5521 5702
5521 5520
5521 272
5521 4553
5521 5703
5704 969
5705 3245
5705 5706
5705 381
5705 3480
5707 2844
5707 1848
5707 240
5707 3114
5707 5708
5707 5709
5710 4403
5711 5712
5711 686
1904 454
1904 5713
1904 1903
1904 5714
1904 3074
1904 2052
5715 5716
5715 3908
4867 205
4867 2192
4867 381
5717 5718
1512 967
1512 454
1512 5719
1512 272
1512 1511
1512 723
1512 1627
890 5720
890 2839
890 1168
890 850
890 3435
890 700
890 83
890 2723
890 5721
890 5722
890 343
890 412
890 5723
890 889
890 5390
890 458
890 941
5724 1700
809 5725
809 4710
5726 5727
1547 1542
5728 867
5728 2848
5728 5729
5728 39
5730 418
5731 430
5732 2510
5733 5734
5735 5736
5735 618
5735 5737
5738 698
5738 487
5738 5739
5738 343
5738 4446
5738 684
4128 1218
4128 5740
4128 913
4128 4125
4128 4176
4128 2692
4128 275
4128 1839
4128 5741
4128 3829
4128 2900
5742 4123
5742 107
5742 5743
5744 3174
5744 5745
5744 5746
5747 3222
5747 2752
5747 4949
5747 686
4672 4671
5748 5749
5748 2067
5748 1034
5750 487
3679 5751
3679 3676
3679 5752
5753 5754
5755 290
5756 1868
5757 1612
5267 5758
5759 5108
5759 5760
2426 5761
2426 5762
2426 700
2426 5763
2426 5764
2426 5765
2426 680
2426 4324
2426 4597
2426 2425
2426 5766
2426 93
2426 4872
2426 153
2426 5647
2426 5767
2426 2467
2426 1949
2426 5768
2426 5769
2426 5770
2426 5771
2426 4074
2426 5772
2426 194
2426 3540
2426 5773
2426 5774
2426 5775
2426 626
2426 5776
2426 5777
2426 5778
2426 813
2426 5779
2426 3074
2426 4827
2426 5780
2426 3109
2426 1242
5781 790
1331 4293
1331 2233
1331 1956
1331 2603
1331 2814
1331 4342
1331 5782
1331 1329
5783 496
5783 5784
5783 5785
5783 2493
5786 5787
2192 5788
2192 5789
2192 976
2192 5790
2192 5791
2192 5792
2192 5793
2192 5794
2192 5795
2192 5796
2192 3601
2192 4867
2192 2744
2192 3761
2192 286
2192 4320
2192 2191
2192 4776
2192 5797
2192 3336
2192 5798
2192 5799
2192 5800
2192 5801
2192 5802
2192 2565
2192 1498
2192 1299
2192 5803
2192 5140
2192 5804
2192 5805
2192 5806
2192 2904
2192 5807
2192 38
5004 5808
5004 4731
5004 3865
5004 5809
5004 5810
5004 5003
5004 5811
5004 5002
5812 5813
5812 3294
5814 5815
5816 361
5817 1637
5818 1421
5818 4180
3153 247
5819 794
1077 1069
1077 679
5820 2024
5821 3180
5821 3844
5821 5493
5821 5528
5677 2403
5677 5822
5823 5824
5823 5825
3791 4977
3791 3945
3791 343
3791 555
5826 3789
5827 5828
5829 5830
5829 5831
5829 2380
589 600
589 558
1507 1506
620 4920
620 617
620 723
620 600
5832 290
5832 5729
4135 5833
4135 1591
4135 3847
4135 4241
4135 5834
4135 3395
5835 5836
5837 1083
5838 94
3868 3867
5839 618
1075 1069
5840 1218
5840 788
5840 1800
5841 5842
5843 5844
5845 1449
5846 1008
5846 974
5846 1566
5846 5847
5846 5848
5846 3277
5846 5849
5846 98
5846 5850
5846 5851
5852 5758
5852 5853
5854 4115
5854 5380
5855 5856
5855 2913
4770 4769
4770 1197
5857 4072
5857 1641
5857 4918
5857 2575
5857 2124
5858 657
5858 3474
5859 2844
5859 1296
5859 1292
5860 2901
545 5861
2913 5862
2913 5863
2913 1019
2913 386
4598 3262
4598 2090
4598 1338
4598 5864
4598 5865
3311 4209
5866 1264
5866 335
5866 3400
5866 5867
5868 2558
5868 723
5649 5647
5649 2766
5649 48
5649 986
5869 5870
5871 3493
5872 146
5872 898
473 472
5873 32
580 4553
580 5874
580 558
580 5875
5876 5877
5876 5878
5876 381
3268 75
3268 1055
5879 1342
5879 618
4412 454
4412 4411
4412 5880
5309 4547
5309 5881
5309 3251
5882 5883
5882 284
5884 5612
4519 359
4519 2570
4519 4518
5885 5886
5885 5887
3079 5888
3079 64
5751 159
5751 3694
5751 5889
5751 3679
1124 5890
1124 2585
1124 439
1124 5801
1124 1481
1124 1123
1124 5891
1124 842
3168 247
3168 1636
5182 5099
5182 5181
5892 12
5892 87
5892 5893
5894 5895
5894 725
5896 2585
5737 5735
5897 1242
1783 2367
1783 359
1783 1242
1783 1868
5898 4204
5899 4720
5900 4576
5900 5901
5900 3155
1010 215
1010 971
5902 1435
5902 5903
5902 3494
5904 1195
5904 5905
5904 5906
4076 5907
4076 676
4076 4075
4076 430
4076 2357
4076 502
5908 408
5908 1912
1263 634
1263 667
1263 121
1263 1266
5909 331
5583 5910
5583 5582
2555 5911
2555 5749
2555 2554
2555 5912
2555 5913
2555 5914
5915 4632
5915 5916
5915 2241
5915 5917
5915 5918
3003 2997
3003 1606
3003 5919
3003 5920
3003 2451
5921 4147
5922 4741
5923 893
4706 4705
4706 5924
5925 1912
3318 1631
3318 3834
3318 3141
3318 5926
3318 5927
3318 5928
3318 5929
3318 4910
3318 5930
3318 5931
3318 5932
3318 4005
3318 5933
3318 1104
3318 3317
3318 5934
3318 660
3318 4608
3318 3487
1957 4059
1957 1959
1957 107
1957 2413
1957 1863
1957 343
1957 1955
5935 5936
5935 2568
5935 5937
5938 1876
5938 5939
2245 3443
2245 679
2245 5940
5941 1933
4478 18
1267 284
5942 3103
5942 1180
5943 1096
5943 5944
5945 3130
5946 5947
5946 5948
5949 2321
5950 2937
5951 2352
5951 3264
5952 1818
5952 5953
5954 5391
5955 64
5955 1717
3701 872
3701 3533
3701 5906
677 675
677 5956
677 679
677 5957
677 5394
85 2225
85 2983
85 937
85 3264
85 5417
85 4596
85 1739
85 2810
85 1401
85 5958
85 5959
85 3450
85 288
85 84
85 5960
85 287
85 4624
85 1405
85 5961
85 943
85 2865
85 1184
85 5277
85 145
85 5962
85 1323
85 5963
85 5964
85 5164
85 2408
85 4072
85 5965
85 708
85 2456
85 105
85 2833
85 2149
85 5966
85 3787
85 5967
85 5968
85 4349
85 5969
85 5970
85 1414
85 5971
85 5972
85 445
85 1279
85 1080
85 2524
85 184
85 5973
2940 2451
5265 5974
5265 5975
5265 5976
5265 5977
5265 4530
5265 5978
5265 5979
5265 3481
5265 3186
5980 5586
5981 5982
5983 3765
5984 5985
5986 5987
5986 1700
3778 3779
3778 5988
3778 5989
3778 5990
3778 5991
3778 5992
3778 960
3778 2950
3778 207
5993 734
2795 2063
2795 1644
2795 1562
1802 5994
1802 739
1802 4530
1802 2512
1802 2267
1802 1905
1802 934
1802 337
2617 5995
5996 275
5997 1952
2944 481
2944 5998
5535 58
5999 6000
2623 6001
2623 600
6002 3651
2279 2147
2279 1582
2279 1888
6003 4364
6004 4120
6005 6006
6005 250
6007 6008
6007 6009
4994 6010
4994 3201
4994 1542
6011 246
5691 618
5691 169
6012 1040
3584 557
3584 6013
6014 3
6014 6015
6016 3165
6016 5027
2796 5523
2796 4711
2796 1562
6017 6018
6017 4642
2292 6019
2292 4147
2292 6020
2292 2291
2292 2813
3046 6021
3046 1881
6022 6023
3392 1446
483 4742
483 6024
483 479
6025 36
6025 6026
3279 3273
2950 3778
2950 3779
2950 2949
2950 3777
2950 5991
2950 3100
2950 912
2950 6027
2950 960
2950 686
2950 5992
2950 6028
2950 5988
2950 6029
2950 207
2950 5989
3795 2157
3795 3651
3795 6030
3795 1459
3795 4405
3795 1458
3795 6031
3795 6032
3795 555
3795 3486
6033 6034
6033 2570
6035 107
6035 1143
6035 6036
6037 1195
6037 6038
6037 2205
6039 6040
6039 1222
6041 6042
6041 1053
6043 6044
5672 553
6045 2398
6046 3975
6046 6047
6046 619
6046 6048
873 871
873 6049
873 6050
873 6051
4805 1605
4805 1502
6052 6053
6052 6054
6055 6056
6055 2176
6057 1186
6057 6058
6057 6059
6060 107
6061 1184
6061 6062
6061 1825
6063 6064
6063 6065
6063 3932
6063 1259
147 1453
147 144
6066 6067
6068 4899
6068 3969
4854 4851
4854 5483
1120 4503
1120 6069
1120 6070
1120 6071
1120 6072
1120 2547
1120 6073
1120 197
1120 4369
1120 6074
1120 1117
1120 6075
1120 6076
1120 3247
572 480
572 2052
572 4795
572 6077
572 6078
572 152
572 6079
572 558
6080 6081
6080 6082
6083 485
2146 6084
4100 6015
4100 5303
4100 3209
4100 5362
4100 6085
4100 6086
4100 2874
4100 3377
4100 794
486 6087
486 3360
486 6088
486 2502
6089 6090
6091 1228
4651 2092
4651 2403
4651 2419
496 5783
496 2780
496 75
496 2099
496 6092
496 5785
496 1178
496 6093
6094 327
6094 331
6094 215
2319 5166
5277 1312
5277 4530
5277 4265
5277 6095
2105 2106
2105 2104
5389 6096
5389 4105
6097 6098
6099 6100
5888 3079
5888 6101
5888 64
5888 6102
6103 6104
3969 6105
3969 1384
3969 3966
3969 6106
3969 995
3969 6068
3969 411
3969 6107
6108 75
4841 4838
5307 735
5307 5303
5307 4392
3965 3963
6109 4376
6110 2219
6111 3689
5378 5048
6112 6113
6114 4369
1915 6115
1915 1914
1915 6116
1915 107
1915 6117
6118 163
3922 3921
3922 4284
3922 246
3922 1868
989 62
989 2354
989 995
6119 755
6119 4846
6119 757
6120 708
6121 1633
6122 5251
6123 3620
6123 4957
6123 1833
6123 6124
5787 5786
5787 2482
5787 777
5787 3424
6125 2769
6125 460
6125 327
6126 6127
3381 1446
3381 6128
3720 3719
3720 5450
3720 6129
188 2985
188 186
188 6130
188 818
188 1015
188 6131
188 6132
188 2846
188 6133
188 4624
188 205
188 1603
188 6134
188 3854
188 2433
188 1313
188 5481
6135 6136
6135 6137
6135 4008
3494 34
3494 5902
3494 935
3494 3492
3494 5654
3494 6138
3494 64
3494 2128
3494 6139
3494 6140
3494 2655
3494 1615
3494 4603
3494 6141
3494 284
3494 758
4042 6142
4042 2537
6143 6144
6145 3060
6145 2757
6145 2738
6146 66
6147 535
6147 5914
6147 343
6148 1956
6149 596
6149 2179
5224 4496
1305 1304
1305 6150
6151 156
6152 3586
6153 6154
6153 671
749 1281
749 6155
749 748
6156 4373
6157 4913
6157 6158
6159 6160
6161 712
6161 6162
1089 1087
6163 1257
6163 6164
6163 6165
6163 6166
6163 6167
6163 3254
6168 3251
6168 485
6169 1305
6170 6171
6170 6172
6170 6173
2691 2690
2691 2451
6174 6175
6176 6177
6178 6179
6178 6180
6181 6182
6181 6129
6181 6183
6181 4474
79 78
79 6015
883 3966
883 882
883 941
2367 6081
2367 2748
2367 869
2367 2489
2367 6184
2367 974
2521 6185
2521 184
2521 341
2521 777
2521 6186
2521 3776
2521 5557
2521 3799
2521 725
2521 23
2521 2510
2521 2557
6187 6188
6189 15
6189 6190
6189 3402
6189 6191
6189 6192
6189 66
6189 6193
3793 6194
3793 555
6195 4157
6196 6197
6198 6199
6198 339
6200 6201
6202 6203
6204 229
6205 6206
6205 6207
6205 333
6205 6208
6205 5631
6205 5979
6205 912
334 329
334 6209
334 2583
334 5050
334 1583
334 1412
334 2062
6210 2934
1456 1218
1456 6211
1456 6212
1456 6213
1456 4126
1456 4127
1456 6214
1456 6215
1456 6216
6217 6218
6217 121
6217 4345
6217 6219
5754 4751
5754 5753
2914 4150
6220 6221
2812 6222
2812 6223
2812 4245
2599 2596
4820 73
6224 430
2724 4599
2724 1770
2724 4186
6225 1195
6225 6226
6225 1184
6225 252
6227 5746
6228 6229
6230 6231
6230 6232
6233 1980
6234 5621
6235 1078
6236 1380
6236 2107
6237 6238
6239 755
191 190
6240 6241
6240 1296
6242 6243
6242 5917
6242 1668
6242 2583
6242 1346
6242 2867
6242 5919
6242 6244
6242 327
6245 75
6246 6247
6248 6249
6250 6048
6250 1474
772 2131
772 6251
772 1606
772 6252
772 1171
772 6030
772 2162
772 114
772 5187
772 771
5991 3100
5387 6253
5387 107
5387 4687
5387 6254
5387 5386
6255 6256
5096 6257
5096 6258
5096 1868
5096 5095
6259 2405
6260 5093
4526 6261
4526 6262
4526 6263
4526 6264
4526 5875
4526 6265
937 85
6266 6267
6266 6268
6266 5601
6269 4671
6270 6271
6270 6272
6270 6273
6274 6275
6276 6277
6278 63
6278 447
6279 2062
5154 1494
5154 1431
5154 2095
5154 293
5154 3478
5154 5395
5154 6280
5154 3736
5154 5153
5154 554
6281 2089
6281 85
6281 1290
6281 761
6281 6282
3 2607
3 6283
3 1970
3 6284
6285 2467
6285 293
6285 1727
6285 1034
3099 3097
6124 6123
6124 1024
6124 1833
6124 6286
6124 1954
6124 608
54 51
54 224
6287 2052
2441 1984
2441 2440
6288 293
6288 725
1707 707
1707 343
3041 4671
3041 2238
6289 6290
3549 1896
3549 690
6291 342
3349 1676
6292 6293
6292 2035
6292 3203
6292 6294
6295 788
6296 6297
2071 2070
2071 6298
2071 6299
6300 1179
6300 6301
6302 6129
1958 1955
3717 2104
3717 6303
3717 1301
3717 725
3717 6304
3717 630
6305 1601
6306 5140
6306 4243
6307 291
6308 2514
6309 454
6309 6310
4266 3615
4266 6311
4266 835
4266 2306
6312 4144
6313 333
4736 4737
4736 534
6314 4949
3201 4179
3201 6315
3201 3716
3201 5152
3201 6316
3201 2706
3201 3476
3201 1039
3201 4994
3201 3199
3201 6317
3201 1388
3201 3200
3201 3083
3201 6318
3201 6319
3201 1163
3201 354
3201 1591
3201 6320
3201 2416
3201 795
3201 915
3201 2651
3201 2861
3201 2652
3201 6321
3201 427
3201 6141
1885 4506
6322 95
6323 2052
6324 6325
6324 684
6326 1561
2042 1251
2042 6327
2042 6328
2042 2041
2042 3180
2042 2405
6329 60
6329 1228
6329 295
6329 6330
4714 5417
4714 1473
4714 3858
4714 1136
4714 4712
6331 1449
6331 6332
6333 1973
164 2252
6334 275
6334 3371
6334 1592
6334 6335
6336 5420
6336 348
2769 1936
2769 1218
2769 788
2769 125
2769 331
2769 1223
2769 3650
2769 6337
2769 2673
2769 2900
2769 6125
2769 6338
2769 2694
2769 2166
2769 1839
6339 3064
6340 6341
6342 6343
6342 6344
752 2519
752 788
752 331
752 1836
752 1458
752 430
752 1839
752 327
6345 4971
6345 36
1896 1554
1896 1865
1896 5031
1896 6346
1896 4312
1896 6347
1896 6348
1896 331
1896 3872
1896 2768
1896 6349
1896 3549
1896 1449
1896 178
1896 418
1896 1893
1896 5474
1896 6350
1896 4289
1896 2899
1896 1818
1896 2528
1896 1694
1896 3916
1896 6351
1896 3004
1896 736
1406 459
1406 2935
219 217
6352 2469
6352 2585
6353 5272
6353 3599
6353 6354
6355 4391
5045 4302
5045 4508
5844 6356
5844 363
5844 6357
5844 5843
5844 6358
4542 4535
6359 286
4170 1199
6360 6361
6360 64
6362 1195
6362 6363
6362 2398
6362 986
6362 6364
6362 2097
4260 1225
4260 3164
4260 6365
4260 6366
4260 5656
6367 1910
6367 779
6367 4380
6367 6368
489 2763
3837 3834
3837 6369
6370 3577
6370 445
6370 2403
6371 791
6371 293
6371 2455
6372 1389
6373 2277
6373 2899
5362 121
5362 4466
5362 386
5362 4100
5362 6282
6374 6375
6376 6377
6376 403
6376 1715
6376 4889
563 6378
563 6379
563 3958
381 4549
381 6380
381 6381
381 6382
381 6383
381 6384
381 6385
381 564
381 6386
381 6387
381 6388
381 6389
381 4867
381 6390
381 3328
381 6391
381 1308
381 6392
381 628
381 5889
381 6393
381 2719
381 634
381 6394
381 2443
381 2633
381 6395
381 6396
381 6397
381 4988
381 981
381 6398
381 6399
381 6400
381 6401
381 4339
381 6402
381 6403
381 2661
381 6404
381 393
381 6405
381 6406
381 5236
381 6407
381 1837
381 6408
381 6409
381 163
381 6410
381 735
381 6411
381 6412
381 6413
381 380
6414 3936
1574 1418
6165 6163
6415 6416
6415 6417
4325 6418
4325 6419
4325 1348
4325 6420
4325 4711
6421 3149
6422 6423
6422 4373
6422 5221
6422 6424
6422 3702
6422 6425
6422 3087
6422 6426
6422 5375
6422 1256
2509 6427
2509 3936
2509 4105
2509 6428
2312 850
2312 2311
2312 2722
2312 2180
2312 1361
2312 87
2312 6429
798 6430
798 4153
798 1037
798 5599
798 796
798 4508
6431 6432
6433 3820
6434 1375
6434 6435
6434 6436
6437 6438
6437 3240
6439 6440
6441 3165
6441 4935
4692 3180
4692 4691
4692 6442
4692 859
6443 1164
6444 37
6445 6446
6445 136
6445 6447
6445 6448
6445 6449
6450 6451
6452 2472
5022 93
5022 286
5022 2079
5022 4667
5022 445
5022 5581
5022 6453
4436 6454
4436 1491
4436 3984
1983 73
1983 1948
4036 1352
4036 6455
6456 2328
6456 6229
6457 5625
5060 624
5060 6458
5060 6459
5060 723
6460 684
6461 6462
454 2398
454 2062
454 3668
454 6463
454 64
454 6464
454 1348
454 1464
454 1054
454 690
454 6465
454 430
454 1039
454 6466
6467 6468
6467 6469
6467 6470
6338 2769
6338 6471
6338 6472
6473 408
2514 6474
2514 3436
2514 6308
2514 94
2514 5147
2514 6475
2514 6476
2514 1163
2514 5479
2514 6477
2514 184
4144 4139
4144 6478
4144 6312
538 2086
538 862
538 6479
538 3984
538 3227
538 4344
6480 6481
6482 6474
6483 340
6483 4552
6484 6485
6484 6486
2615 600
6487 3505
6487 800
4717 1315
4717 4716
6488 4057
6488 6489
6488 6490
6488 4454
2968 2966
2968 2000
6491 2398
2508 184
2508 3548
2508 712
2508 6492
2508 1562
5640 1203
5640 5639
6493 6494
6495 502
6495 1721
6495 4319
6495 6496
6497 6498
6499 6500
5978 5265
5978 4259
6501 2297
4561 625
4561 6502
6503 3081
6503 4850
6504 6505
6506 6507
6506 1776
6508 3748
6509 4874
72 6510
72 71
72 14
72 6511
72 6386
72 6512
72 4224
72 6513
6514 1406
5633 6515
5633 94
6516 3610
6516 686
3308 1845
2031 1412
2031 5205
2031 4486
2031 6517
2031 6518
2031 184
2031 6519
6520 3977
6520 2773
6520 6521
6520 2167
6522 2455
6523 4066
6523 6524
6523 6525
6523 2673
2702 1449
2702 758
2702 3639
2702 1663
2702 6526
6527 6528
6529 862
6529 6530
6531 408
5971 3700
5971 85
5971 649
5971 4243
6532 2060
2345 2522
2345 6533
2345 2343
2345 6203
2345 6534
6535 5561
6535 6536
6537 1203
6537 1747
6538 5497
6539 6540
6541 4786
2841 4510
2841 2837
1795 6542
6543 5303
6544 1836
6544 1848
6545 667
6545 6546
6545 2141
676 675
676 343
676 6547
1303 2364
1303 2486
1303 850
1303 331
1303 1703
1303 2029
1303 1868
1303 3904
1303 1845
1303 1137
1303 6548
1303 87
1303 184
1303 1034
1303 1297
6512 6511
2818 3890
2818 455
2818 2393
2818 6549
2818 1776
6550 703
6550 712
6551 1668
6551 1678
6552 393
6553 824
6553 3121
6553 4161
6553 6554
6553 4232
6553 6555
6553 1052
6553 1800
6553 4181
6556 6557
6558 6559
6560 6561
6562 1346
523 510
2917 2807
2917 969
2917 136
6218 6217
6218 990
6218 6563
1271 1195
1271 121
6405 381
6564 1494
6564 1939
6564 3523
6564 3651
6565 5420
6565 1636
6565 6566
6567 56
3902 970
1102 800
375 44
375 4392
375 2942
375 371
375 646
375 6568
375 6569
375 6570
375 6571
375 6572
6573 6574
6575 6576
1992 2558
1992 36
1992 37
1992 63
1992 1644
1992 686
1992 1409
1992 3111
1992 3414
1992 464
5920 1521
5920 3003
6577 6578
6579 1042
6580 6581
6582 3577
6583 6584
6583 4180
6585 4908
6167 1596
6167 1229
6167 1120
6586 6587
6586 6588
6586 6198
6589 767
6590 4907
6591 3879
6591 229
6591 4711
6591 4720
6591 6015
6592 684
1613 6593
1613 1937
1613 1610
1613 6594
5912 2555
5912 622
4811 1018
4811 6595
6596 5836
6597 1980
6597 6598
6599 6600
6599 6601
1404 1100
1404 1544
1404 1412
1404 6602
1404 16
1404 708
1404 459
3673 454
3673 6603
3673 3670
3673 4720
3673 462
3673 6604
3673 6605
3673 725
3673 6606
3673 935
3673 618
3673 6607
6608 6609
6608 6610
6608 6611
6608 6612
6613 4190
6614 6615
4299 6616
4299 4293
4299 3956
4299 2233
4299 6617
4299 6618
4087 1514
4087 5536
4087 2778
6619 2297
6619 6077
6619 696
2160 176
2160 2047
2160 1071
6620 995
6621 6622
6621 1464
6621 6623
6621 6624
6625 64
6626 1544
6185 1169
6185 6627
6185 1128
6185 2521
6628 2763
6628 343
6629 6513
6629 103
6630 6631
6632 1140
6632 1228
6632 6633
6632 6634
6632 915
2991 2990
2991 4445
2991 2993
2991 6530
1272 121
6635 3960
6635 1186
6635 3759
6636 5504
6637 6638
6637 3893
4746 6639
4746 6640
6641 4940
6641 240
6641 6642
6641 5529
6641 37
2937 629
2937 5950
6643 6644
6643 6645
6643 6646
4850 634
4850 667
4850 1256
6647 6648
6649 3924
6649 2457
6649 6650
6649 6651
6649 6652
6649 1775
6649 6653
6649 2397
6649 3759
6649 6654
6649 1745
6649 4123
6649 6655
6649 5071
6649 6656
6649 234
6649 6657
6418 4325
6658 6659
6658 3182
5262 667
5262 1810
1389 87
1389 6372
1389 1603
1389 4976
1389 2107
1389 943
1389 684
1389 3561
4111 3469
4111 1449
4111 6660
4111 158
4111 554
4111 6317
6661 6226
6661 6662
6661 6663
5625 2455
5625 6664
5625 6665
5625 5623
5625 6457
6666 6272
6666 288
6666 41
3032 3030
3032 2363
6667 6668
6669 6670
6669 6671
6669 6672
3509 255
6673 2946
6673 6674
6673 1503
6477 6675
6477 2514
379 6676
379 378
6095 3684
6095 6677
6095 6678
6095 295
6095 6258
6095 5277
6679 1333
6679 3834
6679 6105
6679 2220
6679 6680
6681 760
3506 3503
5263 1096
5263 6682
5263 4480
5263 1810
6683 122
6684 1619
6685 251
6685 64
6685 2858
6685 87
6685 343
6685 684
6686 6687
838 837
6688 1177
6688 6689
6688 5402
6690 6691
6690 1122
6692 1491
6693 6694
5592 2820
5592 6695
5592 2521
5592 107
5592 6696
5592 5059
5592 850
5592 184
6697 6698
6697 4603
6697 36
6699 2999
2642 2437
6700 36
6700 1923
6700 1100
6700 6507
6700 835
6700 41
6700 2585
6701 48
6702 4265
2108 862
2108 1035
2108 6703
2108 2107
2108 6704
6705 359
6705 4186
6705 1021
6705 71
29 979
29 804
29 27
5969 85
5969 1410
5969 445
5969 1448
4270 6706
6707 1034
6708 2586
6708 4000
6708 1285
6708 6709
5210 2980
5210 762
5210 4560
5210 4230
5210 5101
256 250
985 1383
985 272
985 3721
985 62
985 1817
985 3201
985 3481
906 2558
906 6710
906 3233
906 1081
906 904
6711 6712
6713 6714
6713 1006
6713 6715
6713 6716
6021 1749
6021 2122
6021 3046
6021 6717
6021 5932
6718 827
2867 2866
2867 2845
2867 6242
6719 2558
6720 835
4311 4310
6721 6722
6721 4291
6721 6723
6721 6724
6721 3441
6721 6725
6721 3492
6721 6726
6721 5562
6721 1079
6721 5580
6721 6727
6721 2265
6721 6728
6721 6729
6721 6730
6721 2371
6721 4021
6721 2527
3221 934
3221 6244
3221 6731
3221 159
1624 1195
1624 886
1624 5041
1624 674
1624 986
6732 1539
6733 5380
6734 454
6734 3136
6734 641
6734 686
6735 330
6219 6217
6736 6737
6738 1984
6738 97
6738 3085
6739 1249
6739 41
3468 6740
3468 3467
3468 5301
6741 3306
6741 6742
5616 5615
5616 3323
3249 3162
3249 6743
6744 4658
6745 93
1701 6746
1701 6747
1701 1698
2737 2735
2737 6748
6749 6750
6749 1917
6751 2151
1423 2326
1423 2056
1423 6752
1423 663
1423 6753
1423 3091
1423 5488
1423 202
1423 6754
1423 1627
1423 6755
1423 6756
1423 411
1423 6757
1423 662
1423 6758
1423 6759
1423 169
1423 1542
1423 1905
1423 2220
1423 38
1423 1281
1053 4902
1053 6760
1053 6761
1053 6762
1053 107
1053 1471
1053 1520
1053 5595
1053 1203
1053 3877
1053 6763
1053 4713
1053 3835
1053 4231
1053 4709
1053 463
1053 1051
1053 5779
1053 6041
1053 14
1053 6764
1053 4570
6765 6766
6765 2543
6765 6458
6767 6133
6767 6768
6769 6770
6769 5626
6771 4265
6771 2029
6771 6772
6771 3956
6771 5311
6771 1378
6773 107
3864 3861
6774 1964
6775 1384
6775 1073
6776 41
6777 643
6778 454
5568 5567
6779 6780
6779 272
206 454
206 1645
206 4279
206 1895
206 193
206 5031
206 5905
206 943
206 2593
206 1893
6781 986
6782 6783
6784 2220
6784 1431
6784 96
6785 6786
6785 6680
6785 284
6787 1040
3499 6788
3499 3497
1970 6789
1970 239
1970 1948
1970 6790
1970 6791
1970 3
974 480
974 6792
974 3277
974 1179
974 4599
974 138
974 5023
974 4437
974 6793
974 973
974 2722
974 6794
974 1054
974 1718
974 6795
974 2754
974 624
974 3826
974 3303
974 1644
974 1052
974 3086
974 445
974 41
974 169
974 6796
6797 6798
6799 1582
6799 6800
6799 418
6799 6184
6790 6801
6790 1970
5982 5981
6802 2256
3083 3469
3083 4947
3083 6803
3083 6804
3083 6805
3083 2845
3083 1934
3083 5498
3083 6806
3083 64
3083 6807
3083 1739
3083 667
3083 445
3083 1312
3083 6808
3083 3180
3083 5174
3083 2517
3083 3201
3083 6809
6810 6811
6812 1566
2009 60
2009 6813
2009 5199
2009 2008
2009 5201
2009 4508
2009 5576
6814 1195
6814 986
6815 665
6815 6816
6817 6818
6819 6820
6821 668
6822 6823
6822 2764
6822 2673
6824 6825
6824 454
6824 915
4372 6826
4372 6445
4372 6827
4372 6828
4372 239
4372 752
4372 64
4372 6829
4372 290
4372 6830
1000 2824
1000 1151
1000 62
1000 1817
1000 6831
1000 2156
1000 6832
1000 988
1000 66
6833 2935
983 62
983 5919
983 1431
5216 286
5216 5213
6834 6835
6834 6836
6834 2380
6834 6837
2906 2905
6838 39
6839 6840
6841 469
4808 3427
6842 1264
6842 6843
6844 1146
6844 3891
6845 1156
4753 4291
4753 2727
4753 107
4753 1644
4753 1054
4753 6846
6847 342
869 2367
869 3896
869 850
869 867
869 6848
869 3277
869 1054
869 6695
869 412
869 4599
6849 1459
5804 6850
6851 2793
6852 1435
1826 394
4814 1333
4814 6853
4814 6
4814 73
6854 1302
6854 6855
6854 6856
6854 6857
6858 3734
6859 3576
6859 649
6860 3678
6860 178
6861 6862
6863 418
6863 6864
4226 239
4226 1448
4226 2352
4226 6865
4226 4225
6866 488
6867 1184
6868 6869
6868 454
6868 764
6868 684
2942 1593
2942 375
3355 3353
3355 284
6870 6871
6870 6872
6873 4108
3418 4291
3418 3137
3418 1300
3418 3416
3418 6421
3418 6874
6875 6876
1426 3204
1426 1803
1426 1281
3479 624
3479 3460
3479 6877
3479 293
3479 1352
3479 3477
3479 3250
3479 6620
3479 169
3479 1687
3479 3009
1751 6878
1751 1748
6879 553
341 6880
341 915
341 288
341 339
341 2214
341 6881
341 1421
341 4017
341 3294
341 6882
341 2521
341 21
341 1164
6883 2688
6783 454
6783 6782
6884 6885
6884 4935
6886 4508
6887 2336
4014 6888
4014 6889
4014 241
4014 6890
6891 6435
6892 6893
6892 4097
3918 1353
3918 6894
3918 6895
3918 2233
6896 1375
6896 6897
6896 6898
6899 1064
6899 684
6900 1071
160 343
6901 4007
6901 5636
1378 6902
1378 2442
1378 6740
1378 1315
1378 166
1378 6771
6903 5875
6903 6904
6347 1896
6905 6906
6905 6907
6905 234
5863 2913
653 648
653 2320
6908 6909
6908 1678
6908 3913
6908 6910
6908 979
5483 4854
5483 5482
5483 1717
6911 788
6912 634
6912 3481
6912 4849
6912 1818
2333 6913
2333 2062
2333 3651
2333 1223
2333 107
2333 390
2333 327
2333 2166
6914 3866
6915 3469
6915 454
6915 619
6915 327
6916 3780
6916 6917
6916 792
6916 1180
4839 6918
3313 1984
3313 3014
3313 4851
3313 6919
6920 6921
6922 64
319 6923
5069 4057
5069 4928
5069 2119
5069 1693
5069 6924
5069 3740
5069 3396
5069 1741
5069 5958
4576 4575
4576 1643
4576 6925
4576 6926
4576 5276
4576 2566
4576 1170
4576 6927
4576 5900
3855 3854
6928 6929
3205 6676
3205 6930
3205 3206
3205 6931
3205 3204
3484 1070
3484 1910
3484 81
3484 3566
3484 6932
6933 6934
794 6935
794 6171
794 503
794 6811
794 5819
794 4274
794 789
794 6936
794 6937
794 6938
6672 6669
6672 39
6939 6940
6939 6941
6942 6943
893 6944
893 5369
893 6945
893 5923
893 1031
893 1828
893 4679
893 5031
893 436
893 4957
893 1320
893 600
893 343
893 3316
893 434
6382 381
4618 1577
4618 553
4618 6946
4618 5117
6947 6948
6947 626
2087 6949
2087 2086
2087 1982
2087 6950
6951 2423
6952 1209
6952 1762
2656 600
6953 6954
6953 5626
1390 1001
1390 943
5093 5092
5093 2490
5093 6260
3603 3227
3603 3653
3603 3602
3603 898
6955 1697
6955 348
6956 4216
6956 3651
202 2744
202 6957
202 193
202 1423
202 5014
202 411
202 912
6958 6959
6958 6960
6958 1333
6958 3936
2814 1331
2814 455
2814 2233
2814 2603
5454 5453
5454 1690
2443 3873
2443 166
2443 6961
4233 2778
2744 3834
2744 93
2744 700
2744 243
2744 1300
2744 711
2744 6962
2744 202
2744 2192
2744 6963
2744 6964
6811 5778
6811 2367
6811 698
6811 2687
6811 5621
6811 6965
6811 6810
6811 2585
6811 4179
6811 3123
6811 454
6811 1905
6811 1637
6811 2851
6811 794
6811 684
6966 6967
6966 55
4006 6968
4006 1741
4006 246
2791 6317
6969 4917
6969 6970
6969 725
6971 169
6971 986
2520 2284
2520 184
6972 2861
6973 1416
6973 4685
1300 700
1300 3418
1300 5149
1300 21
1300 4169
1300 6974
1300 3577
1300 1297
1300 601
1300 2233
1300 177
1300 2292
1300 4147
1300 6975
1300 1199
1300 6976
1300 6019
1300 6977
1300 1299
1300 3508
1300 5304
1300 2979
1300 960
1300 1361
6978 6979
4602 1474
4892 1368
6980 3561
6981 6982
6983 6984
152 6985
152 1021
152 572
152 2474
152 55
152 1471
152 4918
6986 418
6987 6988
6987 6989
4732 6990
4732 1572
4732 1054
4732 4730
4732 6991
1740 184
1740 850
1740 1034
1740 1739
6992 6993
6992 6994
6992 6995
6996 1472
6996 4702
6996 684
6997 5119
6998 3820
6893 6892
6893 1228
6893 6999
6893 1229
6893 7000
6893 3690
6893 3734
3734 462
3734 6893
3734 2876
3734 6858
3734 578
7001 637
3125 7002
3125 6357
3125 3124
3125 7003
1581 1580
7004 7005
2084 7006
2084 5357
6489 5255
6489 6488
6489 7007
7008 792
7009 7010
7009 1216
7009 1833
7009 7011
6273 6270
6273 4949
6273 1690
7012 7013
7014 7015
4227 64
2423 1134
2423 4139
2423 3496
2423 5553
2423 7016
2423 5306
2423 2422
2423 1422
3667 7017
3667 2024
3667 2349
3667 4814
3667 7018
3667 1815
6265 3180
6265 6691
6265 4526
6265 454
1197 1195
1197 4770
7019 2681
7019 7020
7021 7022
7023 7024
355 7025
355 38
355 7026
355 6106
355 353
355 1779
7027 3761
7028 7029
7028 5919
7028 4526
7028 1216
2661 7030
2661 2519
2661 2660
6024 858
6024 229
6024 915
7031 7032
7031 7033
2843 3700
2843 7034
2843 2842
7035 2688
1420 1281
7036 7037
7036 1409
4061 1813
4061 2353
7038 1378
7039 1086
7040 2706
649 7041
649 648
649 11
649 1087
649 7042
649 7043
649 5611
649 7044
649 5971
649 2846
649 6859
649 343
7045 241
3315 3314
3315 888
7046 4874
7046 6830
3088 21
7047 4291
7047 2763
7048 4943
7049 3227
7050 4711
7051 4283
7051 7052
7053 1137
5254 5253
7054 619
1467 1466
1467 7055
7056 7057
7056 4175
4744 121
4744 3651
4744 71
4744 3383
4744 5741
4744 343
4537 4535
7058 430
979 2005
979 7059
979 7060
979 7061
979 7062
979 5416
979 1258
979 62
979 7063
979 7064
979 6908
979 7065
979 7066
979 2603
979 4946
979 7067
979 2233
979 7068
979 7069
979 6948
979 7070
2981 2663
2981 7071
2981 7072
2981 254
2981 2979
2981 342
2981 1182
7073 454
7073 7074
7073 121
7073 1431
7073 272
7073 4153
7073 7075
7073 7076
7073 1808
7073 986
7073 667
7073 1923
7073 7077
7073 2768
7073 2858
7073 411
7073 343
7073 5024
7078 2826
7079 87
7080 1433
2831 1034
7081 3103
3096 7082
3096 7069
3096 6015
3096 1264
3096 354
3096 7083
3096 1987
3096 7084
3096 7085
3096 2212
3096 7086
3096 7087
3096 612
3096 2562
7088 7089
3054 7090
3054 5028
3054 3051
384 382
384 7091
384 7092
384 1459
384 7093
384 5087
967 7094
967 1512
967 7095
967 7096
967 4017
967 4508
967 966
1 2817
1 0
1 7097
1 3180
2163 1167
2163 2993
2163 1031
2163 3797
2163 64
2163 291
2163 1464
2163 2161
2163 169
2163 696
1848 1750
1848 7098
1848 1963
1848 7099
1848 7100
1848 6544
1848 5707
1848 7101
1848 4535
1848 3760
1848 757
1629 58
1629 2091
1629 291
1629 508
1629 7102
1629 159
1629 674
7103 1346
6400 667
6400 7075
6400 970
6400 27
6400 169
7104 7105
7104 4710
7104 331
7104 779
7104 996
7104 7106
7104 7018
7104 394
7104 432
7104 2451
3081 404
3081 684
3081 1542
3081 667
7107 7108
7109 1372
803 802
803 2852
4885 1630
4885 1620
6714 6713
3632 3730
3632 7110
3632 7111
3632 3419
3632 1717
3632 3631
64 2806
64 7112
64 7113
64 107
64 7114
64 5727
64 2123
64 3494
64 3658
64 5169
64 5614
64 1630
64 6317
64 3207
64 725
64 327
64 3200
64 966
64 2558
64 2148
64 5221
64 970
64 6676
64 1892
64 7115
64 7116
64 6316
64 7117
64 2300
64 583
64 3522
64 750
64 2097
1344 1539
1344 1341
1344 2630
3901 7118
3901 7119
280 273
280 7120
280 846
280 6486
1778 1249
1778 725
1778 7121
1778 1137
1778 7122
1778 1446
1778 6752
1778 1754
3127 5821
3127 7123
3127 7124
3127 3126
3127 7125
7126 3935
7127 7128
7127 1071
7127 422
7127 1031
7127 1409
7129 394
2481 1689
2481 107
2481 2805
2481 810
2481 3201
2481 7130
2481 21
7131 75
4924 7132
4924 1448
4924 5506
4924 1519
4924 7133
4924 379
4924 1818
4924 4586
7134 4197
7134 6026
7134 2098
7134 166
7134 7135
7134 458
7136 5407
7136 2361
7137 2551
7137 3443
7137 5187
7137 7138
7137 4810
7137 343
7137 793
7137 7139
7137 7140
7137 7141
7137 7142
7137 7143
7137 3449
7137 163
7137 1553
7137 7144
7137 7145
7137 2397
7137 7146
7137 1054
7137 7147
7137 659
7137 7148
7137 7149
7137 2114
7137 7150
7137 244
7137 1644
7137 2435
7137 1807
7137 7151
7137 7152
7137 169
7153 657
7153 101
7153 41
7153 342
4632 505
4632 7154
4632 5915
4632 5916
4632 5918
7155 7156
7155 7157
7155 6093
1402 459
1402 3577
1402 2259
1402 1671
4140 6000
4140 7158
1895 206
1895 1893
1895 7159
7160 7161
7160 7162
7160 3927
7160 7163
7164 1134
7164 6093
200 1910
200 193
200 1409
1973 6333
7165 5596
5734 1386
5734 7166
820 107
820 850
820 247
820 819
5423 257
5423 6733
5423 6857
5423 7167
5423 3981
5423 1464
5423 204
5423 7168
5423 1085
5423 169
5423 2852
4358 2370
4358 308
4358 4357
4358 288
4358 3729
5331 308
5331 4120
41 6845
41 5250
41 2547
41 3488
41 343
41 4181
41 1496
41 974
41 1421
41 7169
41 1182
41 7170
41 73
41 14
41 3271
41 7171
41 5301
41 1550
41 2754
41 7172
41 2474
41 762
41 3715
41 342
41 1021
41 1905
7173 7162
7174 1923
7175 2501
7176 7177
6294 239
6294 1421
6294 6069
6294 6292
6617 2233
6617 4299
6617 1320
6617 4292
3799 2521
3799 3798
3799 1040
3799 5512
7178 7179
7180 7181
7182 2052
7183 454
7183 7184
7183 5189
6466 7185
6466 454
6466 969
6466 7186
6466 7187
6805 7188
6805 3083
6805 6272
6805 3893
7189 4284
7189 1541
7189 83
7190 7191
7192 7193
535 6147
535 1104
535 1817
535 3199
7194 2509
5664 7195
5664 1444
5664 3874
5664 1120
7196 7197
7198 7199
7198 7200
7198 2024
7198 7201
7202 7203
7204 7205
1706 767
1706 1698
1619 6684
1619 1627
1619 674
7112 64
7112 5035
7112 1632
7112 1779
7206 7207
7208 5695
7209 7210
7209 7211
508 4997
508 2742
508 2932
508 7212
508 7213
508 7214
508 32
508 1112
508 7215
508 7216
508 5323
508 2624
508 7217
508 7218
508 7219
508 7220
508 7221
508 7222
508 3729
508 3183
508 7223
508 7224
508 7225
508 1629
508 6584
508 7226
508 6064
508 7227
508 1525
508 7228
508 7229
508 7230
508 7231
508 6780
508 478
508 501
508 7232
508 7233
508 4273
508 4353
508 7234
508 5850
508 7235
7236 6746
7236 411
7236 7237
7236 1221
2122 2398
2122 1627
2122 6021
2122 2115
2122 430
2122 2149
2122 1040
7238 934
7239 7240
7239 7241
7239 490
7242 1240
1927 6077
1927 4072
1927 1592
1927 3201
1927 1039
1927 1153
3565 5526
3565 7243
3565 1665
3565 1993
3565 7244
3565 3537
3565 4662
3565 2505
3565 7245
3565 1868
3565 1079
3565 4215
3565 34
3565 7246
3565 343
3565 7247
982 4247
982 2869
982 62
982 64
982 7248
982 2859
982 1040
7201 7198
7249 175
7249 7250
2629 600
2629 4731
2629 3687
7251 3661
7252 85
7252 2844
2633 600
2633 5128
7253 7254
3661 4199
3661 3657
3661 5727
3661 7251
5050 1998
5050 7255
5050 624
5050 3874
5050 7256
5050 334
5050 6758
5050 2359
5050 2220
5050 4593
61 5040
61 59
61 7257
61 1717
4560 2980
4560 408
4560 6
4560 5210
7258 986
7258 7259
7258 121
7258 1382
7260 121
3818 4702
3818 7261
3818 6124
3818 6759
3818 6786
3818 2199
3818 3601
3818 7262
3818 870
3818 7263
3818 5466
3818 1463
3818 3653
3818 7264
3818 2200
3818 388
3818 3996
3818 608
3818 7265
7266 990
7267 1031
7268 7269
7268 7270
7271 5019
7271 7272
4801 3443
7273 686
7274 7275
7274 7276
2012 911
2012 2011
7277 454
7277 430
7278 935
7279 2792
7279 3170
1464 454
1464 641
1464 3078
1464 2805
5062 3834
5062 624
5062 4524
5062 7280
5062 4594
5062 480
5062 6897
5062 7281
5062 828
5062 3106
5062 4608
7282 4675
7282 696
7283 359
7284 1134
7285 7286
7285 7287
7285 7175
7288 618
2397 2990
2397 6649
2397 548
2397 2396
2397 2521
2397 169
2397 7137
7212 6722
7212 6283
7212 508
3457 3456
3457 2099
7289 3737
5659 5658
5659 7290
5659 5001
7291 4729
7291 4230
7291 293
7291 255
7291 7292
7291 343
7293 7294
7293 2247
7293 7295
7293 1959
6974 1300
6974 1302
5856 5855
5856 122
7296 7
7297 7298
7297 7299
7300 454
7300 7301
3370 2591
3370 3367
3370 7302
3370 4696
3370 692
3370 7303
3370 418
3370 4842
7304 452
7305 7306
7307 7308
7307 2765
7309 3455
7310 2000
7310 1181
6937 6935
6937 794
7311 1227
5388 422
5388 4105
2939 2451
7312 2558
7312 7313
3177 7314
3177 680
3177 247
3725 2912
6116 1915
6116 781
4056 4055
4056 107
4056 290
4056 5369
7315 4762
7315 1754
7316 3211
7317 7318
1326 1328
1326 1324
1620 5422
1620 4885
680 3177
680 4198
680 7319
4940 34
4940 1227
4940 7320
4940 1203
4940 6641
4940 3050
7321 5654
7321 7322
7321 5291
6403 381
207 832
207 5349
207 3778
207 3471
207 4284
207 7323
207 2481
207 2115
207 2851
207 3777
207 462
207 1037
207 7324
207 7325
207 933
207 2370
207 960
207 2950
207 5992
207 193
207 430
3281 2398
3281 359
3281 240
3281 4961
3281 1053
3281 372
3281 4120
3281 4552
6494 6493
6494 7326
4475 18
4475 7327
4475 5110
4946 4945
4946 4944
4946 7328
7329 699
5052 7330
5052 624
5052 4971
5052 3476
4424 7331
810 804
810 7332
810 7333
810 667
810 7334
810 7335
2121 2115
2121 7336
2037 1747
2037 7337
2037 2852
2037 2034
7338 2398
7339 2000
7340 2501
7340 3551
7341 3773
7342 3792
7342 5035
7342 2167
7343 2507
7343 943
434 1451
434 3983
434 4115
434 893
434 2763
434 5031
434 2378
434 6232
434 2129
434 1447
434 7344
434 7345
434 7346
2621 600
5865 1338
5865 4598
7347 6430
7347 1660
7348 7349
2298 4102
2298 3038
2298 36
2298 1034
2298 2296
7350 7351
7350 7352
551 549
551 107
551 7353
551 3162
7354 3800
3920 480
3920 3106
7355 7356
7357 686
7358 7359
7358 3893
7358 6208
7172 41
7360 2863
7360 982
4899 272
4899 7361
4899 7362
4899 7363
4899 6068
4899 1982
4899 4897
3990 343
3990 2521
3990 342
3990 2816
7364 5326
425 6117
425 7365
425 2866
7366 7367
7366 7368
7366 1717
5396 1937
6644 6645
6644 6643
4324 2426
4324 1348
3863 7369
3863 4462
3863 7370
3863 7371
3863 4949
3863 7372
7373 1476
2503 184
7374 4307
7374 2716
7374 7375
7374 7376
7377 934
7377 7378
7379 4913
7379 6158
7380 1503
1589 2517
7381 7371
7381 5670
7381 6273
7382 7383
3865 18
3865 5004
2123 7384
2123 788
2123 5147
2123 64
2123 693
2123 3498
2123 2115
2123 7385
2123 1790
2123 7386
7387 2147
6317 64
6317 6316
6317 6115
6317 1312
6317 3201
6317 2791
6317 4111
7388 714
7388 7389
5259 3086
5259 5258
5259 7390
7391 791
7392 2014
7393 107
7393 64
7394 414
6079 3431
6079 6203
6079 572
2133 2134
2133 2129
2133 7395
7396 2292
7396 758
7397 7398
2558 6793
2558 915
2558 2688
2558 807
2558 7399
2558 5037
2558 4459
2558 712
2558 7400
1494 331
1494 1963
1494 213
1494 239
1494 7401
1494 5561
1494 667
1494 3870
1494 4508
1494 1493
1494 5154
1494 3577
1494 1031
1494 7402
1148 7403
1148 6713
1148 3034
7404 7405
7404 7406
7404 7086
7404 5393
7407 1932
4840 4838
1332 1329
1332 6016
1332 7408
1332 7409
7410 1033
7411 6827
7275 7274
7412 890
3999 7413
3999 3998
3084 404
7414 1956
7414 7415
1338 5865
7416 5526
3681 7417
3681 3676
3681 1491
3681 835
3681 4652
3681 618
4239 5408
4239 2404
4239 4238
4239 3476
7418 107
7418 122
4997 7161
4997 3675
4997 735
4997 508
4997 4996
7419 3200
691 454
691 686
691 689
691 4508
7420 381
4428 4611
4428 163
4428 4427
4428 6310
39 6838
39 7421
407 405
407 5166
7422 107
7422 7423
7424 4810
7425 7112
7426 6015
3505 1457
3505 3503
3505 1741
3505 6487
2179 2177
2179 2178
2179 3271
2179 55
2179 1727
2179 2816
2179 6536
7427 7428
7427 6343
7427 1609
7427 81
7427 2648
1643 7429
1643 1642
1830 7430
1830 4846
1830 1855
1830 4721
1830 1225
1830 394
5671 553
5671 5035
5251 6122
5251 7431
5251 3091
5251 6645
5251 7432
5251 4437
7433 3414
2069 6019
2069 2068
2069 2141
7434 7435
2575 7436
2575 5586
2575 7437
2575 7438
6526 2702
7439 7440
7441 7319
7441 1180
7441 4597
7442 3571
7443 87
7443 2106
7443 7444
7445 3858
7446 6786
7446 275
7446 3249
6934 1070
6934 634
6934 6933
7447 3329
7447 1034
7448 6856
7449 2159
7449 7450
7449 502
7451 1168
7451 700
6639 4746
4829 73
6572 2534
6572 7452
6572 1311
6572 375
5720 323
5720 1539
5720 890
766 7453
766 4442
3944 3576
3944 1019
3944 2698
7454 7455
1963 1494
1963 1848
1963 913
1963 1962
1963 7100
1963 7456
7115 7017
7115 7457
7115 64
7115 7458
3303 7459
3303 2519
3303 6278
3303 7460
3303 575
3303 686
3303 7461
3303 5207
3303 7462
3303 974
6321 4702
6321 64
6321 7463
6321 936
6321 3201
6321 1510
6321 2768
6321 343
7464 3661
583 4229
583 1582
583 64
583 1105
583 1333
583 831
583 2115
583 7465
583 2082
583 490
583 2511
583 684
7466 5528
7466 1790
7466 6498
7466 2397
7466 1740
7466 708
7466 7467
7466 7468
7466 820
7469 1564
7469 1180
7470 155
221 217
221 3107
7005 725
7471 6430
7471 7472
7471 2722
1628 674
1628 122
3325 1676
3325 7473
2238 454
2238 1582
2238 679
2238 6638
2238 3508
2238 1872
2238 3041
7474 7475
7474 1241
6670 4204
4586 874
4586 4924
4586 41
4586 2884
7476 3696
7476 7477
7476 6467
7476 6031
4621 4620
4621 827
4027 1013
4027 4026
4027 4922
7478 2583
7478 1858
7479 4685
7480 7481
7480 3230
1481 7482
5936 5935
7483 595
7483 7484
5600 7444
5600 4536
5600 7485
1827 36
1827 213
1827 275
1827 7185
1827 7486
1827 394
1827 327
1827 1876
1827 430
7487 7488
5960 2558
5960 85
5960 288
5960 686
7489 3078
5145 5142
5145 1813
5145 1060
5428 5427
7490 5057
7491 7492
5797 2192
7493 21
7494 7495
7496 7497
7496 2583
1641 1835
1641 2833
1641 5857
1641 7498
1641 547
1641 4202
1641 7499
1641 3926
1641 7500
1641 7501
1641 7502
1641 3296
1641 1639
1641 7503
1641 1296
1641 7504
7505 6716
7506 712
755 6202
755 2806
755 7507
755 753
755 7508
755 831
755 5001
755 6550
755 1179
755 6752
755 7509
755 1597
755 5466
755 1658
755 7510
755 943
755 5982
755 542
755 7511
755 608
755 7512
755 1167
755 1318
755 1180
755 14
755 4352
755 7513
755 6239
755 4639
755 297
755 660
755 1695
755 7514
755 7286
755 7515
755 4671
755 1923
755 6777
755 6887
755 3103
755 445
755 6119
755 1637
755 7516
755 3106
7517 5873
7518 7519
7518 7520
2141 7521
2141 7522
2141 7523
2141 7524
7525 7526
7525 6398
7525 7527
7186 6466
903 2014
903 901
903 7528
903 381
903 902
903 781
903 7529
903 2149
903 554
4081 4080
1609 7427
1609 251
1609 1608
7530 898
7530 41
83 7531
83 3744
83 7532
83 3148
83 1625
83 7533
83 7534
83 905
83 2066
83 80
83 7535
83 4821
83 2722
83 208
83 1743
83 7536
83 6695
83 7537
83 4851
83 7538
83 7539
83 746
7540 1954
7541 359
7541 288
7542 1249
7542 6
7542 1597
7543 657
1867 1866
1867 163
1867 254
1867 1768
7544 3820
7545 7522
7545 1564
7545 2353
7545 7546
1028 660
7547 288
7547 686
3426 2776
2654 600
2654 1449
2654 720
7548 1368
7548 7549
4782 5493
4782 3460
4782 7550
7551 1134
7552 31
4322 4321
7094 6801
7094 655
7553 7554
1136 4714
7555 1614
176 7556
176 4059
176 1040
176 7163
5614 3696
5614 64
5614 6650
5614 5611
7557 7558
7559 7560
7559 7561
430 3792
430 103
430 7562
430 2122
430 4733
430 7563
430 207
430 552
430 7564
430 7565
430 4392
430 4125
430 2066
430 4150
430 454
430 14
430 5731
430 7566
430 429
430 435
430 1936
430 7567
430 4647
430 2370
430 847
430 7568
430 5919
7569 7570
6485 6484
7571 4358
7571 7572
7571 7573
6515 5633
6515 7574
6515 1542
6515 7575
7576 6277
7577 3511
7577 5875
7578 3629
7578 1195
7578 1597
7579 629
668 4877
668 1029
668 666
668 7580
668 6001
668 7581
668 757
668 6821
2996 6409
2996 7319
2996 3276
2996 7582
2996 655
2996 2849
2996 2995
4214 2505
4214 2239
2694 1218
2694 2769
2694 788
2694 7583
2694 7584
2694 6215
2694 6365
492 7585
492 2814
492 479
7170 107
7170 41
812 7586
812 1368
812 804
812 2519
812 1022
7587 7588
7587 3364
7587 1182
4230 7291
293 2558
293 1008
293 3488
293 7589
293 7590
293 7179
293 197
293 7591
293 3479
293 5154
293 2115
293 6221
293 2959
293 1738
293 6285
293 7592
293 7593
293 343
293 6371
293 7594
2671 3360
2671 760
2671 2668
2671 6088
2671 4116
2671 2721
2671 7595
7596 735
7596 1228
439 3721
439 5494
7597 7598
7599 5877
7599 7600
7601 1678
6846 7602
6846 4753
257 250
7603 3820
2976 7604
7166 5734
1015 56
1015 1474
1015 4212
1015 1014
1015 7605
1015 7606
1015 188
2102 6846
3706 2754
3706 6650
3706 7607
3706 3704
7608 915
7609 64
7585 5463
7585 7610
7111 3632
7111 290
5212 5211
5212 5352
5212 3820
573 239
573 558
573 15
573 2734
573 2644
573 2410
573 6843
573 1984
573 1035
573 7346
573 1627
573 9
7611 3700
7611 4197
7611 7612
7611 7613
7611 7614
7615 7616
7615 4900
3840 3839
7617 7618
1766 7619
1766 6432
1766 2330
1766 1611
7620 64
7620 1717
4821 83
4821 73
4821 738
4821 3395
2839 2558
2839 3360
2839 7255
2839 1167
2839 890
2839 2837
2839 3545
2839 1717
2839 5390
2839 6088
2839 5723
7621 7622
7621 1368
7621 7623
7624 7625
7626 1195
7626 159
7626 3297
7626 445
7626 1312
7626 1375
4253 1556
4253 1262
1038 3595
1038 7627
1038 2673
1038 1036
1038 1041
3821 3819
7628 1808
7628 4259
7629 2964
2649 4219
2649 4028
2649 7630
7631 7632
7631 7610
6027 7633
6027 7634
6027 2950
7635 1909
7635 3670
7635 725
839 6
839 5053
839 837
4067 2252
4067 862
4067 2353
4067 4065
4067 2061
4067 920
7636 1616
7636 6578
4283 1195
4283 2934
4283 7051
4283 2748
4283 2214
597 1310
597 480
597 558
597 291
597 7158
715 2911
715 16
715 343
7637 184
2932 240
2932 1449
2932 7
2932 2080
2932 1422
2932 7193
2932 6420
3686 5048
3686 686
2716 7374
2716 7638
2716 2713
2716 3012
2461 7639
2461 4852
2461 6716
2461 7640
2461 7641
2461 626
2461 2363
2570 6033
2570 4482
2570 2567
2570 5616
2570 7410
2570 7642
2570 4519
2570 6458
2570 5617
2570 3321
2570 4767
7643 6290
7643 7644
7643 7645
7643 169
7643 5530
7646 1348
7646 3767
7646 3992
7647 7648
5739 7649
5739 5738
5101 5097
5101 1346
3251 5309
3251 3162
7650 297
5628 5627
5628 229
7651 3645
7651 7652
5519 64
5519 7653
5519 4400
2075 7654
2075 5573
2075 1591
2075 2072
2075 275
2075 5677
2075 3636
3735 7655
3735 462
3735 6962
3288 1298
3288 7656
7657 64
7657 136
7658 173
7658 36
7659 64
7660 1746
4106 158
4106 4034
7661 7662
1859 1855
6077 650
6077 5300
6077 1789
6077 6619
6077 7663
6077 1927
7575 6515
7575 3277
7664 2861
7556 2768
7556 176
7556 1533
7556 725
995 624
995 62
995 3969
995 2395
995 480
995 989
995 2876
995 735
995 6620
995 4608
7665 7666
923 7667
923 2253
923 921
923 7150
923 3939
923 7668
923 4979
923 3405
923 1597
923 7669
923 729
923 1391
3376 7670
3376 3367
3376 3817
7671 2149
2103 4733
3323 480
3323 7672
3323 5616
3323 624
3323 3321
3323 4364
3364 7587
3364 1134
3364 4668
3364 4121
3364 87
1549 7673
1549 600
1549 1542
7674 5488
7674 7675
7674 662
5782 1331
5782 7676
7677 1238
7678 2934
5973 85
5973 3576
5973 359
2014 7265
2014 7066
2014 781
2014 5264
2014 902
2014 7392
2014 2013
2014 903
2014 343
2014 4711
2014 7679
5763 2426
7680 136
7681 7682
4454 2517
4454 6488
1018 35
1018 7683
1018 6786
1018 4811
1018 1017
1018 7337
1018 4224
1018 169
6622 7684
6622 7685
6622 7686
3148 7687
3148 7688
3148 3430
3148 7689
3148 2214
3148 83
3148 791
3148 1876
3148 107
3148 7690
3148 7691
3148 7692
3148 7693
3148 247
7694 354
7694 725
7695 1805
7695 7696
7616 2878
7221 408
7221 508
5276 7697
5276 36
5276 1921
5276 7698
5276 4530
5276 4576
5276 1242
7699 1371
7700 764
201 2398
201 4216
201 193
201 136
201 2603
201 7701
201 4945
201 3490
201 4695
201 1645
201 7702
201 986
201 1468
201 2233
201 460
201 4711
201 4696
201 359
201 4459
201 626
201 7703
201 1787
201 1817
201 1572
201 3734
4120 6004
4120 7704
4120 5331
4120 3877
4120 860
4120 578
4120 2502
4120 3984
4120 6088
4120 3281
7705 184
515 576
5593 1228
5593 850
5593 5516
5593 4762
5593 725
7706 4257
7706 7707
7706 7486
7706 2944
7706 1921
7708 7197
7708 1312
595 1329
595 7709
3414 1034
6172 6170
4245 2256
4245 2812
4245 7710
4245 1100
4245 4244
4245 226
4245 720
9 8
9 573
9 2775
9 7711
5578 5576
5578 4533
7712 1449
7367 6056
7367 7366
7713 7714
7713 3504
7713 291
7713 1346
4459 2558
4459 784
4459 1891
4459 1040
4459 4458
1779 7715
1779 355
1779 7716
1779 1515
1779 7717
1779 7718
1779 7112
1779 2826
4380 6367
4380 2900
7719 7369
7719 340
7719 4392
7719 4949
7719 7575
7719 696
1491 7720
1491 2459
1491 4436
1491 1488
1491 6692
1491 3681
1491 2871
7721 2861
2187 7722
2187 286
2187 7723
2187 2186
1971 87
1164 7724
1164 341
1164 1604
1164 6582
1164 2523
1164 3626
1164 909
1164 6443
1164 1807
1164 2425
1164 7725
1164 1159
1164 234
7726 6436
7726 7727
7728 850
7728 3747
7728 171
7728 791
7728 7729
7728 1710
7730 2911
6631 5223
6631 6630
5098 1400
5098 5097
1251 121
1251 2042
1251 85
1251 2393
1251 4536
1251 781
1251 1414
1251 637
1251 2918
1251 1717
1251 4593
7731 159
7731 7732
1370 26
246 764
246 3728
246 213
246 6011
246 4755
246 4006
246 3904
246 1459
246 18
246 3922
246 1021
246 2673
246 1361
246 241
246 411
2274 2273
2274 7733
2274 2299
2274 5919
2274 1361
2274 312
364 362
364 736
364 7060
364 1142
364 634
364 62
364 7734
364 442
364 667
364 7069
364 7735
364 1276
364 5576
364 4849
364 121
364 1258
4708 969
3776 3774
3776 2521
3776 2377
7121 1778
7121 7736
7737 1910
7737 7738
7739 2465
7740 7622
7741 1301
6800 6799
6800 7686
7742 5359
969 7743
969 2008
969 2917
969 7744
969 1143
969 1236
969 966
7745 2507
7745 6555
7399 2558
7746 34
7746 343
6602 1404
6602 7747
4954 350
7748 4494
2826 7078
2826 1050
1636 6565
1636 776
1636 5237
1636 2383
1636 2738
1636 2395
1636 82
1636 674
1636 1311
1636 6506
170 1431
1943 7749
1943 5610
1943 1942
1943 1803
5911 2555
5911 418
824 3238
824 4596
7750 1223
7750 5395
7750 2377
7750 2694
6464 3411
6464 454
6464 344
6464 1905
6464 229
6464 7751
513 2558
513 1050
513 510
513 2763
513 723
513 2673
513 491
513 7752
698 699
698 1597
698 697
698 5738
698 736
698 2045
6191 6189
5722 6074
4507 4506
7753 2138
7462 1030
7462 71
7462 3303
7462 1905
7462 64
7462 41
7462 2585
7462 5
3352 1676
3352 229
7754 667
940 2879
940 2548
7755 2390
7756 1894
7757 7758
1594 7759
1594 156
7760 7257
7760 4451
7761 7762
7761 3859
7761 2585
2788 3698
2788 2836
2788 4944
2788 1433
2788 3889
2788 7763
2788 6449
2788 2786
1998 5050
1998 1997
7368 454
7368 6761
7368 7764
7368 1050
7368 3607
7368 1668
7368 64
7368 4569
7368 619
7368 943
7368 686
7368 2673
7368 7236
7368 430
7368 7765
7368 7366
7766 4957
6299 7767
6299 6298
6299 7768
6299 2071
6299 7769
7770 1932
1384 7128
1384 1562
1384 2670
1384 6665
1384 7771
1384 7772
1384 4697
1384 7773
1384 3969
1384 7774
1384 1026
1384 1037
1384 1464
1384 2842
1384 1170
1384 6775
1384 2325
1384 4309
1384 7775
1384 1382
7444 6627
7444 1184
7444 758
7444 7443
7444 5600
841 840
841 842
3036 3035
3036 7776
3036 869
3036 7777
3036 5304
3036 4805
3036 502
1031 7778
1031 859
1031 1514
1031 7779
1031 2829
1031 679
1031 2692
1031 5164
1031 6010
1031 3733
1031 481
1031 3829
1031 2624
1031 3561
1031 1494
1031 5766
1031 12
1031 1402
1031 7780
1031 6147
1031 7781
1031 893
1031 16
1031 3111
1031 7782
1031 2203
1031 7783
1031 416
1031 2817
1031 7784
1031 5655
1031 1650
1031 7785
1031 694
1031 7786
1031 6320
1031 7787
1031 2501
1031 2163
1031 2114
1031 5232
1031 660
1031 2067
1031 6798
1031 7788
1031 7267
1031 7789
1031 7790
1031 272
1031 7791
1031 5680
1031 1999
1031 2451
1031 4446
1031 2124
7792 7793
7495 7794
7495 7494
7495 1921
7013 7012
7795 229
7795 7163
7123 5542
7123 240
7123 37
7123 2736
7123 2738
7123 4370
7123 239
7123 7796
3782 3283
1092 791
1092 4265
7797 1716
7797 6272
5773 2426
7798 791
7798 7799
7800 7801
7800 7802
1242 11
1242 36
1242 107
1242 4345
1242 7803
1242 5276
1242 342
1242 1783
1242 5
1242 746
1242 2184
3462 1207
3462 3466
3462 3015
1250 121
1250 354
1250 177
1250 136
1250 1463
1250 3394
1250 7701
1250 630
1250 24
7804 7679
6709 6708
6709 4265
7805 7806
7805 3750
7805 228
7807 1095
7808 5359
6117 425
7809 2370
7809 411
7810 800
2706 2703
2706 915
2706 2231
2706 2416
2706 3201
2706 725
2706 445
2706 7811
2706 3476
2873 7255
2873 2872
7812 6469
7813 815
2029 2311
2029 2027
2029 5145
2029 1519
2029 1303
2029 66
2029 7814
1463 73
1463 2124
1463 4419
1463 3270
1463 646
1463 1857
1463 430
1463 7815
1463 230
1463 1927
1463 7816
1463 684
7817 6479
7817 7818
340 7819
340 619
340 339
340 15
340 7719
340 295
340 5552
340 5231
340 757
340 6483
4696 3684
4696 4695
4696 5608
4696 1611
4696 6072
4696 2846
4696 2549
4696 3370
4696 201
4696 4610
4696 7532
4696 912
4696 7820
3939 3450
3939 3938
3939 5271
3939 3937
3939 7821
3939 3564
586 454
6026 5477
6026 6025
6026 288
6026 272
7181 7180
7822 3233
2212 5765
2212 121
2212 1486
2212 2213
2212 2214
2212 864
2212 2602
2212 4536
2212 667
2212 3096
2212 1143
2212 5906
2212 66
2212 5576
2212 3481
2212 7823
2212 1890
2212 2702
5232 3703
5232 3435
5232 1645
5232 103
5232 7256
5232 1031
5232 1457
5232 1582
7824 7077
7825 408
7825 7826
4906 1606
7827 7828
7829 1660
7829 2332
7829 2359
7830 7791
1302 1196
1302 3998
1302 1297
1302 1299
1302 4304
1302 1433
1302 693
1302 6854
1302 866
1302 2786
1302 7831
1302 953
1302 7832
1302 2787
1302 6974
1302 7833
1302 5246
1302 3848
1302 7834
7835 1719
7835 5746
1654 3246
1654 7836
1654 1653
1654 5208
1654 408
1654 5207
1654 7837
1155 667
1155 1154
3106 935
3106 3102
3106 755
3106 55
3106 6449
3106 1757
3106 1182
3106 5070
7838 7839
7838 7840
6008 6007
4595 5147
6330 1234
6330 7841
6330 6329
6330 7842
6330 7843
6330 960
5836 7627
5836 6596
5836 1219
7363 5989
7363 5919
7363 4899
7363 696
7844 7112
7845 2798
2510 2521
2510 1498
7846 7847
554 7848
554 779
554 2673
554 7849
554 552
554 4111
554 903
7850 705
3430 684
3430 3148
3430 5361
3430 1744
7851 7852
1137 2243
1137 87
1137 7053
1137 197
1137 710
1137 7853
1137 2516
1137 6766
1137 6549
1137 1303
1137 7854
1137 1778
1137 1741
1137 2757
1137 2948
4510 4509
4510 107
4510 593
4510 169
4510 2841
3328 343
3328 4530
3328 757
3328 381
3328 4165
6412 3876
7855 637
7777 359
7777 3036
1902 2861
1902 3253
1902 1029
1902 7856
1902 1900
7857 338
7857 7858
3278 3273
7859 178
7859 696
7859 7472
2490 5093
2490 2485
2490 3968
2490 1052
2490 4980
2490 1290
2490 7860
2490 1719
279 273
2229 2597
2229 6138
2229 7861
2229 2228
1544 6626
1544 2295
1544 1404
1544 1409
1544 7359
1544 1542
1544 1422
1544 1170
1544 3184
4389 3010
4389 4388
7862 265
6511 2111
6511 107
6511 72
6511 288
6511 6512
7863 2099
7863 7864
7863 715
7863 7865
7866 7785
7866 416
7867 7868
7867 288
7867 232
7869 7870
7673 4846
7673 1549
7871 454
7871 619
7871 64
7871 686
7871 723
7871 1054
7871 1759
7871 169
7871 1040
7872 7873
7872 7874
7875 3626
7876 2214
4468 4465
7877 4656
5549 6141
5549 58
7878 1733
2797 3203
2797 7879
2797 1562
1213 1195
1213 2954
1213 3067
3019 788
3019 6379
3019 3018
3019 619
7683 1018
7683 2674
7683 1312
7683 2858
4755 4291
4755 4835
4755 7880
4755 5690
4755 275
4755 246
4755 1568
4345 7881
4345 7829
4345 6217
4345 1783
4345 1242
4345 4344
4345 7882
6601 2962
6601 7883
6601 7884
6601 6599
6601 7885
7886 7887
7886 6671
7886 538
7886 6837
7888 6440
7888 99
47 862
1376 26
7889 5480
7889 909
7890 6440
7105 7104
7891 5527
7255 7095
7255 7892
7255 68
7893 7894
7893 418
7895 1358
308 4358
308 5331
7896 7897
7896 3610
7896 7898
7896 291
7455 2197
7455 7454
7899 41
7082 3096
7900 7901
7900 4158
7900 7902
992 7903
992 4193
992 7904
992 62
992 291
992 7905
992 2502
992 115
992 5357
7906 7907
7906 169
7906 7144
7906 7908
7909 4508
7096 967
7910 1927
7911 1954
5059 624
5059 5592
1143 3068
1143 1256
1143 7912
1143 2414
7913 792
7913 2754
7914 3834
7914 291
7914 7915
7914 723
7914 7916
7914 7917
7914 3277
7914 3106
7299 7297
3691 2254
3691 2000
3691 3687
7918 6638
7918 7527
6780 508
6780 381
6780 6779
1787 6190
1787 54
1787 6001
1787 7919
1787 1107
1787 201
1787 502
1787 1927
3727 7920
3727 175
3727 2912
3727 7921
3727 1700
5974 5265
7789 1310
7789 7922
7789 7923
7789 1823
7789 1031
5513 1741
421 420
7924 7925
7926 7927
6212 2704
6212 4125
6212 1456
6212 6216
6212 7928
6212 6214
6212 460
4493 1980
4493 18
6423 6424
6423 6422
754 6746
754 4204
754 700
754 753
7450 7929
7450 7449
7930 2000
7931 4977
7931 56
7932 7933
3500 1470
3500 3497
7734 979
7734 364
7734 4536
7934 850
4742 862
4742 920
7935 2558
7936 64
1759 3981
1759 122
7937 7938
2387 5229
2387 7939
2387 2385
2387 7940
2387 6093
7941 5027
7941 7915
7941 6926
7941 4014
7941 5592
7941 7942
7941 1779
7943 2421
5054 7944
5054 624
5054 2181
5054 7945
7946 4066
7946 4719
7947 859
7947 38
7947 3309
7948 1617
7949 3473
7949 2871
6088 4729
6088 3360
6088 2839
6088 1196
6088 7950
6088 6462
6088 2738
6088 7951
6088 2671
6088 486
6088 2669
6088 7256
6088 7952
6088 4120
6088 7953
6088 388
7954 333
7070 979
7070 403
5411 7955
5411 1690
5411 5410
5411 7956
3247 1474
3247 2474
3247 3162
3247 7957
3247 7958
3247 1120
7959 4057
178 7960
178 1888
178 174
178 63
178 5031
178 866
178 5231
178 7961
178 6860
178 1896
178 169
178 1009
7523 6320
7523 2141
7962 1022
7963 952
2332 390
2332 1660
2332 7829
7964 343
7965 2096
7965 6272
7966 7967
7968 7969
7968 1066
5895 2564
5895 7970
5895 2429
5895 5894
5729 5832
5729 1054
5729 7971
5729 2833
5729 7972
2627 600
2627 3128
7973 2357
3823 3819
7974 4217
7975 5431
5850 5588
7976 7532
7976 2115
2278 34
2278 1888
2278 288
2278 7977
2278 1054
2278 7978
2278 2511
7979 272
7980 1795
4502 4501
4524 1475
4524 4522
4524 7981
4524 3271
4524 1474
7982 7983
291 7984
291 2457
291 5142
291 7985
291 4524
291 6123
291 6652
291 775
291 680
291 410
291 7986
291 4312
291 1629
291 3118
291 6957
291 3492
291 2352
291 16
291 4203
291 6184
291 5822
291 7896
291 7987
291 5357
291 7988
291 5464
291 7989
291 992
291 7102
291 3271
291 7990
291 451
291 4951
291 7991
291 7837
291 2756
291 7898
291 5576
291 1716
291 7992
291 2207
291 7993
291 34
291 7994
291 6307
291 3726
291 1474
291 5803
291 7428
291 5303
291 5903
291 6517
291 289
291 1733
291 7713
291 4436
291 1603
291 2259
32 5873
32 7995
32 1143
32 27
32 2241
32 2472
7996 275
7971 480
7971 5729
3836 3834
1524 4675
2466 1264
2466 3049
2466 2533
2466 626
2466 4085
7997 669
7997 7998
7999 667
7999 8000
7999 736
8001 684
2284 2520
2284 8002
2284 2282
2284 2433
8003 699
4505 2117
4505 4504
6319 2357
6319 3201
8004 6377
8004 8005
8004 27
8004 8006
8004 8007
8004 8008
5500 5503
6502 4561
1163 1159
1163 950
1163 8009
1163 1079
1163 1471
1163 343
1163 8010
1163 6132
1163 8011
1163 3201
1163 481
1163 3271
1163 1655
1163 4006
1163 815
1163 684
1163 5662
1163 1846
1163 2481
1163 7958
1163 2522
1163 3197
1163 2514
1163 7161
8012 8013
225 634
225 6051
225 223
225 121
8014 8015
1158 1156
7995 8016
7995 1100
7995 275
7995 1972
7995 8017
7995 4508
7995 2871
8018 430
8018 2585
6594 8019
5282 4530
8020 681
8021 7383
8021 3074
5891 121
5891 288
5891 7780
5891 619
5891 8022
5891 6449
5891 1145
5891 5609
5891 87
8023 3521
8024 686
2717 2713
2717 6436
8025 795
6853 5528
6853 4814
6853 3858
5239 1773
5239 8026
5239 5237
5239 2137
5511 6835
5511 6471
7034 2843
6440 3397
6440 6439
6440 7888
6440 7890
6440 2877
8027 8028
2591 2590
2591 2519
2591 618
2591 3370
8029 684
8030 8031
328 8032
328 326
328 8033
8034 8035
8034 3787
6605 3673
8036 4858
7594 293
7922 7789
7922 8037
4453 4503
4453 2517
4453 3486
8038 934
8039 2362
3285 934
3285 1298
3285 8040
3285 3829
3285 1640
5595 850
5595 1702
5595 107
5595 1053
5595 1872
5595 2566
5595 8041
5595 343
5595 474
5560 1101
2728 414
2728 254
8042 618
5191 2625
8043 8044
8043 2824
8045 2099
2231 2364
2231 1448
2231 87
2231 2230
2231 2845
2231 1229
2231 1348
2231 2706
2231 115
2231 99
2231 8046
8047 2999
8047 8048
7237 454
7237 1069
7237 36
7237 8049
7237 3136
7237 2673
7237 7236
7237 327
463 461
463 6221
463 950
463 1053
463 723
463 284
463 8050
735 1430
735 4997
735 8051
735 2874
735 8052
735 7668
735 381
735 4316
735 8053
735 5385
735 730
4943 7048
4943 3866
4943 8054
4943 1249
8055 8056
8055 7108
6571 1674
6571 375
1772 3835
1772 1754
4276 4275
4276 418
4276 758
4276 272
4276 8057
6407 6084
15 340
15 184
15 481
15 3893
15 339
15 573
15 1034
15 3488
15 8058
15 723
15 10
15 8059
15 342
15 3061
15 1993
15 343
15 11
15 6189
7826 500
286 285
286 1231
286 6359
286 5022
286 5216
286 2187
8060 3211
8061 815
6760 1053
8062 6048
8062 8063
1196 2558
1196 3780
1196 2073
1196 1195
1196 107
1196 2688
1196 6088
1399 459
8064 1687
8065 684
8066 1601
8066 3253
8067 6386
6100 2421
6100 1100
6100 696
6100 686
6100 6099
288 4358
288 341
288 2585
288 6666
288 8068
288 2353
288 85
288 2749
288 686
288 905
288 7547
288 205
288 3103
288 4665
288 2278
288 7867
5831 1021
5831 5829
4807 4806
4807 5102
1868 5756
1868 4057
1868 5096
1868 3565
1868 3055
1868 825
1868 950
1868 462
1868 1161
1868 1303
1868 1783
1868 1034
1868 1562
8069 3577
8070 8071
1537 1536
1537 8072
400 53
3688 1459
3688 5551
3688 3687
3688 1865
3688 5349
3688 4177
7686 6622
7686 2983
7686 6800
6399 381
6399 8073
2722 1676
2722 2713
2722 2352
2722 1029
2722 974
2722 83
2722 6755
2722 1910
2722 8074
2722 2312
2722 7471
2722 8075
2722 3271
2722 1603
7499 1641
4824 1827
4824 73
4824 8076
4824 291
4824 1054
4824 4163
4824 288
4824 2312
949 934
6555 1134
6555 918
6555 6553
6555 7745
266 263
266 5390
266 2073
266 7341
266 2711
3529 8077
3529 3522
3306 1249
3306 8078
3306 1644
3306 6187
3306 1845
3306 8079
3306 2884
3306 8080
3306 8081
8082 8083
8082 2240
8082 8084
8082 696
8082 281
1377 5135
8085 3866
7897 2297
7897 3091
7897 6792
7897 159
7897 1510
7897 7896
3569 343
5287 1131
5287 8086
5287 6273
5287 4530
5287 1463
5287 8087
5287 8088
5287 8089
5287 2527
8090 8091
8090 2455
8092 1936
8092 6300
8092 1831
8092 6650
8093 3004
1455 1240
1455 6229
7879 2797
8094 2008
8095 4582
8096 3233
8097 6665
8098 8099
8100 8101
5306 8102
5306 8103
5306 2423
5306 5303
8104 1885
8104 8105
8106 6243
8106 8107
8108 1952
8108 1134
8109 6893
8110 8111
7041 8112
7041 649
7041 8113
275 2558
275 8114
275 4422
275 1803
275 7996
275 5996
275 464
275 8115
275 6334
275 6383
275 8116
275 8117
275 1827
275 8118
275 6048
275 931
275 2075
275 8119
275 7425
275 6569
275 8120
275 8121
275 8122
275 3283
275 7625
275 6506
275 6983
275 8123
275 7446
275 3504
275 273
275 4419
275 8124
275 1752
275 8125
275 8126
275 4128
275 4302
275 8127
275 8128
275 4811
275 2964
275 8129
275 8130
275 8131
275 8132
275 8133
275 1061
275 6425
275 8134
275 7995
275 1417
275 8135
275 7395
6366 290
6366 4260
6554 8136
6554 5073
6554 8137
6554 1503
8138 1449
7200 2024
8139 4571
8140 8141
8140 2353
7083 3096
7083 4971
7083 343
8142 7950
8142 348
8142 121
5801 2192
5801 1292
5801 1124
5801 631
8143 8144
8145 7960
8145 8146
8145 1671
8147 107
8147 8148
8147 4012
4527 93
4527 8149
4527 8150
4527 3658
1127 3620
1127 8151
1127 8152
1127 6500
8153 4619
7847 7846
8154 454
8154 723
8154 8155
8154 684
8156 8157
2474 2563
2474 152
2474 1181
2474 3247
2474 675
2474 7461
2474 480
2474 41
2474 626
2474 7197
2474 1285
2474 2220
8158 8159
8158 1180
8158 8160
8161 7128
7163 2704
7163 8162
7163 2214
7163 354
7163 7160
7163 8163
7163 8164
7163 176
7163 21
7163 786
1458 7583
1458 6365
1458 913
1458 5117
1458 764
1458 1264
1458 1836
1458 752
1458 1240
1458 958
1458 1459
1458 1461
1458 3792
1458 5741
1458 8165
1458 393
1458 5035
7640 2461
2258 679
2258 4371
1110 6698
1110 600
1110 659
1110 64
1110 800
716 703
6991 4732
8166 860
700 297
700 8167
700 2744
700 5675
700 8168
700 1300
700 4679
700 3199
700 2426
700 372
700 4153
700 7451
700 708
700 754
700 73
700 1824
700 3070
700 2662
5027 5906
6301 6300
6301 262
7986 4675
8074 865
8074 660
8074 2722
8074 8169
8074 2585
8074 336
3829 3422
3829 3601
3829 1254
3829 47
3829 3558
3829 335
3829 5766
3829 8170
3829 3285
3829 4510
3829 1033
3829 2002
3829 7687
3829 1031
3829 2922
3829 4128
3829 660
3829 8171
3829 629
3829 4028
3829 3828
3829 1264
3223 4781
8172 7409
8173 1409
112 348
1828 850
1828 1474
1828 5326
1828 893
1828 394
1828 2517
1828 2176
1828 5504
1828 2690
8174 254
8174 2774
8175 8089
8175 3476
8176 115
1115 6761
1115 5450
1115 5448
1115 8177
1115 1850
1115 8178
1115 1114
1115 3060
5257 639
2363 2558
2363 807
2363 3032
2363 2461
2363 4901
2363 712
2363 2354
2363 3030
8179 122
4054 2153
4054 968
4054 7193
3229 454
3229 107
3229 1368
3229 8180
2863 2862
2863 2423
2863 8181
2863 5402
1074 1069
8182 447
4654 354
4654 4647
1564 7545
1564 8183
1564 1520
1564 8184
1564 8185
1564 1909
1564 4203
1564 7469
1564 1563
8186 8187
8188 934
2417 4567
2417 4647
2417 2414
8189 454
8189 5617
5617 5615
5617 8189
5617 2570
5617 1475
8190 8191
8099 8192
8099 8193
8099 8098
8099 8194
7693 7689
7693 1189
7693 3085
7693 8195
7693 7690
7693 3148
7693 3149
8196 1095
8197 8198
8197 2935
8197 8199
4333 1348
503 5947
503 501
503 1616
503 791
503 4683
503 794
8200 34
8200 2510
8201 8202
8203 2421
8203 2876
8204 6807
2016 107
2016 293
7191 8205
7191 8206
7191 2714
8207 1094
8207 327
114 2558
114 113
114 4855
114 8208
114 7826
114 2239
114 772
114 2115
114 445
114 1184
114 96
114 4787
114 8209
114 1395
114 4527
114 8210
114 765
114 5473
8211 1815
8211 2519
8212 8213
8214 4332
8215 2393
8215 8216
6536 8217
6536 8218
6536 6535
6536 2179
6536 2673
8219 1127
8220 8221
8222 4097
8222 8223
2205 2558
2205 34
2205 1152
2205 442
2205 6038
2205 2203
2205 8224
2205 4459
2205 6037
2205 4150
8225 8226
8225 6381
8225 8227
8225 6496
8225 8228
8229 8230
6073 1120
6073 2694
8231 5287
3989 4947
3989 3431
3989 1932
3989 7274
3989 3865
3989 2816
3989 8232
2321 4280
2321 7744
2321 2320
8233 396
8233 6
8233 8234
738 737
738 480
738 5192
738 1902
738 7840
738 171
738 4746
738 8235
738 1905
738 552
738 509
738 2090
738 4821
8008 8004
5504 2558
5504 968
5504 445
5504 87
5504 3435
5504 2403
5504 1828
5504 7781
5504 156
5504 723
5504 6636
5504 1279
5504 435
5504 2521
5504 2768
5504 4392
5504 650
5504 1409
5504 2437
5504 1040
5504 2124
6948 979
6948 6947
8236 1482
8236 8237
8236 8238
8239 7243
2962 2961
2962 73
2962 2682
2962 3313
2962 6601
2962 8240
2962 7852
2962 1361
8241 619
4190 6613
8128 1521
8242 8243
8242 85
8242 5163
8242 4803
8242 8244
8242 923
8242 8245
8242 8246
2062 454
2062 2217
2062 334
2062 1475
2062 1079
2062 2423
2062 1824
2062 5652
2062 684
8247 5488
8247 8248
8247 662
8249 4217
8249 3466
8250 4786
8250 2358
8250 8251
2697 2695
607 8252
8253 6189
8253 4508
3343 1676
3343 8254
7033 2937
7033 2421
7033 8255
7033 8256
7033 898
7033 3858
7033 7031
8257 8258
8257 8259
1257 8260
1257 121
1257 5561
1257 2924
2236 1161
2236 8261
2236 1954
2236 679
2236 8230
8262 8263
8264 6806
6595 396
6595 152
6595 3893
6595 6015
6595 7430
6595 606
6595 4811
8265 576
2506 5828
2506 184
2506 758
2506 4552
4852 1541
4852 4851
4852 2461
3801 3217
3801 2688
8266 8267
8266 686
8268 7113
8269 7683
8269 6706
8270 343
4443 1037
2630 1328
2630 1344
568 454
568 2600
568 1668
568 64
568 4466
568 2894
568 2603
568 8271
568 8272
568 2768
3411 2242
3411 8273
3411 5914
3411 8274
3411 2651
3411 8275
3411 588
3411 1932
3411 6464
3411 4679
3411 4323
3411 8276
3411 8277
3411 7870
3411 3410
3411 3814
1228 7841
1228 6329
1228 8278
1228 7869
1228 8279
1228 8280
1228 8281
1228 8282
1228 2477
1228 6893
1228 7000
1228 3623
1228 6999
1228 8283
1228 3656
1228 1956
1228 8284
1228 6632
1228 8285
1228 795
1228 8286
1228 8287
1228 3072
1228 8288
1228 5593
1228 4877
1228 8289
1228 611
1228 8290
1228 8291
1228 1409
1228 2416
1228 3690
1228 8292
1228 1138
1228 8293
1228 8294
1228 8295
1228 5376
1228 2714
1228 5203
1228 1227
1228 3471
1228 7596
1228 1414
1228 8296
1228 8297
1228 5491
1228 8298
1228 746
87 3408
87 4470
87 950
87 2463
87 1303
87 4945
87 2312
87 1971
87 1524
87 7246
87 7079
87 3453
87 3067
87 3758
87 837
87 8299
87 7443
87 68
87 2763
87 3889
87 3365
87 746
87 8300
87 5891
87 2635
87 8301
87 684
87 2116
87 3364
87 1137
87 1205
87 828
87 1389
2244 3397
2244 396
2244 850
2244 679
2244 1071
2244 4169
2244 4570
2244 3726
2244 284
8302 4553
4679 3470
4679 2052
4679 21
4679 3577
4679 343
4679 87
4679 893
4679 16
4679 723
4679 408
4679 657
4679 342
4679 4849
4679 3893
4679 3676
4679 686
4679 667
4679 1107
4679 5390
4679 8303
4679 684
4679 2214
4679 15
4679 1817
4679 433
4679 3201
4679 2220
6132 1163
6132 3271
6132 188
8304 8305
8306 4049
8307 4731
645 3826
645 8308
645 1874
645 8309
4837 4836
6254 3532
8310 934
8310 4533
4064 5485
4064 3797
1799 999
1799 2982
1799 5244
1799 3743
1799 8311
1799 2085
8312 1502
8312 1877
8313 3669
6600 6599
2946 2945
8314 3342
8314 485
8315 1346
7022 153
7022 8316
7022 7021
3568 2738
3568 1209
3568 2504
3568 3674
3568 342
3568 2437
3568 343
8317 8318
8319 3471
1986 487
1986 107
8320 7687
8320 6113
6406 8321
6406 381
5682 5681
5160 5159
5160 8322
5160 5161
5160 64
7950 3360
7950 6088
7950 8142
1386 943
1386 5734
5765 8323
5765 8324
5765 915
5765 8325
5765 8326
5765 5035
5765 943
5765 2213
2476 6802
2476 3406
2476 8327
2476 626
8328 500
2986 2985
2986 8329
8330 8331
8330 7848
2806 6202
2806 3563
2806 107
2806 4526
2806 1464
2806 6267
2806 1218
2806 288
2806 619
2806 159
2806 250
2806 454
2806 850
2806 1054
2806 2159
2806 3654
2806 1050
2806 4099
2806 64
2806 156
2806 439
2806 8332
2806 342
2806 1637
2806 169
8333 330
8333 8305
8334 3210
5867 5866
8335 8336
8335 5166
8337 8338
8337 2959
8339 971
8340 8341
2626 600
7125 3127
8342 454
8342 121
8342 418
8342 1544
5053 624
5053 1240
5053 839
5053 7501
8343 3834
8343 8344
8343 8345
8343 8346
8343 147
8343 6027
8343 7860
8343 1950
8343 8347
260 4413
260 258
8348 1184
474 472
474 5595
1043 8349
1043 4751
1043 1042
1043 103
2534 2533
2534 7618
2534 6572
8350 3439
8350 913
8351 8352
8351 8353
8351 2538
8354 5400
8354 7066
8354 686
8354 8355
8356 8357
8358 3078
6229 4329
6229 1455
6229 1819
6229 213
6229 1836
6229 8359
6229 8360
6229 6589
6229 6228
6229 5187
6229 4364
6229 6456
7458 1678
7458 7115
7458 1184
7458 8361
7849 1939
7849 554
1048 431
1048 969
5215 5213
852 8362
852 851
3786 555
6475 2514
244 8363
244 134
244 241
244 6687
8364 8365
8364 862
8364 138
7135 8366
5861 545
4659 4647
6607 4571
6607 4700
6607 3673
1030 8367
1030 8368
1030 2353
1030 7729
1030 660
1030 8369
1819 1936
1819 2429
1819 213
1819 1820
1819 2771
1819 6229
1819 1876
1819 394
1819 3651
1819 393
1819 411
1819 2690
8370 1361
8370 6087
8371 3371
181 1849
181 1311
181 64
181 179
181 696
8372 3120
8372 3820
2693 2690
8373 1839
8373 1379
5536 58
5536 4087
8374 1650
2149 5734
2149 1806
2149 8375
2149 990
2149 649
8376 2197
8376 8377
8376 348
8378 75
8379 1131
8379 8380
7860 8381
7860 2490
7860 2096
7860 7981
2033 1412
2033 5355
2033 1414
8382 121
8383 1100
3789 5826
3789 8384
3789 555
1977 1948
591 8385
8386 8387
8386 8388
8389 1975
4405 454
4405 6
4405 4216
4405 788
4405 8390
4405 7566
4405 2900
4405 1694
4405 2694
4405 6215
4405 3795
7632 7631
8391 8392
1299 3022
1299 4583
1299 3998
1299 626
1299 2586
1299 7833
1299 1297
5887 8393
5887 5885
8394 8395
8394 4442
8394 8396
8131 2132
8397 327
8397 681
710 1137
710 703
606 8398
606 5183
606 3950
606 558
606 6595
606 381
606 3879
606 78
606 600
606 660
606 6918
7901 1952
7901 7900
4143 6129
8399 480
8400 2000
1021 3570
1021 2553
1021 152
1021 4392
1021 5831
1021 574
1021 8401
1021 5765
1021 7359
1021 8402
1021 1054
1021 4259
1021 41
1021 246
1021 1770
1021 660
1021 480
1021 6705
1021 1020
8403 1368
1637 2806
1637 8404
1637 8405
1637 5817
1637 107
1637 2395
1637 674
1637 1182
1637 8406
1637 755
1637 684
8407 4646
5587 850
5587 2067
5587 2124
8408 1803
8409 7450
8409 8157
1545 73
1545 3034
1545 1542
8410 4369
8411 7314
8411 3729
8411 8412
8411 3856
8411 1671
5244 4835
5244 1449
5244 1799
5244 1644
8413 2461
8413 8414
8413 6716
8413 3759
8413 7641
8413 8415
8413 1019
8413 8416
8413 8417
3180 2042
3180 3179
3180 7480
3180 1625
3180 359
3180 6712
3180 1348
3180 4692
3180 1678
3180 6364
3180 3083
3180 6265
3180 1
3180 5821
3180 8418
3180 3103
3180 2937
3180 8419
3180 156
3180 1290
3180 8420
3180 8421
3445 4582
3445 2609
3445 686
3445 3444
4282 2668
4282 3936
4282 1264
4282 808
4282 2928
4282 3043
4282 2138
4282 6141
4282 1211
8422 2902
8423 107
8423 359
8424 2694
6180 6178
8425 418
5147 480
5147 4594
5147 4595
5147 2514
5147 386
5147 2123
5147 1179
5147 342
8426 8427
7881 4345
8428 7230
5770 2426
8429 5292
8429 8430
8431 1731
8432 2393
8432 7128
8432 2410
8432 2063
6231 6230
1478 8433
1478 8434
8435 16
2380 8165
2380 2379
4592 2678
8436 1342
5111 5110
8437 934
8437 8438
8437 8439
8440 3817
8441 683
8441 64
2299 171
2299 667
2299 2274
2299 4608
2299 2296
8442 1040
3974 3973
3974 795
815 790
815 1790
815 1163
815 2763
815 107
815 5242
815 7262
815 8061
815 163
815 1471
815 36
815 21
815 2104
815 6254
815 184
1013 4027
1013 971
7701 2641
7701 1250
7701 1383
7701 8443
7701 3361
7701 6936
7701 201
7701 8444
8445 8446
8447 2714
5851 2254
5851 265
5851 4105
5851 8448
5851 2876
5851 3748
5851 1872
5851 1984
5851 5846
5853 8449
5853 5758
5853 5852
8450 30
8451 5561
8452 122
4232 4402
8453 1591
8453 1566
4745 920
8454 1071
2335 5201
2335 756
2335 3020
8240 8455
8240 2962
5914 6147
5914 3411
5914 1320
5914 608
5914 2555
8456 8457
8458 8459
5266 4530
5409 5408
5409 8460
8461 2967
8462 8463
8462 8464
1160 5987
1160 1159
8465 1898
8466 7794
8466 4097
1207 1195
1207 8467
8468 5041
6280 5154
7072 613
7072 3038
7072 2981
7072 8469
7072 8470
6598 6597
855 854
855 856
8471 8472
2892 2138
2892 12
2892 2024
2892 2807
2892 8473
8474 696
3356 1756
3356 712
3356 8475
1886 5492
2817 1
2817 359
2817 455
2817 481
2817 1031
2817 4594
2817 4211
2817 427
2817 2688
2817 5247
3700 2843
3700 36
3700 8476
3700 2845
3700 4197
3700 5971
3700 7613
3700 3699
3700 663
3700 8477
3700 1270
3700 434
1662 3549
1662 8213
1662 1152
1662 1031
1662 3442
1662 6038
1662 1661
1662 5652
8028 169
8028 8027
1833 6124
1833 3817
1833 5192
1833 3620
1833 6123
1833 8478
1833 7009
1833 394
1833 608
227 223
1244 1243
1244 481
1244 1404
1244 383
1244 342
1244 2690
8479 265
7945 5054
8480 4265
7331 4424
7331 8481
1024 184
1024 1023
1024 6124
1024 8482
4463 4462
8483 6449
8484 2676
8434 1478
8434 8485
4041 4040
2898 1218
2898 2897
3739 462
8486 85
8486 6047
8487 6663
8487 8488
4700 8489
4700 1342
4700 4699
8490 83
4772 2030
4772 163
4772 272
229 8491
229 8492
229 8493
229 6204
229 373
229 8494
229 4618
229 1288
229 7666
229 1592
229 8495
229 223
229 6852
229 3434
229 8496
229 8497
229 1702
229 890
229 5628
229 8498
229 8499
229 8500
229 5095
229 7625
229 1165
229 5771
229 5721
229 8501
229 8502
229 8503
229 4159
229 2416
229 8504
229 5507
229 7795
229 8505
229 6024
229 2137
229 7871
229 2272
229 6725
229 2497
229 6464
229 8506
229 740
229 3359
229 4771
229 3352
229 8507
229 6436
229 2786
229 6591
8508 8509
1976 1948
8089 7823
8089 8175
8089 5287
8089 8510
7919 8279
7919 1787
8284 462
8284 1228
8511 5304
115 2844
7290 8512
7290 5659
8513 3820
8514 8515
8514 7520
6510 72
8516 452
8517 5431
8517 7292
8518 3904
8519 3601
7145 3103
7145 7438
2604 2600
2604 4171
8520 5431
8521 8522
8521 696
8523 7535
8523 480
6474 359
6474 6482
6474 5083
8524 8525
8524 1312
8526 8527
8528 3787
8528 5667
8529 3748
6106 8530
6106 8525
6106 355
6106 3969
6106 8531
8532 898
8533 700
8534 1311
8534 2447
8534 8535
8534 3316
8534 876
8536 62
8536 3014
3022 8537
3022 1299
3022 3021
3022 8538
3022 8539
3022 4008
3022 8540
3592 3591
8541 4216
8541 8390
8542 8543
8542 4193
1161 1159
1161 1868
1161 2236
1161 3976
8544 212
8544 7158
8545 8187
8546 6674
8546 1299
8546 8547
236 235
6071 1342
6071 1120
7168 6363
7168 5423
7168 1668
7168 1640
7168 2510
7168 212
8548 2806
8548 3443
8548 5644
8548 8549
8548 8550
8548 8551
8548 6401
8548 3059
8548 7700
8552 4693
8552 1058
8553 2470
4422 4421
4422 430
5247 2817
5247 779
5247 1591
5247 5246
8554 1566
7513 469
7513 1033
7513 4597
1475 5527
1475 2062
1475 480
1475 1474
1475 4594
1475 5617
1475 1472
1475 2754
1682 1070
1682 454
1682 1071
1682 1128
1682 8555
1682 343
1682 247
2878 1569
2878 2872
2878 6454
2878 156
2647 1593
2647 3203
2647 36
2647 2738
2647 8556
2647 2521
2647 2107
2647 442
2647 5677
2647 177
2647 1003
2647 725
2647 1280
2647 600
2647 436
4690 7570
4690 8557
4690 8558
4690 7356
4690 4689
8559 408
4722 1223
4722 6213
4722 1459
4722 4721
4722 4102
4722 3792
4722 5741
8560 1421
8561 7438
7428 7785
6417 6415
2622 8562
2622 239
2622 970
2622 487
2622 600
2622 2974
8563 4259
7843 6330
7843 5656
3597 3595
3597 8564
3597 708
1210 1195
1210 327
1210 64
1210 7106
8565 2597
2302 2296
3511 3726
3511 3510
7733 2274
7733 8566
7733 5614
6086 7162
8567 8568
5987 1195
5987 911
5987 2126
5987 5986
5987 1160
8569 2768
8569 800
8570 3427
8571 634
8571 121
165 530
165 6076
2594 872
2594 8572
2594 2593
2594 8573
2594 7297
8574 8575
8576 8395
5564 1101
3714 850
3714 3713
1401 85
1401 459
1401 539
1401 1312
1401 3252
8577 1105
5458 5457
8578 3217
8579 466
7465 583
8580 2749
8581 1218
8581 7848
8581 2935
8581 6216
8581 2690
8581 844
8582 1299
8582 3889
8582 342
8582 700
7722 2187
8228 8225
8228 6496
311 850
311 296
8583 121
8137 6554
4440 1037
3231 8584
4826 4184
4826 198
4826 73
8585 1539
8585 4905
8585 83
8585 8346
8585 1038
8585 8586
8585 8587
8585 7183
8585 3041
8585 752
8588 3780
8588 3174
8588 1395
8588 1071
8588 2780
8589 672
8589 5350
6982 6981
6982 6153
8590 8591
8590 913
7482 1481
7482 2009
7482 8592
7482 2684
7482 1465
8547 1582
8547 1437
8547 8546
8329 8593
8329 2986
1366 26
1366 696
1703 1846
1703 1303
8594 184
8595 2097
8595 1349
8596 5056
8596 8597
6113 7236
6113 8320
6113 6112
6113 4292
6113 1281
6458 6765
6458 83
6458 5060
8598 5612
8598 695
2743 8599
2743 243
8112 7041
8112 8600
827 4621
827 67
8601 8602
8603 2558
8603 5075
8603 8604
8605 38
8605 7662
436 4222
436 893
436 136
436 445
436 708
436 3004
436 1039
8606 5788
8607 4002
2595 2593
8608 3061
8609 8610
8609 618
8611 8612
8611 87
8611 2880
2559 1448
2559 342
2559 555
2559 8613
2559 6798
2559 2538
3721 3065
3721 8614
3721 3012
3721 862
3721 1932
3721 985
3721 8615
38 1249
38 8616
38 8617
38 3468
38 8556
38 8618
38 775
38 4583
38 7973
38 2192
38 7766
38 33
38 2842
38 117
38 549
38 2915
38 8489
38 4516
38 1825
38 663
38 3469
38 12
38 8619
38 3874
38 5341
38 8620
38 5932
38 462
38 8621
38 413
38 8622
38 2759
38 657
38 8623
38 8624
38 399
38 1642
38 4247
38 8625
38 8626
38 3356
38 355
38 7562
38 8605
38 660
38 3309
38 2758
38 4193
38 8627
38 650
38 4028
38 1891
38 1423
38 8628
38 653
38 8629
38 7947
38 1418
38 2585
38 627
38 6029
38 1239
5130 1502
5130 5129
5274 4530
7018 4441
7018 7104
2003 2001
2206 2203
2206 5972
2206 8256
2206 2512
2206 1905
5393 3780
5393 5392
5393 8630
5393 4949
5393 7404
8232 5849
8232 359
8232 3431
8232 3989
8631 2233
8631 6561
8632 719
8632 254
8632 3149
3389 1446
8633 8634
1657 83
1657 480
1657 251
1657 6432
1657 1656
4485 18
3289 2586
3289 1298
8635 1041
8636 1738
8637 1046
8637 8380
8637 64
8637 1203
336 105
336 8074
336 329
336 898
8638 8639
8638 2874
6241 6705
8640 1592
8641 618
8641 3866
3074 1904
3074 404
3074 8642
3074 8021
7044 649
5577 757
5577 55
5577 952
1583 3876
1583 5281
1583 334
1583 960
1583 5106
1583 7535
1583 1580
1849 181
1849 4246
1849 6031
8643 8644
8643 8645
8587 8646
8647 1410
8647 8648
8647 3070
8649 1100
5026 3890
8650 8651
8650 1644
8652 5144
1921 8653
1921 7706
1921 3443
1921 1409
1921 7495
1921 5276
1921 8654
1921 1094
8655 3674
8655 103
2301 2296
3234 1310
3451 3450
3451 396
3451 833
3451 354
8392 4231
8392 8656
8657 75
3191 3190
2468 626
6486 8658
6486 6484
6486 6652
6486 1024
6486 8659
6486 8660
6486 8661
7314 3729
7314 1671
7314 8411
7314 3177
7438 139
7438 16
7438 2575
7438 4797
3111 1101
3111 5115
3111 4054
3111 1031
3111 4284
3111 1992
3111 3211
3111 4667
3111 445
3111 3109
3111 3317
3111 1414
1949 1658
1949 6806
1949 544
1949 1947
1949 8662
7062 8663
7062 8664
8665 2759
2639 600
2639 2124
3371 8371
3371 672
3371 2052
3371 6936
3371 3367
3371 6334
3371 2319
8666 5319
8666 8667
68 1697
68 7255
68 87
68 8668
68 3956
68 655
68 8669
68 725
68 1035
8670 639
6616 4299
8671 1542
3297 4474
3297 7626
3297 2324
1359 3087
1359 1357
8672 4039
3374 3367
3374 5207
3374 8673
3374 1644
8674 240
149 144
3440 3439
3440 8675
955 934
5713 1904
5713 8676
5713 4916
5713 284
5713 2382
5968 85
5968 418
8677 6077
8678 6216
4668 8679
4668 8680
4668 694
4668 3364
4668 7481
4668 8681
4668 1041
8682 1597
8682 246
8682 827
8682 8683
1858 1856
1858 1855
1858 2773
1858 3792
1858 327
1858 8684
1858 393
5100 8254
5100 5097
8685 1630
8685 1459
8685 4146
8685 1458
8685 8390
8686 2025
3859 7761
3859 2225
3859 8258
3859 1781
6789 21
6789 8687
6789 8688
6789 850
6789 1970
4627 2464
4627 2580
3620 4291
3620 2836
3620 6123
3620 1715
3620 1833
3620 1634
3620 1627
3620 1127
8689 3827
1803 8690
1803 5057
1803 8408
1803 1910
1803 739
1803 4989
1803 1999
1803 6907
1803 1984
1803 1292
1803 1943
3648 3647
8691 370
8691 5301
8692 7241
8692 8693
8692 4161
8669 1421
8669 8694
8669 8695
8669 68
8669 8696
6388 1707
6388 381
8473 2892
8697 4082
1034 151
1034 2014
1034 462
1034 481
1034 7086
1034 1693
1034 1740
1034 8698
1034 1303
1034 7707
1034 757
1034 1105
1034 6285
1034 4778
1034 4408
1034 4557
1034 4976
1034 2831
1034 1868
1034 986
1034 3729
1034 1595
1034 290
1034 4554
1034 2364
1034 850
1034 8699
1034 3073
1034 1031
1034 8700
1034 2343
1034 7447
1034 8701
1034 3414
1034 1387
1034 1071
1034 660
1034 2067
1034 3397
1034 8702
1034 5748
1034 456
1034 293
1034 5805
1034 1053
1034 6556
1034 2180
1034 696
1034 230
1034 2097
1034 2181
8703 8704
2598 2596
2598 3690
8705 967
8706 8707
640 638
2738 2735
2738 6476
2738 4385
2738 6145
2738 4105
2738 2837
2738 4387
2738 8708
2738 5275
2738 7123
2738 866
2738 3316
2738 1636
2738 8709
2738 2437
2738 667
2738 6088
2738 3568
2738 4738
8710 1759
8710 1755
5961 3787
5961 3893
5961 6507
5961 8444
5961 8711
5961 6506
8712 6142
8712 6652
8712 8713
488 933
488 8714
526 2193
526 510
526 941
526 8715
2166 1218
2166 2769
2166 788
2166 331
2166 1223
2166 1839
2166 327
2166 2333
2166 2900
2166 2165
6318 3201
7074 2976
7074 3469
7074 8154
7074 7985
7074 8716
7074 8717
7074 8718
7074 8719
7074 7211
7074 7435
7074 6160
7074 5777
7074 5100
5144 2607
5144 8720
5144 634
5144 4711
5144 1040
5144 684
2218 2216
5626 6953
5626 8721
5626 6769
8722 184
8723 4257
8723 7486
7171 41
8724 7645
5207 3374
5207 5206
5207 8000
5207 7281
5207 1654
954 672
98 4121
98 2957
98 2076
98 8725
98 8726
98 2603
98 2645
98 8727
98 8728
8130 275
110 2585
110 2418
110 109
110 8729
110 2655
8730 2793
8731 8732
8731 254
1011 8733
1011 971
8734 3443
2755 1179
2755 1743
5395 8735
8736 8737
5673 553
8738 2983
8739 6471
8740 8741
8742 8743
8742 7005
8744 418
8745 2009
8746 8747
4966 454
4966 197
8748 64
6609 6610
6609 6608
6609 56
6609 6611
8749 7598
3039 331
3039 3037
7066 4944
7066 2014
7066 107
7066 8750
7066 6158
7066 8248
7066 915
7066 979
7066 8751
7066 1040
8752 5189
8752 1946
1256 1593
1256 121
1256 4850
1256 5221
1256 7270
1256 1143
1256 6422
6584 6583
3238 824
3238 8753
3238 1052
3238 2874
8349 1043
846 454
846 1827
846 87
846 1218
846 1223
846 2521
846 3715
846 3836
846 1876
846 5544
846 1464
846 1418
846 280
846 3843
846 3651
846 576
846 8754
846 844
8755 8467
8755 30
8756 678
8756 4419
8757 10
8757 693
4147 5921
4147 8758
4147 2813
4147 6020
4147 8759
4147 8760
4147 5667
4147 2292
4147 1039
8288 1228
8761 3094
4777 3158
4702 8762
4702 684
4702 6321
8763 1409
8764 8765
5157 5156
245 241
6988 6987
131 129
131 618
131 1508
8766 454
8766 1758
8767 8768
3397 87
3397 2244
3397 3327
3397 6440
3397 8769
3397 2180
3397 73
3397 1034
3908 4453
3908 8770
3908 1326
3908 8771
8772 8773
8772 1409
8774 1064
8775 898
8775 3690
8776 2469
6074 619
6074 5722
6074 723
6074 2673
6074 1791
6074 1120
6182 6181
4859 205
8777 5702
8778 5346
8779 637
8780 1105
8781 8782
5813 5812
5813 6073
2357 6876
2357 8783
2357 4584
2357 4076
2357 6319
2357 8318
2357 2354
2357 8784
2241 462
2241 8785
2241 679
2241 32
2241 8786
2241 5599
2241 5915
2241 7128
399 8787
399 397
399 158
399 1122
399 398
399 8788
8789 6549
8644 8643
8644 6422
8644 8790
8644 8791
8644 2876
8644 6192
8644 2586
6645 8792
6645 5251
6648 6647
6648 3040
5256 4873
5256 1206
2536 2533
2536 1627
2536 5318
2536 8793
8794 2858
8795 4213
1980 6597
1980 4771
1980 4493
1980 3012
1980 6233
1980 8796
2815 2768
2815 8797
2815 2616
2815 455
3366 3365
2852 454
2852 8798
2852 2993
2852 2030
2852 64
2852 2037
2852 5311
2852 1225
2852 2842
2852 327
2852 1586
2852 7085
2852 803
2852 684
2360 2354
2360 8799
3853 3851
8800 6356
8800 2455
8801 1956
3508 1300
3508 8802
3508 3507
3508 2238
951 8803
8804 4312
6019 2292
6019 1300
6019 2069
8805 2219
8805 8806
8807 8323
8807 169
8807 2673
8808 454
8809 1807
1473 2334
1473 8810
1473 4988
1473 4714
1473 8811
1473 8812
1473 4804
1473 6746
1473 8813
1473 191
1473 2410
1473 8814
1473 8815
1473 2608
4735 8816
4735 2134
4735 2380
8255 1035
8255 7033
8817 1312
1200 1195
8818 64
1206 1195
1206 5256
3186 4871
3186 2583
3186 5265
3186 3185
3186 8819
3186 2584
3186 1256
70 3014
70 8820
656 648
5499 2421
5499 4675
5499 5562
5499 8813
8821 4028
8821 8822
2336 2937
2336 1315
2336 756
2336 6887
8613 2559
8823 2644
3915 858
8824 2416
8824 4526
337 8825
337 329
337 1802
8826 8827
8826 210
8828 8829
8830 1596
3709 8831
3709 3775
3709 1503
451 158
451 450
451 8832
451 8833
451 138
451 971
451 1019
451 675
451 4108
451 430
451 327
686 5727
686 691
686 4582
686 2842
686 5
686 2833
686 288
686 5478
686 5586
686 2066
686 1180
686 8834
686 1311
686 2063
686 75
686 6166
686 1992
686 8719
686 660
686 3445
686 3787
686 81
686 264
686 502
686 1313
8835 2370
3550 690
3550 712
4175 4174
4175 3458
4175 4173
4175 7056
6150 1305
6150 1019
6150 3072
7960 8145
7960 966
7960 4393
7423 5998
7423 4355
7423 769
7423 7422
7150 8836
7150 1249
7150 8837
7150 6687
7150 729
7150 458
2523 4839
2523 1164
1690 455
1690 5411
1690 4017
1690 8838
1690 8839
1690 5454
1690 4843
1690 1688
1690 8088
1690 8840
1690 7861
1690 1009
8841 7324
8841 2432
8842 5919
8842 343
8842 2585
8843 1700
7820 4696
7820 3576
8844 8845
8846 2477
4603 3581
4603 4105
4603 6697
4603 1748
4603 6513
4603 3494
4603 1645
8847 1195
6618 8848
6618 2398
6618 4597
6618 2458
6618 8849
699 2814
699 8850
699 455
699 4292
699 4296
699 1031
699 752
699 2450
699 4536
699 1199
699 5680
699 272
699 2233
699 2263
699 1312
699 7329
699 4299
699 2451
699 3435
699 2603
699 7117
7562 2383
7562 1223
7562 8851
7562 430
7562 4246
7562 327
7562 2241
6746 4004
6746 3306
6746 1701
6746 1473
6746 5678
6746 1216
6746 7236
6746 754
6746 6596
8852 532
8852 563
8852 4299
8852 8853
3383 1446
3383 6365
3383 2451
3677 3676
8854 2083
1625 7161
1625 83
1625 1685
1625 674
8855 4723
7583 1458
7583 2900
7583 2694
8856 6346
3375 3367
3375 1471
8857 8858
8859 5166
8859 952
8860 2950
8861 2674
8862 1509
8862 2582
8863 1312
8864 619
8865 234
8866 64
8866 1756
8867 6
8867 5361
5719 2297
5719 1512
8868 8869
8868 5110
8254 8512
8254 3343
4908 8870
4908 1606
4908 4099
4908 6585
8871 8872
3748 4042
3748 6508
3748 5073
3748 5851
3748 571
3748 8529
3748 8873
3748 2017
3748 4665
3748 8874
3748 8875
3748 6831
3748 8876
3748 8877
3748 3744
3748 3269
3748 8878
3748 1111
3748 6411
7254 5855
7254 7253
1057 1056
1057 3674
8879 63
8879 4541
8879 5691
8880 7161
3671 2079
3671 3670
8167 6361
8167 3626
8167 700
7689 3148
7689 7693
7689 3149
8881 2575
8882 6801
3402 75
3402 1446
3402 6189
3402 3817
8602 8601
2773 1218
2773 7233
2773 3435
8883 458
8883 4259
8883 7
8884 8885
8886 6189
6809 3083
6809 1312
1321 1319
1321 1320
7519 4120
7519 7518
7519 8887
3913 858
3913 705
3913 8888
3913 6908
3913 3040
4666 4665
7929 7450
3982 3589
3277 3055
3277 6081
3277 5361
3277 7575
8889 1249
8889 290
8889 64
8889 3956
8890 6599
8891 3858
1255 2018
1255 445
1255 7319
1255 2436
3564 8427
3564 4458
4474 8892
4474 75
4474 3297
4474 1022
4474 18
4474 6283
4474 6687
8893 1333
8893 275
8893 396
8893 7882
5126 2858
5126 5125
5775 1582
5775 8141
5775 121
5775 686
8894 3877
8894 966
8894 8895
8894 725
4125 1218
4125 6212
4125 723
4125 255
4125 3978
4125 4128
4125 2673
4125 430
4125 4563
4125 460
4125 6216
17 10
1189 3149
1189 7693
1189 1188
8896 4934
8897 1872
2673 1133
2673 8898
2673 4217
2673 5741
2673 554
2673 2769
2673 3978
2673 246
2673 6829
2673 7535
2673 8899
2673 8625
2673 3948
2673 6216
2673 1038
2673 2897
2673 2672
2673 1836
2673 6213
2673 7203
2673 8900
2673 6536
8901 4508
8902 5907
8903 327
8903 8555
8903 686
5723 2839
5723 890
5723 8904
5723 4304
5723 8905
5723 8906
8907 4508
8908 83
8908 1103
8909 8723
1789 5687
1789 1788
1789 8910
1789 8911
1434 1429
1434 3680
1434 2477
1434 8912
1434 4739
7147 7463
5301 3468
5301 354
5301 107
5301 8913
5301 8914
5301 8691
5301 41
5301 8915
5301 4099
599 8916
599 107
599 1685
599 684
5390 2558
5390 2839
5390 266
5390 890
814 804
814 8917
8531 6106
8531 8918
8919 2607
8919 1180
8920 5220
8921 6190
8921 8853
5975 5265
7463 8922
7463 8254
7463 1054
7463 7147
1988 2000
1988 1948
6909 6908
6909 2780
2825 455
8923 272
8924 2533
8924 1196
8924 8925
8924 5189
8924 107
8924 8926
8924 4508
8924 2713
8924 986
8924 8927
8924 1766
8924 3096
8924 454
8924 8928
8924 121
8924 6001
8924 1054
8924 626
8924 6823
8924 2836
8924 667
8924 1333
8924 1307
8924 6198
886 1264
886 8929
886 8930
886 884
886 1624
886 1791
8931 265
8931 3820
2830 5339
2830 2829
1387 2364
1387 943
1387 1034
8932 8933
3330 1676
5740 4128
5740 2900
5740 3792
6154 6153
2147 8934
2147 8935
2147 4372
2147 8936
2147 1140
2147 3008
2147 5376
4590 2678
4981 2000
4981 3968
8937 3014
3768 3767
2356 2354
8938 2588
283 273
4591 1431
471 470
7085 2852
8939 5870
5612 8598
5612 5884
5612 5611
4649 5554
4649 3825
4649 4647
6663 8487
6663 272
6663 1039
6663 6661
8940 1236
8940 3674
5118 5064
7987 291
7987 8941
4182 5529
4182 626
6517 8942
6517 2031
1831 2991
1831 1240
1831 394
1831 8943
1831 2900
1831 2139
7652 986
7652 7651
3876 2780
3876 3762
3876 2370
3876 6412
3876 3777
3876 8129
3876 1583
3876 5939
3876 2061
3876 5992
3876 3875
3876 4340
3876 3367
3876 1741
3876 4145
8944 8945
8944 8946
8944 700
3132 3131
3132 116
4406 4405
4406 7848
8947 1134
994 62
8948 3210
8948 3091
8948 8949
8948 6256
8950 3043
8950 5528
270 8951
270 268
270 1217
8952 8953
4629 667
4629 4628
4629 5697
4629 2326
3528 4168
3528 3522
99 8954
99 2999
99 92
99 2231
99 1987
99 4284
99 7888
5777 4279
5777 30
5777 7143
8955 163
8955 3820
2369 2354
8956 254
4909 1606
2653 1974
8957 1458
8958 8959
4196 354
4196 8960
4196 933
4196 686
8961 618
5690 359
5690 169
5690 4259
3472 3313
3472 8962
3472 6479
3472 8963
3472 1572
8964 1227
8964 1449
8964 4508
8964 986
8965 5565
7116 64
8966 454
2290 2288
2290 5122
5864 8967
5864 4598
8968 1265
5766 2426
5766 1031
8969 1582
8969 614
8969 8970
8969 8971
7791 7830
7791 3765
7791 1031
8972 8973
8972 8974
6127 2941
6127 6126
6127 4092
5930 6823
5930 8539
5930 8975
987 62
4875 107
4875 8976
1746 1745
7818 7817
7818 6357
7818 2934
7818 8457
7818 1285
8977 30
7679 7804
7679 8978
7679 87
7679 5151
7679 2014
8979 354
8979 2805
8980 8929
8981 1070
8981 4153
8981 342
8981 41
1094 8207
1094 3443
1094 36
1094 6354
1094 1921
1094 1726
1094 8982
1094 8983
1094 1872
1094 184
1094 1091
1094 458
594 558
4830 73
4830 2477
8984 4644
8984 1310
8984 6348
8984 686
8985 1097
6698 874
6698 1110
6698 2983
6698 6697
8986 943
8986 4775
614 1310
614 2696
614 7398
276 273
276 2238
8987 6013
8988 70
8988 713
8988 2848
5877 7599
5877 8989
5877 156
5877 3040
5877 5876
5877 8990
8991 8992
8991 4108
8991 1632
167 3227
1292 2668
1292 8993
1292 8994
1292 4856
1292 1291
1292 4364
1292 3208
8995 2861
6872 6870
3305 575
3885 2357
3885 3884
7589 293
8996 1662
8996 3701
8996 686
8996 7073
6381 8225
6381 381
8997 4754
2377 8998
2377 8395
2377 1448
2377 1447
2377 3776
2377 3163
2377 8999
2377 6175
2377 6059
2377 2375
9000 21
8009 9001
9002 1593
9003 9004
9003 6829
9005 758
9006 136
6197 6196
6197 122
9007 9008
9007 3601
9009 6918
4280 2321
4280 249
9010 9011
2182 2143
2182 284
2182 1181
9012 9013
3108 941
3108 3107
1269 121
9014 3034
1686 7802
1686 1685
1607 5623
1607 1604
2421 9015
2421 2171
2421 2367
2421 9016
2421 9017
2421 6582
2421 9018
2421 5681
2421 5499
2421 1343
2421 9019
2421 4442
2421 2420
2421 6100
2421 8203
2421 8611
9020 3874
8293 1228
9021 4179
9022 6861
9022 9023
9024 3068
9025 9026
9025 9027
9028 5223
1100 1658
1100 9029
1100 9030
1100 5345
1100 9031
1100 1099
1100 4012
1100 952
1100 3672
1100 6950
1100 9032
1100 6953
1100 6100
1100 8210
1100 6391
1100 2465
1100 1981
1100 4245
1100 9033
1100 1404
1100 9034
1100 5539
1100 3015
1100 9035
1100 1949
1100 6134
1100 9036
1100 8383
1100 5976
1100 6700
1100 7995
1100 9037
1100 9038
1100 9039
1100 326
1100 9040
1100 2824
1100 1309
1100 5298
1100 2393
1100 4893
1100 9041
1100 153
1100 2040
1100 1150
1100 3726
1100 8649
9042 156
3606 3605
3606 284
3606 9043
3240 6437
3240 3535
1248 667
1248 121
9044 3265
9044 490
4741 9045
4741 41
4741 1923
4741 3037
4741 163
4741 712
9046 9047
9046 9048
9049 4284
9049 702
7955 5411
9050 657
7591 9051
7591 9052
7591 5676
7591 293
7591 8527
7591 9053
7591 9054
7591 645
7591 912
7591 9055
7957 3247
7957 4141
9056 2080
9056 9057
9058 3149
9059 960
1400 459
1400 5098
9060 8292
1736 370
1736 1732
175 9061
175 121
175 174
175 1542
175 3727
6703 2108
521 481
9062 5073
9062 618
9062 2993
9063 342
1611 1249
1611 4696
1611 6471
1611 1610
1611 6525
1611 1766
1611 9064
1611 1681
1611 1522
9065 3856
842 840
842 9066
842 1124
842 686
842 841
7205 7204
9067 290
9068 624
9068 9069
5023 93
5023 974
5023 4393
9070 611
9071 1035
2197 7455
9072 788
4482 18
4482 2570
8305 1805
1187 454
1187 2544
1187 6788
1187 1225
1187 1185
1187 1054
6750 6749
9073 2993
1521 4959
1521 5920
1521 2610
1521 1519
1521 1551
1521 1180
1521 4319
323 159
323 4437
3012 1980
3012 3721
3012 2716
3012 2963
3012 3009
613 327
613 8960
613 8141
613 7072
3206 3205
3206 9074
3206 7865
3206 898
3206 3204
3206 9075
7630 2649
3496 1605
3496 3813
3496 9076
3496 3495
3496 3210
3496 2423
3496 1180
3496 1502
9077 5311
9077 9078
9079 5231
9080 454
9080 9081
9082 850
9082 452
9082 4702
9082 5930
1169 6185
1169 1166
9083 2727
4365 1113
1365 26
9084 327
9084 458
138 454
138 6257
138 3694
138 974
138 4278
138 2874
138 451
138 1052
138 8364
138 137
138 6559
138 9085
138 8075
9086 9087
9086 4614
9088 2586
9089 9090
9089 9091
7969 481
7969 1905
1079 2062
1079 6194
1079 825
1079 7262
1079 4243
1079 3565
1079 184
1079 1627
1079 8301
1079 684
9092 986
9093 1315
9094 5652
9094 9095
1897 5394
1897 7158
1897 9096
1897 9097
1897 693
1897 9098
1897 1463
1897 4945
1897 1893
1897 1281
1096 2519
1096 58
1096 1474
1096 9099
1096 5341
1096 6471
1096 5636
1096 481
1096 3227
1096 5943
1096 2124
398 6226
398 1582
398 399
398 397
9100 1096
9100 8261
9100 8277
9100 700
4456 4455
4456 4265
9101 2000
153 6409
153 1029
153 2421
153 1100
153 2426
153 1177
153 3197
153 721
153 7524
153 1904
153 7022
9102 1406
9103 2726
9103 1234
9103 9104
9105 4779
8876 1226
4977 85
4977 941
4977 4976
4977 3791
4977 125
6067 1678
6067 64
6067 915
6067 5234
6067 800
9106 7226
3335 1676
9107 9108
9107 9109
9107 729
9110 3684
4720 3360
4720 2668
4720 6513
4720 9111
4720 3678
4720 4718
4720 7281
4720 5899
4720 9112
4720 3673
4720 6591
7614 9113
7614 7611
196 272
196 193
196 1952
196 2527
196 9114
196 3663
6064 2099
6064 6063
9115 2047
9116 2512
9117 9118
9117 1215
2281 1176
2281 2280
9119 6429
3638 3719
9120 9121
5444 454
5444 3783
9122 22
9122 1519
1064 8084
1064 9123
1064 9124
1064 9125
1064 7765
1064 793
9126 9127
6764 1053
4913 6158
7193 16
7193 7192
7193 2183
7193 2932
7193 4054
9128 758
9129 1134
9129 1019
9129 2679
9130 2509
9131 2063
9131 665
103 11
103 169
103 5232
103 64
103 102
103 430
103 1757
103 9132
103 626
103 9133
103 1043
103 696
103 4597
8591 4119
8591 8590
8591 835
8591 1081
8591 3858
3646 9134
3646 9135
3646 3644
3646 1904
3646 1444
3646 9136
7832 1302
119 118
119 4710
9137 445
9137 1279
9137 435
6549 2818
6549 8789
6549 869
6549 272
6549 1137
9138 8256
9138 6816
4508 7743
4508 1494
4508 121
4508 288
4508 8907
4508 6886
4508 691
4508 5718
4508 2728
4508 3806
4508 723
4508 7995
4508 7909
4508 2009
4508 8253
4508 1276
4508 5646
4508 8901
4508 967
6293 2715
6293 2132
3062 247
1623 674
9139 781
9140 5395
9141 2871
9142 30
9143 35
9143 9144
9145 8044
9145 696
1182 480
1182 5616
1182 291
1182 9146
1182 2981
1182 8460
1182 1211
1182 4599
1182 1179
1182 4392
1182 4201
1182 2660
1182 9147
1182 4437
1182 4556
1182 1178
1182 6794
1182 1568
1182 9148
1182 4165
1182 1804
1182 4608
1182 2754
1182 7587
1182 140
1182 1644
1182 5033
1182 41
1182 1637
1182 3106
1182 1281
4711 5542
4711 87
4711 4710
4711 6378
4711 2199
4711 5144
4711 6591
4711 4879
4711 1290
4711 3577
4711 1783
4711 201
4711 3916
4711 2796
4711 3435
4711 9149
4711 2014
8160 8158
8160 1071
6303 3717
2875 934
2875 3139
2875 2872
9097 1897
9150 454
9151 646
7270 7268
7270 7482
7270 9152
2416 4758
2416 4349
2416 3470
2416 2370
2416 5398
2416 7865
2416 6315
2416 383
2416 3201
2416 2866
2416 7811
2416 2706
2416 8824
9153 9154
9155 1019
4334 1202
9156 6806
9157 6332
6945 436
6945 893
6945 725
6840 5144
6840 6839
9158 9159
6369 3837
8086 435
8086 5287
5007 5005
5007 2368
2674 8816
2674 7683
2674 8861
2674 2672
9160 1312
9160 1029
9160 9161
7052 7051
9162 6772
9163 4056
9164 3820
865 863
865 8074
865 5727
7250 7249
7250 3956
7220 508
3645 3644
3645 7651
5529 4182
5529 3858
5529 6641
8769 3397
8769 9165
4013 4015
4013 3723
4013 4010
348 4439
348 865
348 9166
348 9167
348 6806
348 4780
348 180
348 9168
348 7548
348 7846
348 6336
348 4599
348 5211
348 112
348 7241
348 8376
348 4416
348 5347
348 9169
348 6843
348 9170
348 1707
348 384
348 419
348 9171
348 1605
348 3360
348 2748
348 6955
348 4698
348 6632
348 4486
348 8142
348 7430
348 7185
348 2271
348 9172
348 3165
348 3167
348 2984
348 9173
348 5236
348 4069
348 347
348 9174
348 862
348 3757
348 626
348 9175
9176 105
9176 9177
9176 2807
9176 391
9176 4373
9178 3726
7802 1686
7802 3726
2689 2687
2689 4512
9179 618
6199 6198
9180 732
9181 6507
1173 404
1173 1172
1173 4972
1173 442
16 9182
16 359
16 10
16 1404
16 2191
16 715
16 4679
16 5552
16 343
16 2846
16 1572
16 3660
16 21
16 139
16 7193
16 81
16 342
442 4849
442 440
442 2214
442 9183
442 1173
442 64
442 2205
442 667
442 8754
442 4261
442 4262
442 1143
442 3133
442 364
442 736
442 3009
7222 508
7222 9184
7933 1361
7933 3484
7933 7932
944 934
944 9185
9167 348
9186 655
9187 9188
7687 7692
7687 8320
7687 3148
7687 3149
1533 7556
1533 1597
1533 630
1533 1532
8148 184
8148 8147
8625 2673
3232 9112
3232 9189
3232 6505
3232 1346
8059 639
8059 15
8059 1105
8059 94
8905 5723
8905 5814
9190 9191
9190 1290
9190 3856
9190 9192
1984 928
1984 6221
1984 1803
1984 680
1984 5013
1984 9193
1984 1261
1984 5851
1984 573
1984 1948
1984 6738
1984 9194
1984 2441
1984 327
1984 1579
1984 9195
1984 9196
1984 418
1984 1446
1984 4960
1984 9197
1984 2593
1984 6865
1984 3313
9198 4625
9199 8395
2126 9200
2126 2125
2126 1975
9201 1891
9202 2519
3566 3484
3566 343
3566 7898
3566 4323
9203 1792
8402 275
8402 9204
8402 1492
8402 1021
9205 3136
681 87
681 6348
681 4371
681 8397
681 14
681 8020
681 1878
4290 3144
3696 2912
3696 6211
3696 5614
3696 7476
3696 9206
3696 3299
3696 249
9207 9208
8681 4481
8681 4668
9209 9210
6075 9211
6075 6320
6075 3561
6075 708
6075 1120
7498 1641
9212 1463
6678 6095
9213 6030
9213 1591
9214 159
9214 6695
6930 3205
9215 9216
9217 5842
9218 228
9219 7509
9219 8584
9219 2124
9220 9221
9220 6472
9222 5788
931 930
931 3858
931 1081
931 2050
9223 1668
9223 272
9223 2999
5809 3078
5809 5004
5809 7224
2100 3966
2100 1768
2100 2252
9224 1199
4523 1219
4523 986
4523 408
4523 1225
4523 41
4523 4522
6398 859
6398 6971
6398 7525
9064 1249
9064 1611
2635 9225
2635 3998
2635 240
2635 613
2635 4108
2635 87
2635 600
2635 1890
2635 1660
2635 1041
8181 2863
3936 6414
3936 2509
3936 3694
8230 2516
8230 8229
8230 2236
8230 6293
9226 1006
313 9227
313 9228
313 312
313 296
313 9229
948 3118
948 2686
948 5539
948 3113
948 934
948 2346
9230 9231
9232 6857
5172 1066
66 2533
66 9233
66 667
66 59
66 4850
66 2949
66 6146
66 7440
66 1000
66 2008
66 6085
66 2212
66 9234
66 1289
66 2214
66 3483
66 6189
9235 9236
9235 1923
9237 4039
9238 9239
684 8029
684 7688
684 7262
684 3000
684 1079
684 9240
684 5361
684 850
684 4528
684 6685
684 487
684 1463
684 5708
684 943
684 4279
684 8297
684 481
684 1349
684 6015
684 6811
684 970
684 2858
684 675
684 1397
684 3081
684 2062
684 9241
684 4675
684 2481
684 5562
684 3956
684 583
684 2816
684 1389
684 2198
9242 5609
9242 2765
956 107
956 9243
956 9244
956 1572
956 1885
956 1968
956 1449
9245 9246
4827 9247
4827 6888
4827 73
4827 3154
4827 1645
6107 3969
9248 9249
6297 9250
6297 9251
5948 5946
284 9252
284 3055
284 9253
284 107
284 6792
284 2180
284 1595
284 3494
284 3449
284 6785
284 3606
284 1071
284 9254
284 9255
284 9256
284 9257
284 3224
284 9258
284 5025
284 1692
284 9259
284 3984
284 1267
284 9260
284 5132
284 9261
284 9262
284 4934
284 2182
284 3243
284 9263
284 9264
284 3355
284 8586
284 2216
284 463
284 2747
284 9265
284 1084
284 4894
284 4305
284 795
284 2516
284 9266
284 5713
284 2244
284 833
284 9267
284 2495
284 9268
284 1333
284 3174
284 8013
284 2552
284 7729
760 759
760 241
760 2671
9252 657
9252 284
4179 9021
4179 1717
9269 9270
9269 1312
9271 343
9272 93
422 5388
422 648
422 788
422 3841
422 7127
422 462
422 9273
422 2107
422 5555
422 2354
422 9274
422 8301
422 663
1755 1754
6876 2564
6876 2357
6876 6875
6876 3890
3469 288
3469 64
3469 1717
9275 764
9276 6902
9276 1972
9276 7
9276 8421
723 1713
723 2088
723 1258
723 452
723 464
723 1388
723 8558
723 2063
723 9277
723 590
723 463
723 718
723 1054
723 7914
723 620
723 2833
723 9278
723 3787
723 6
723 15
723 8366
723 6074
723 2125
7649 1430
7649 5739
9279 941
9279 9280
9281 272
9282 9283
1599 6078
8311 1799
8945 8944
8945 1346
9284 454
9284 5231
9284 342
9285 3820
9285 64
9285 436
9285 898
9285 6422
9285 1122
3722 4536
3722 3719
5563 1101
5563 244
9286 7776
9287 9288
9287 9289
9287 9290
9287 6827
8303 862
8303 1398
8303 4679
9291 1131
9291 2891
9291 2858
4269 4268
4269 9292
4269 1301
4269 4270
3399 1446
3399 403
3399 1040
5803 2192
5803 291
9293 6694
9293 107
9293 83
6096 1232
6096 8209
3593 3591
3593 9294
3593 9252
3910 3904
3910 18
3910 3894
3910 684
3174 247
3174 5744
3174 1071
3174 8588
3174 284
2304 2303
9295 9296
9295 9297
6128 418
6128 3381
7308 7307
2749 2458
2749 9298
2749 6487
2749 9299
2749 5620
2749 3155
2749 793
2749 6611
2749 5170
2749 784
2749 1374
2749 173
2749 8535
2749 9249
2749 9300
2749 9301
2749 7575
2749 9302
2749 4972
2749 7130
2749 9303
2749 9304
2749 8202
2749 3172
2749 9305
2749 9306
4376 6109
4376 454
4376 5253
4376 4374
5321 5261
5321 9307
5321 3893
5321 655
9308 9309
3627 634
3627 3625
4857 288
4857 9310
4857 1041
4375 4374
4375 9311
9312 4786
7654 2075
9313 9314
5745 9315
5745 5744
5745 1441
1203 1195
1203 5640
1203 7683
1203 454
1203 92
1203 9316
1203 1053
1203 4940
1203 4072
1203 1477
1203 6537
1203 8610
1203 8637
9317 4183
9317 7863
7535 83
7535 8146
7535 1583
7535 4964
7535 2673
7535 8237
4878 5012
9318 8261
1860 1855
9319 2126
9320 9321
9322 4345
2117 462
2117 1726
2117 5422
2117 2115
2117 1727
2117 934
2117 4505
6311 4266
210 8827
210 8826
9323 9324
9323 2301
9323 293
9323 4097
762 3336
762 454
762 9325
762 4795
762 6406
762 4599
762 759
762 291
762 1644
762 41
762 3269
762 3070
762 5210
762 2754
3816 3814
3175 247
3175 3149
9326 3787
9327 5220
9327 9328
2704 2703
2704 7163
9329 5695
9329 9330
9329 9331
9329 1215
171 151
171 396
171 73
171 3067
171 9332
171 1634
171 7728
171 6772
171 2299
171 9333
171 2115
171 5380
171 765
171 5330
171 934
171 87
171 738
171 1080
9334 2016
9334 4097
3049 9335
3049 9336
3049 5501
5094 5092
8489 2558
8489 1738
8489 4700
9337 6882
9337 9338
9337 6673
9337 1346
9339 1431
9340 3817
9341 6268
2026 772
2026 9342
9310 1196
9310 5595
9310 9343
9310 5647
9310 163
9310 3916
9310 6513
9310 4857
9310 684
9344 1033
9345 1346
3634 3633
3634 1299
3634 418
9346 1892
7590 293
9347 8031
2740 2735
9302 1249
9348 2704
8367 1030
2082 788
2082 6789
2082 5189
2082 3626
2082 5779
2082 2072
2082 3870
2082 583
2082 2645
2082 1968
2082 1368
9349 9350
9351 9352
6836 454
6836 343
7814 2521
7814 2029
7814 1409
9353 9354
9355 8019
9356 2000
9357 9358
9357 159
9357 64
9357 4754
7276 9359
7276 7274
7276 5035
1476 3379
1476 1458
1476 9360
1476 7373
1476 1582
1476 9361
1476 9090
1476 3733
1476 1717
1476 1825
1476 1041
2169 2168
2169 3095
9362 587
9362 37
9362 239
9362 2858
9362 2415
9362 1389
1817 1383
1817 63
1817 1000
1817 535
1817 66
1817 1276
1817 1009
6604 3673
990 1448
990 2844
990 4216
990 700
990 107
990 1614
990 343
990 4021
990 359
990 1532
990 2286
990 352
990 1956
990 9363
990 62
990 3294
990 1346
990 1141
990 2149
990 915
990 293
990 64
990 6264
990 445
990 2585
990 459
990 794
9364 806
7101 1848
7101 2472
9365 5919
3387 1446
9366 490
9367 2596
859 9368
859 6398
859 1031
859 1668
859 2676
859 4185
859 3265
859 4692
859 2415
859 1307
859 386
859 9369
859 779
859 857
9370 4272
9371 2398
5689 169
3055 73
3055 1868
3055 284
3055 3277
9372 832
9372 9373
9374 684
9375 330
6129 6505
6129 1179
6129 9376
6770 1582
6770 3233
6770 64
9377 1010
4206 1603
6451 6450
9378 9379
8848 3835
8848 9380
1854 1853
1854 9381
1854 9382
1854 1852
1854 6036
9383 383
9383 2472
6267 9384
6267 3071
6267 6266
5822 5677
5822 3210
5822 291
5822 2357
9385 8822
9352 9351
9352 4984
9352 3149
9352 4758
7504 9386
7504 1641
4585 862
4585 2884
5937 5935
9387 9388
2846 4696
2846 5242
2846 16
2846 649
2846 2848
2846 342
2846 2842
2846 5
2846 188
2846 4344
8033 454
8033 328
6816 6815
6816 665
6816 359
6816 9138
9389 2780
9390 5501
3718 630
7861 2292
7861 2229
7861 9391
7861 5287
7861 6855
7861 1433
7861 1690
7861 5149
7861 9392
7861 9393
9394 272
1168 9395
1168 9396
1168 7451
1168 890
9397 764
9398 1687
5796 2192
9399 791
9399 1209
9400 670
7417 3681
7417 6133
7417 9401
9402 1460
9403 1398
9403 4710
9404 9405
9404 7440
9406 4702
9406 4104
9406 890
1503 500
1503 239
1503 8904
1503 4763
1503 6673
1503 5874
1503 6801
1503 9407
1503 5013
1503 9408
1503 862
1503 6554
1503 1316
1503 9409
1503 6799
1503 2233
1503 9410
1503 9411
1503 6349
1503 7380
1503 2209
1503 3709
1503 9412
1503 8346
1503 9413
1503 9414
1503 4258
1503 9415
1503 9416
1503 4192
1503 2483
1503 1072
1503 9417
1503 679
1503 9418
1503 1314
1503 9419
1503 4077
1503 2258
1503 9420
1503 8973
9421 500
790 9422
790 5781
790 789
790 1084
790 815
790 794
9423 686
8704 107
8704 8703
8704 5765
9424 381
8888 3913
942 934
9425 9426
643 1273
643 642
643 9427
5932 6021
1177 9428
1177 5118
1177 6688
1177 1592
1177 1175
9429 5061
7318 7317
7318 1346
9430 4461
9431 7095
2571 2567
2571 3395
9432 2069
8184 1564
3271 624
3271 4524
3271 1163
3271 2722
3271 291
3271 6132
3271 1037
3271 480
3271 41
3271 9433
3271 3269
3271 2179
9434 3576
9435 3672
9435 1785
9435 3674
9435 64
9436 2886
9436 5953
2259 679
2259 7898
953 1299
953 9437
953 1302
953 2394
953 9438
953 1878
9439 686
7925 7924
7925 1134
7925 169
722 446
722 10
6674 6673
6674 8546
7243 3565
5446 3438
2257 679
2257 6763
2257 342
2793 6851
2793 3650
2793 1791
2793 8730
2793 1562
7401 1494
4028 4026
4028 3658
4028 8101
4028 38
4028 8821
4028 4974
4028 2649
9440 7139
6036 5190
6036 6035
6036 1854
4677 9441
4677 4676
4677 1071
9442 138
9442 480
9442 5722
9442 712
2849 2842
9443 1113
6949 2087
5402 5400
5402 7188
5402 6688
5402 2863
5402 5435
9444 4618
9445 75
9446 9447
9446 5375
2801 2799
2801 121
2801 9448
2801 2302
9449 3609
5849 5846
5849 8232
5849 7383
9450 9239
9450 1184
4473 18
9451 7916
5270 9452
5270 9453
5270 4596
5270 3201
5270 2357
5270 8103
5270 9454
4329 1218
4329 4216
4329 3811
4329 1348
4329 6229
4329 9455
4329 1539
3664 4100
3664 3663
788 3019
788 2502
788 8390
788 2771
788 4405
788 9456
788 3792
788 394
788 2123
788 422
788 2769
788 331
788 1876
788 752
788 1855
788 6829
788 6911
788 4563
788 5840
788 9072
788 6295
788 75
788 2166
788 9457
788 7941
788 1038
788 1460
788 2694
788 1936
788 1837
788 4177
788 787
788 1694
788 2082
788 9458
788 9459
788 2900
9460 8234
9461 3561
9461 1307
9462 3554
9462 1216
9463 1842
9463 758
9464 1312
9464 8680
173 7658
173 107
173 172
9465 9466
9465 4204
9465 1791
9465 1702
9467 1627
9468 3058
2410 2328
2410 3262
2410 2408
2410 4960
2410 272
2410 573
2410 9469
2410 8825
2410 2547
2410 9470
2410 1333
2410 9471
2410 8432
2410 9472
2410 735
2410 752
2410 9473
2410 1473
1469 1468
1469 758
1469 1431
9039 1100
2419 4651
2419 2418
2419 1337
2419 3299
9474 9475
9476 7359
9476 9477
7970 5895
7970 1635
7970 789
7970 9478
7970 986
9479 6454
9479 9480
2804 2803
9481 5297
7527 9482
8463 1668
8463 9483
8463 686
8463 1040
5109 5108
5109 9484
5109 5107
5109 442
9485 6665
9486 972
9486 342
2585 657
2585 2583
2585 7761
2585 990
2585 4021
9487 9488
2097 9489
2097 64
2097 646
2097 1034
2352 480
2352 2722
2352 626
2352 291
2352 9265
2352 9490
2352 5599
2352 353
2352 5951
2352 725
2352 4437
2352 9491
2352 4608
6807 8204
6807 6
6807 3083
9492 3780
6762 1361
6762 723
6762 1004
6762 1053
5365 14
5365 9493
5365 5364
5365 6943
9494 156
8989 5877
8989 9495
9496 3820
9497 454
9497 9498
9497 1956
9499 3583
6748 2737
9500 3276
8000 804
8000 8149
8000 9047
8000 5207
4145 107
4145 2915
4392 8831
4392 6
4392 7719
4392 4506
4392 375
4392 3091
4392 4390
4392 430
4392 1021
4392 1182
4392 5307
4392 83
4392 5010
9501 1276
8048 2472
5077 1167
5077 2469
9502 136
9502 795
5291 7321
5291 3395
5291 7281
1327 1328
1327 1324
637 1410
637 2328
637 8930
637 7001
637 331
637 2398
637 1906
637 8256
637 7405
637 9033
637 5582
637 9503
4952 4951
9504 4694
8573 3576
2139 2138
2139 3736
154 2354
154 481
154 575
9505 8200
9505 7898
2645 2558
2645 1726
2645 1510
2645 9506
9507 3740
9507 4141
9507 9508
9509 1502
424 423
8870 4908
8870 1431
9510 3201
1790 456
1790 4223
1790 2123
1790 911
5491 1228
5491 5490
1368 5985
1368 2000
1368 1181
1368 3229
1368 9511
1368 249
1368 9512
1368 1022
1368 2426
1368 3211
1368 7621
1368 2082
1368 8403
1368 549
1368 7548
1368 205
1368 26
1368 4892
1368 812
9513 8163
3176 247
9514 9499
9515 4426
9516 8727
504 1430
1229 6893
1229 2429
1229 2231
1229 6167
1229 4530
1229 1227
28 107
28 27
28 1348
4559 77
4559 625
781 2014
781 700
781 1251
781 775
781 9517
781 9518
781 359
781 9139
781 6116
781 8970
781 5335
781 1046
781 725
781 9519
781 7529
781 9520
781 2343
781 435
781 3674
781 903
781 7265
781 9521
781 9522
9523 394
1785 4983
1785 7453
1785 4612
1785 1784
1785 9435
1785 9524
1785 1717
1785 8000
1785 5953
4451 9525
4451 9526
4451 3253
4451 1987
4451 9527
4451 4450
4451 7760
1479 1472
9528 804
9528 7793
9528 9529
5416 979
5416 5414
5416 7063
9530 7130
1709 1698
6361 8167
6361 6360
6361 64
6023 9531
6023 1506
6023 5303
6023 9532
6023 248
6023 4724
6023 720
6364 3180
9533 3094
1449 3409
1449 553
1449 239
1449 6331
1449 2702
1449 4111
9087 9086
9087 913
9087 125
4200 9034
4200 1019
4200 408
4200 4538
4200 122
4200 1603
354 1448
354 4196
354 1250
354 5311
354 3422
354 21
354 9534
354 3451
354 9535
354 2465
354 359
354 7694
354 7163
354 9536
354 2728
354 9537
354 4535
354 9538
354 3096
354 1167
354 5516
354 4050
354 5221
354 667
354 4654
354 2181
354 5439
354 353
354 3201
354 9539
9540 4501
5965 85
9541 9542
1083 1069
1083 1071
1083 5837
1083 1394
9543 1984
782 600
782 121
782 775
9136 1416
9136 684
9136 3646
9136 1710
9544 9545
9546 9547
9546 3820
9548 2531
9549 9550
9549 2527
9551 9552
3930 9553
3930 9554
3930 9555
9556 1109
5326 622
5326 2499
5326 1828
5326 7364
3820 7544
3820 1196
3820 9496
3820 9557
3820 7779
3820 1219
3820 9558
3820 778
3820 9559
3820 9560
3820 8372
3820 9561
3820 9562
3820 6998
3820 6433
3820 4021
3820 7551
3820 6753
3820 5212
3820 8455
3820 9563
3820 5694
3820 9564
3820 7928
3820 4163
3820 9565
3820 8513
3820 1388
3820 9285
3820 4825
3820 7575
3820 9566
3820 8955
3820 9567
3820 2151
3820 3304
3820 4460
3820 2157
3820 3819
3820 6309
3820 9164
3820 9568
3820 9546
3820 8931
3820 4439
3820 9569
3820 7603
2460 2502
2460 9570
2460 2863
2460 5399
2460 9571
2460 626
2460 6882
7263 618
7263 9572
7263 3818
7759 1594
9191 9190
5311 5310
5311 354
5311 9573
5311 7044
5311 8620
5311 898
5311 6594
5311 5221
5311 47
5311 1954
5311 2852
9574 9575
9576 1597
9577 8019
330 9578
330 8333
330 329
330 3693
330 9579
330 2730
330 9580
330 8707
330 6735
330 2203
330 9581
330 9582
9583 1342
9583 9584
5795 97
5114 44
3608 3607
7140 8791
743 742
743 455
6569 375
5931 3318
9019 2421
9019 4410
8735 5395
9585 1000
2987 2985
9586 9587
9586 4717
9588 85
5088 255
9589 1264
9590 5043
5017 1659
1126 1125
3163 2377
3163 247
1793 1792
1793 7683
9210 9209
9210 1192
9591 1872
3236 928
3236 1070
3236 3961
3236 339
3236 9592
3236 1923
3236 9593
3236 3841
3236 7940
3236 3956
3236 4221
3236 689
3236 6129
3236 6657
3236 3551
3236 3962
3236 6643
1276 9594
1276 1514
1276 121
1276 9501
1276 9595
1276 1817
1276 667
1276 4508
3166 9596
3166 9597
3166 7176
3166 247
3309 1845
3309 7947
3309 38
3309 2421
3309 9598
9599 107
2269 2268
2269 1474
3689 6111
3689 1912
3689 3687
4255 1435
4255 4254
7007 6489
7007 9376
7007 9600
1634 3620
1634 9601
1634 674
9490 2297
9490 2352
9490 343
9490 7119
9490 4169
9490 107
8279 4877
8279 2845
3404 9602
3404 1446
3404 9603
9604 1358
2876 3734
2876 5851
2876 3104
2876 2421
2876 62
2876 2872
2876 254
2876 9333
2876 995
2876 282
2876 8644
2876 8203
9605 92
9605 9606
9607 1463
9607 7280
8910 1789
8910 6763
9608 5012
9609 1072
8149 9610
8149 2705
8149 342
8149 105
8149 4527
8149 8000
8149 343
3599 6353
3599 1554
8832 451
9611 8052
9611 659
9611 6856
9611 9612
3596 3595
306 296
8728 98
8728 7859
8728 9613
9614 9458
9614 1398
9614 6829
585 5702
585 558
52 51
52 1449
4725 1678
4725 4721
6160 6159
6160 7074
6160 2019
6160 386
9595 1276
9595 2104
416 7785
416 1031
416 7866
416 415
416 9615
416 5248
9616 1582
7696 3848
7696 7163
9617 8415
9617 686
9618 21
9618 4813
9618 8419
9619 184
5862 2913
4919 3758
4919 1215
7365 425
7516 755
9620 9621
9241 684
9622 1872
9622 7698
9622 36
8192 8099
8192 2575
9623 2398
5382 4949
3298 2324
9624 8711
9625 3759
9626 657
9626 3954
941 6283
941 1403
941 934
941 883
941 3108
941 526
941 4977
9627 1070
5171 1066
7113 64
7113 1313
976 657
976 62
976 3744
976 3705
976 1522
6272 9628
6272 9629
6272 6805
6272 6666
6272 7797
6272 9630
6272 6134
6272 7965
9631 9632
978 62
978 5761
1330 1329
1330 454
1330 1054
5762 2426
9633 5394
9633 7852
1822 265
1822 9634
1822 4392
1822 6437
1822 394
148 9635
148 144
5703 5521
5703 1870
5703 3660
3155 1004
3155 3064
9636 2568
9637 1416
9637 4872
4931 3110
4931 4932
9638 4169
9638 1303
5924 4706
9639 7459
9640 3641
9640 2684
9641 6917
9641 107
9641 2929
9642 5804
9643 1993
9643 3904
4936 1596
4936 4933
4936 9644
4936 9645
5736 5735
547 546
9646 2538
8163 7163
8032 1654
9647 9648
9649 3450
9650 778
9650 4608
9651 7691
9651 684
8679 4668
9652 1596
2941 1593
2941 9653
2941 5608
6335 6334
6335 159
6335 2684
6432 1766
9654 9655
9654 9656
9654 7386
5686 1543
5686 9657
5686 5683
8031 9347
8031 8030
9658 6275
9658 9659
9658 1022
6465 454
6465 4265
8673 3374
8673 7141
7688 1292
7688 3148
7688 684
4265 8480
4265 2641
4265 4456
4265 9660
4265 9661
4265 4335
4265 776
4265 9662
4265 1092
4265 6709
4265 7675
4265 9663
4265 3732
4265 6771
4265 6465
4265 4264
4265 6852
4265 1890
4265 5277
4265 9664
1820 1665
1820 1819
1820 331
1820 639
1820 1821
1820 1876
1820 1770
1820 9208
1820 394
1820 430
5790 2192
9665 686
9666 3211
5319 5261
5319 7618
5319 8666
1505 1504
9240 1783
9667 686
9668 331
9669 9670
5072 5071
8619 7993
8619 343
8680 8323
8680 7197
8680 9464
8680 4668
8680 1312
1645 201
1645 9671
1645 2610
5501 454
5501 686
5501 3049
5501 9483
5501 9672
5501 3564
5501 9390
5718 1227
5718 686
5718 4508
9673 14
9401 7417
1946 1944
1946 8752
1946 2842
9674 2455
6740 3468
6740 3091
6740 188
6740 2874
9675 1022
232 231
232 4756
232 7867
232 4285
9676 459
9677 4097
7819 966
6642 6641
4210 2807
4210 9678
3233 2092
3233 4647
3233 8096
3233 3916
3233 7822
3233 9679
3233 906
3233 4658
3233 6770
3233 4655
3233 1337
3233 3822
1054 454
1054 2063
1054 9680
1054 7463
1054 4824
1054 641
1054 430
1054 7486
1054 1286
9681 2768
9682 2811
9683 1275
9684 1825
9684 8847
9684 9685
9684 8136
2137 3014
2137 229
2137 1614
2137 5239
2137 2135
4638 4637
9686 8798
3512 3510
9687 6804
5906 56
5906 700
5906 3701
5906 1858
5906 5904
5906 5027
5906 9688
5906 2212
9689 2519
7020 34
9690 9691
9690 9692
9690 9693
9694 8501
8114 9695
6961 2443
6357 5844
6357 7818
6357 3125
9696 3120
5874 580
5874 8243
9697 6525
9698 6226
9698 1
9698 9699
9698 9700
4871 3186
9701 6395
277 273
1571 1569
1571 639
1571 1582
1571 3243
9503 637
5469 5039
9702 3617
9263 284
9703 454
9703 725
4486 18
4486 348
4486 2031
3737 462
3737 7289
3737 4480
3737 4877
3737 6193
22 858
22 10
22 5692
22 254
22 3061
9704 2934
7823 2838
7823 1632
8747 8746
8747 24
8438 8437
8540 1591
9705 1186
2684 9706
2684 1234
2684 6335
2684 2683
2684 9640
2684 8592
2684 7482
8627 38
9707 9708
9707 272
3775 3709
3775 3774
3775 3866
3775 1880
401 1070
401 53
401 1698
6568 2558
6568 375
9709 815
9710 64
9711 1178
7574 6515
7574 9712
9713 1972
9713 9714
581 2568
581 6015
581 558
581 9715
9716 8467
4920 3469
4920 5050
4920 288
4920 9717
4920 81
4920 1717
4920 295
4920 53
4920 2416
4920 1592
4920 725
4920 9718
4920 9719
4920 4243
13 10
9720 2039
9721 4984
5573 1416
5573 2075
5573 9722
5573 5571
8502 1520
8502 9723
9724 9725
3672 3671
3672 9435
3672 7265
3672 3674
3672 3670
4781 3223
4781 121
4781 3694
4781 1225
4781 9726
4781 9727
4781 9418
4781 4108
4781 4711
4781 1678
4781 873
4781 3460
4781 5606
2952 2951
9728 9729
9730 9731
9732 667
9732 3577
7780 5891
7780 3676
9733 5620
8812 1473
9734 806
9734 9735
1095 7807
9736 107
9736 1627
6559 7532
6559 454
6559 138
6559 6558
6559 1717
9737 9738
7346 573
7346 434
9739 567
9740 1195
9740 2214
9740 1053
9740 66
9740 9741
9742 9743
194 2426
194 193
5281 1583
5281 6069
5281 712
9744 354
9744 6
9744 9745
9746 6328
4795 762
4795 3460
4795 1650
4795 572
4795 2719
9395 1168
9747 3684
9747 4483
9508 9507
9748 649
5342 5341
5342 8729
2368 5203
2368 2354
2368 5007
2368 6633
9749 454
9749 293
9749 7764
9750 9751
9750 619
9750 3149
4494 18
4494 7748
9752 9753
5779 2426
5779 1459
5779 2082
5779 1791
5779 1053
9754 6081
2652 3201
9244 956
9755 1225
9756 2295
9757 7781
9757 2096
9758 9759
6207 6205
8933 8932
8933 8754
8933 327
8933 4163
8933 2692
4988 4986
4988 1473
9760 2214
3881 1964
3881 6759
3881 107
3881 3880
3881 4521
3881 9761
9762 1019
9762 3107
6682 5263
6918 1801
6918 4839
6918 9009
6918 4717
6918 606
6918 4842
2813 2292
2813 4147
2813 455
2813 6020
2813 8760
2813 3577
2813 5667
2813 9763
9764 7459
9765 3484
4116 1093
4116 9766
4116 2671
4116 2502
5061 9429
5061 624
5061 1180
3419 3632
3419 3726
3419 4252
9767 7534
9767 8111
9768 2398
9769 9770
7400 2558
9600 7007
7119 9490
7119 3901
8557 4690
5881 5800
5881 7205
5881 9771
5881 427
5881 1717
8019 9355
8019 9577
8019 6594
8019 9664
6085 83
6085 418
6085 4100
6085 66
9772 121
9773 9774
7582 2996
7332 810
4874 205
4874 6509
4874 7046
4874 9775
8301 1079
8301 422
8301 9776
1408 459
1408 4877
1408 1041
584 558
9777 1668
9777 327
9777 934
9778 2543
9779 713
9779 4720
9780 634
9780 970
9781 288
8806 8805
6155 749
6155 3107
8510 2807
8510 1818
1465 1759
1465 7482
1465 6056
9782 619
5370 5367
5370 835
9783 9314
9783 359
9783 9784
6715 6713
6715 9785
5189 1457
5189 7183
5189 3796
9786 427
9786 3817
8256 4252
8256 9787
8256 9138
8256 2206
8256 9788
9789 145
21 704
21 2171
21 6
21 341
21 7163
21 354
21 9790
21 16
21 254
21 3904
21 10
21 1421
21 1164
4597 7513
4597 103
4597 418
4597 7441
5034 1167
5034 1519
3063 404
3063 3460
9791 1876
9792 6704
1561 8690
1561 3893
1561 5675
1561 5681
1561 1412
1561 9793
1561 9794
1561 1583
1561 2233
1561 3422
1561 6326
1561 657
1561 230
1561 3201
6665 9485
1279 2558
1279 121
1279 2517
1279 435
1279 85
1279 1421
1279 107
1279 9795
1279 2715
1279 9137
1279 343
1279 713
1279 445
1279 712
1279 2585
1279 657
1279 5390
1279 2437
1279 1409
1279 5504
1279 715
9796 6
2210 2209
5165 5163
9797 2951
3943 3942
3943 3813
9798 2459
2538 2533
2538 2559
2538 8353
2538 9799
2538 8351
9800 9801
9800 9802
5758 5853
8537 9803
8537 3022
8537 1461
8537 9804
6677 6095
9776 2558
9776 64
9776 8301
3235 9805
8943 1831
4724 4721
4724 696
4724 5919
8308 645
8308 4120
487 5750
487 986
487 2459
487 9806
487 5569
487 2622
487 490
487 9438
487 5738
487 479
487 684
5901 5900
8238 5420
8238 1605
8238 8236
8238 1898
8238 9807
8927 2670
8927 8416
9808 107
9809 657
9809 7737
9810 5086
9811 7152
9812 9759
9813 454
4953 350
9096 9814
9096 1897
9096 9815
9096 9465
683 860
683 9816
683 1132
9817 7161
3476 9818
3476 1702
3476 85
3476 8175
3476 5052
3476 1572
3476 4239
3476 2706
3476 3201
2217 2216
2217 2062
9819 4877
9820 2586
9820 9821
4107 158
4107 2844
5842 5841
5842 2257
5842 9217
6243 8106
6243 8599
6243 9822
6243 6242
9823 1361
9823 6927
9823 64
9823 125
2064 2558
2064 4402
2064 1824
2064 1170
2064 1179
2064 3034
1920 609
4304 1302
8503 229
6131 459
6131 188
7998 7997
7767 2332
9824 8992
7993 2090
7993 8619
7993 6907
9825 9826
7785 7428
7785 7866
7785 2983
7785 416
9717 4920
9717 2036
9717 4365
9717 686
9717 4314
9717 1059
9827 6885
8362 4049
8362 852
6377 4925
6377 9828
6377 8004
6377 1009
320 8825
320 9829
320 296
5716 8630
5716 5715
5716 1755
5716 272
1846 3787
1846 5249
1846 1808
1846 1703
1846 1163
1846 3626
1846 1843
1846 1872
1846 2425
1846 184
1846 2525
9830 6241
9830 83
5348 1471
709 703
709 711
2413 2412
9831 9112
4432 4431
641 454
641 2559
641 83
641 1054
641 850
641 1562
5031 1383
5031 1791
5031 1167
5031 3651
5031 3435
5031 272
5031 5474
5031 9832
5031 893
5031 178
5031 136
5031 436
5031 121
5031 1896
5031 6829
5031 8393
5031 206
5031 3004
5031 736
5031 1379
5031 434
7720 934
7720 9833
7720 720
7720 1491
8495 1954
9834 4317
7430 1830
7430 348
7430 6595
1774 6194
1774 1754
9835 706
9835 7538
9836 5530
9837 2459
9837 2233
4024 657
9838 1283
9839 9840
9839 5273
2640 4619
2640 1817
2640 3615
9841 667
9841 121
9841 455
9841 7158
9842 7466
9843 2527
9844 6652
9845 8807
667 3317
667 6856
667 4850
667 64
667 4761
667 30
667 810
667 442
667 2299
667 5434
667 9846
667 1248
667 1276
667 4629
667 4225
667 7345
667 736
667 3081
667 1281
7806 7805
9847 1542
8221 8220
8221 9848
1498 2510
1498 850
1498 1004
1498 1262
1498 1497
1498 1495
9849 1346
3085 6738
3085 7693
3085 3149
3184 3183
3184 1905
3184 36
3184 7
3184 1544
9850 806
961 934
4446 5660
4446 5738
2196 2195
2196 902
9851 6726
9851 1184
5907 9852
5907 293
5907 4076
5907 8902
5907 4373
1489 9853
1489 1488
4752 1934
4752 634
4752 4007
4752 63
4752 5087
4752 4751
4752 1433
9854 934
9854 4453
9855 4544
9856 5709
8963 3472
9857 4197
9726 4781
6694 9293
6694 5919
6801 7094
6801 8882
6801 6790
6801 8392
6801 97
6801 7859
9634 1822
226 223
226 9858
9859 2754
8393 9860
8393 5031
8393 5887
4993 2072
4993 97
4993 1464
2178 2177
2178 2179
9861 898
9861 9862
4540 4535
996 1934
996 70
996 800
996 7293
996 343
996 1597
996 138
996 723
996 5276
996 430
996 1627
996 4702
996 62
996 1449
996 7104
996 4530
996 1312
996 600
996 9863
996 81
996 4236
996 782
996 293
9547 9546
9864 241
9865 6171
9866 2583
9866 9867
9866 7356
9866 9868
5024 859
5024 93
5024 1184
5024 7073
7286 3001
7286 7285
7286 7653
9231 1104
9231 9230
9869 991
2894 568
2894 2893
2894 4171
8874 4158
8874 3694
8874 1555
8874 107
8874 2934
8874 9870
8874 3748
8874 662
8874 8447
8874 1120
7203 7202
7203 2673
9871 2481
9872 9125
3042 359
3042 3037
3042 9873
9874 9875
9874 6827
9874 986
8926 462
8926 4513
8926 2013
8926 5003
8926 2018
8926 1039
9876 8177
5791 662
2340 2339
2340 3134
929 927
7114 8252
7114 64
3145 247
9877 2839
8906 5723
1070 3787
1070 1069
1070 1702
1070 6934
1070 2524
1070 4
1070 8717
1070 3484
1070 401
1070 408
1070 4082
1070 1682
1070 8981
1070 1084
1070 9147
1070 1627
1070 9627
1070 2330
1070 6513
4766 2620
9878 8763
9878 9879
9880 1154
9881 5156
9881 107
9881 5404
5693 169
4115 36
4115 1632
4115 239
4115 9882
4115 2180
4115 2502
4115 5854
4115 434
2811 5521
2811 455
2811 5961
2811 18
2811 2326
2811 9883
9884 7829
6717 6021
6717 1818
4085 2466
1342 3485
1342 4289
1342 4733
1342 8436
5976 5265
5976 1100
5976 9885
3394 361
3394 1250
9886 9383
9886 213
7068 979
2109 2107
7633 6027
7207 480
7207 7206
9887 6202
9887 757
9887 3364
9887 4526
9887 2385
3105 3102
6871 9888
6871 6870
6038 1662
6038 6037
6038 2205
9889 272
8165 2159
8165 293
8165 9673
8165 2380
8165 9890
9891 1249
2131 9892
2131 2129
1535 1534
9596 3166
9893 9894
9893 2706
9893 9895
9896 169
2017 3748
2017 2013
9897 9898
9899 213
9900 2398
2277 1888
2277 6373
9280 9901
9280 3359
4181 41
4181 1933
9902 684
9903 791
578 240
578 4278
578 5451
578 800
578 3114
578 5041
578 2242
578 288
578 9904
578 558
578 6684
578 4573
578 4120
578 6409
578 2118
578 4702
578 2115
578 2251
578 2511
578 9277
578 1734
578 381
578 1510
578 1637
9905 9906
1626 478
1626 82
1626 5944
1626 674
627 38
627 2125
627 623
9907 2873
9907 454
9907 8833
9907 2003
9907 4359
9907 1186
9907 169
9090 9089
4369 975
4369 4368
4369 8410
4369 6114
4369 4974
4369 1120
9908 2119
9908 418
9908 9909
9910 9911
9910 1747
9912 1265
9912 1890
2978 2977
2978 4665
9913 2099
9914 1459
9914 9915
9914 9916
9914 9917
9914 9918
9919 2358
9919 9920
9921 2892
9922 723
9923 4426
7122 1778
9924 64
3654 3653
9925 403
9925 9926
7874 7872
7874 6416
9927 8467
9928 5466
9928 9539
9929 9930
9929 9931
9929 9932
9933 9934
9935 136
7958 1163
7958 3247
8053 735
9936 5828
9936 2726
9937 64
536 510
9938 1910
9939 9930
8037 4758
8037 9940
8037 6105
8037 5020
8037 3899
8037 9201
8037 9941
8037 9942
8037 9943
8037 7922
8037 7471
1728 1724
6424 6423
6424 7060
6424 6422
6424 723
7432 5251
7432 2999
2700 9944
2700 2699
2700 5608
2700 3660
9945 36
9945 686
7187 9483
7187 6466
7187 1040
7187 9615
9946 5101
9947 1668
331 2462
331 6521
331 5189
331 9948
331 1303
331 394
331 1687
331 1379
331 1494
331 2769
331 6365
331 213
331 788
331 1348
331 1832
331 1940
331 8193
331 4163
331 327
331 2166
331 2139
331 1630
331 3977
331 3189
331 7104
331 1240
331 4721
331 1460
331 1461
331 2429
331 9458
331 1936
331 2157
331 3651
331 1476
331 4177
331 1458
331 1876
331 1896
331 1840
331 9804
331 703
331 2900
3154 4827
3154 2712
3154 247
3154 3149
8621 1593
8621 2842
8621 9231
3794 8049
3794 555
9949 9950
9951 4008
2670 8927
2670 1384
2670 2668
2670 1496
6020 2292
6020 4147
6020 2813
6020 2877
6020 8760
6020 5667
9952 332
9953 9954
9953 339
8555 1682
8555 8903
9955 9956
9955 4371
9955 662
4285 232
915 341
915 445
915 3201
915 502
915 2706
915 795
915 342
9957 1668
7752 513
7752 9958
9573 5311
4371 4794
4371 1040
9959 116
3812 3810
9960 1694
9960 5155
9960 8193
9960 331
9961 7500
9962 2983
8223 239
8223 9963
8223 12
8223 2079
8223 63
2663 2981
2663 2662
5155 9017
5155 331
5155 4571
5155 6829
5155 9960
5155 1694
7508 755
5223 5222
5223 6631
5223 7097
5223 9028
6563 6218
4634 9964
4634 4633
4634 8510
7215 508
9965 77
1049 431
2020 2013
9966 1827
3412 3410
1674 1342
1674 9967
1674 646
1674 9968
1674 2132
1674 3533
1674 9969
1674 6571
9970 203
7510 3792
7510 755
7510 1766
7510 4722
7510 9971
6654 2036
1184 9851
1184 7841
1184 5698
1184 6061
1184 5084
1184 3660
1184 5558
1184 9972
1184 2244
1184 8348
1184 8621
1184 457
1184 1097
1184 3780
1184 7590
1184 9973
1184 2922
1184 6216
1184 1343
1184 7458
1184 9974
1184 2479
1184 9021
1184 5024
1184 2486
1184 3826
1184 9975
1184 9976
1184 4221
1184 9977
1184 1183
1184 735
1184 2371
5674 553
9978 121
426 767
426 423
1410 1448
1410 5969
1410 637
1410 445
1410 2202
1410 8647
1410 795
6476 4391
6476 2514
6476 2738
9979 9980
9981 634
9981 342
427 2817
427 3963
427 9982
427 9786
427 423
427 9983
427 9984
9985 3759
7990 291
7990 3286
4249 4248
8430 8429
2919 725
4281 2920
9986 8258
9986 2477
9473 1195
9473 9987
9988 5166
5236 348
5236 2241
5236 381
5995 2617
1837 788
1837 3286
1837 2099
1837 752
1837 394
1837 9989
1837 4665
1837 6162
1837 9990
1837 381
1837 678
1837 9991
1837 5879
9992 42
9993 6194
9993 9994
9995 9996
9995 7092
315 2861
1918 1605
1918 1916
9997 4442
8054 4943
3094 8761
3094 1627
507 5618
507 501
507 2585
9998 6332
7641 2461
7641 6716
9999 1542
10000 1346
10001 9592
4001 10002
4001 3998
4001 2871
10003 7604
10004 10005
10006 933
10007 203
10007 272
10007 915
9204 8402
3804 3803
3804 1702
3804 5219
10008 9918
10009 6907
8566 7733
2167 6520
2167 7342
2167 2166
7529 781
7529 903
8768 5276
8768 272
8768 8767
10010 1591
10011 7682
10011 107
10011 2673
10011 1035
10011 10012
10011 2635
8363 244
1652 779
4653 4647
10013 4016
6671 6669
1145 8205
1145 5891
10014 7445
10015 4944
10015 613
3167 348
3167 247
997 62
997 1381
997 6931
9233 1668
9233 6190
9233 66
4832 73
4193 10016
4193 8542
4193 38
4193 1245
4193 992
10017 110
10017 8072
6791 1010
6791 2367
6791 1970
204 5423
204 10018
204 2730
204 193
204 1406
204 600
7161 1163
7161 4997
7161 9817
7161 1625
1186 1185
1186 6057
10019 1109
10019 1934
935 5242
935 2111
935 1296
935 3673
935 3106
935 3494
10020 2470
10020 698
10020 1311
10020 6665
10020 725
10020 68
10020 103
10020 8556
10020 1717
10020 4916
10020 8031
10020 1241
10020 10021
10020 1109
10020 4228
10020 8477
10020 5151
5746 1719
5746 7835
10022 10023
10022 454
10022 9743
10022 8798
10024 4813
10024 1040
10025 7099
10026 3866
10027 3817
4681 4680
2820 455
2820 198
2820 5592
2820 1471
2820 330
2820 2124
36 10028
36 7185
36 1827
36 3184
36 5276
36 6025
36 8654
36 7486
36 7707
36 1242
36 2256
36 2303
452 2839
452 7304
452 450
452 688
452 5656
452 723
452 9082
452 5509
452 9601
452 3975
452 1627
8368 1030
8368 2983
8368 1180
8368 2858
9227 313
10029 10030
9806 487
9806 7841
10005 3435
10031 6261
657 2558
657 976
657 462
657 893
657 1409
657 2203
657 445
657 708
657 2585
657 1209
657 9626
2665 7727
2665 3478
2665 3110
2665 2662
2665 1352
2665 4361
8600 8112
8600 4121
8600 4685
10032 64
1181 1249
1181 2749
1181 825
1181 3455
1181 2884
1181 1472
1181 5690
1181 241
1181 1180
1181 2274
1181 10033
1181 9884
1181 2182
1181 1178
1181 1360
1181 7310
1181 10034
1181 26
1181 764
1181 5298
1181 2474
1181 672
1181 1368
1181 4965
1181 735
1181 3250
1181 10035
3405 1835
3405 1601
3405 3856
3405 394
10036 1104
10036 10037
10038 3197
7229 630
7229 7854
7229 6069
10039 4031
7259 7258
10040 10041
10040 342
10042 764
6138 2229
6138 8178
6138 4516
6138 736
6138 3494
6138 10043
10044 10045
10044 10046
6247 6246
403 5526
403 4944
403 601
403 5608
403 7042
403 6376
403 7425
403 10047
403 53
403 10048
403 9925
403 7070
892 1661
892 891
7550 408
7550 4782
4243 4920
4243 2957
4243 1717
4243 5971
4243 4242
4243 1079
4243 725
10049 4181
10050 10051
4469 18
4469 5648
4469 359
4469 10052
9731 9730
9731 1627
7154 4632
6792 454
6792 1134
6792 7683
6792 974
6792 7071
6792 10053
6792 2765
6792 7897
6792 1054
6792 41
6792 4039
6792 284
10054 103
10055 1932
10055 6806
10055 136
1179 8831
1179 2086
1179 974
1179 1249
1179 2884
1179 3091
1179 2755
1179 2064
1179 4583
1179 1178
1179 675
1179 2747
1179 3302
1179 4314
1179 1568
1179 1182
1179 6129
1179 6300
2464 4627
10056 10057
8628 1694
8628 38
10058 8395
10058 9664
10059 9335
5078 3265
5078 2469
10060 8318
7675 7674
2246 2346
2246 679
8754 1836
8754 10061
8754 3926
8754 846
8754 442
8754 8933
8754 327
8754 1040
9679 1109
9679 343
8709 2738
8787 399
9846 667
9888 6871
7883 6601
7883 3207
7883 6358
4057 624
4057 2505
4057 6488
4057 950
4057 1868
4057 2467
4057 1082
4057 2858
6756 1423
6030 772
6030 1591
6030 9213
6030 3795
7698 9622
7698 5276
7698 36
10062 10063
10062 3574
10064 107
10064 121
9815 9096
7613 3700
7613 4197
7613 7611
8726 6944
8726 98
8726 4446
10065 2014
10065 3674
2794 10066
2794 1562
10067 5220
6179 6178
6179 333
6179 2540
7133 107
7133 163
7133 4924
3833 446
3833 1463
3833 6015
3833 1103
1978 1948
593 4510
593 659
593 558
593 5698
4729 2437
4729 6088
4729 7291
4729 2845
10068 4642
3217 3801
3217 3230
1865 3688
1865 460
1865 1896
1865 1864
4901 64
4901 3369
4901 2363
2234 9224
2234 2600
2234 2233
2234 2603
2234 2232
6570 10069
6570 9191
6570 1592
6570 375
6325 10070
6325 6324
6325 10071
5135 10072
10073 10074
5064 1901
5064 5118
5064 272
5064 10075
6917 9641
6917 6916
6917 10076
6917 10077
10078 1381
4393 7960
9883 1923
4934 8896
4934 1919
6540 6539
6540 2673
5474 1896
5474 116
5474 5473
5474 5031
10079 2673
4185 859
10080 4846
10080 335
5175 5174
5175 10081
9047 750
9047 83
9047 460
9047 9046
9047 8000
10082 10083
5776 2426
5776 10084
5776 1031
10085 10086
2582 2297
2582 10087
2582 10088
2582 8862
2582 1577
2582 2581
7751 10089
7751 696
3781 3283
3781 2527
8929 10090
8929 10091
5903 5902
5903 291
2761 2760
10092 1932
10093 6
10093 3978
9029 934
9029 1100
10094 2839
10094 986
10095 4157
10096 2423
107 5317
107 4702
107 3229
107 1264
107 956
107 576
107 8704
107 9490
107 1279
107 990
107 5301
107 323
107 173
107 879
107 5592
10097 2188
10098 3498
1477 6588
1477 1203
1477 1472
6490 6488
10099 2558
3577 1597
3577 6370
3577 3893
3577 4711
10100 480
1430 10101
1430 1429
1430 5352
1430 7649
1430 735
8455 8240
8455 1747
909 115
909 2876
909 7889
909 1702
909 1164
9455 4329
9455 394
6133 7417
6133 188
6133 3874
3594 3591
3594 9147
9274 7012
9274 95
9274 10102
9274 422
10103 1184
10103 835
7345 667
7345 434
10104 10105
10104 4319
3336 762
3360 2839
3360 4720
3360 5440
3360 7950
3360 2671
3360 486
3360 4336
3360 2721
3360 10021
3360 6088
10106 10107
251 1609
251 6015
251 1657
251 6685
251 250
251 2502
251 10108
807 2558
807 445
807 712
807 4105
7560 7559
4484 18
10109 3216
1240 1455
1240 7242
1240 2157
1240 5053
1240 10110
1240 4177
1240 1458
1240 177
1240 10111
1240 10112
1240 1840
1240 394
1240 1716
1240 746
1240 1831
1240 958
1240 2240
1240 10113
8648 3694
8648 2326
4133 8164
4133 4132
9584 3056
9584 9583
10114 94
6659 8575
6659 10115
6659 10116
6659 6658
6659 4508
6659 1127
2890 1668
2890 454
1813 77
1813 4061
1813 1812
1813 5145
1813 4535
4332 8214
4332 1348
10117 107
10117 699
10117 1592
10117 1431
10117 10118
8136 10119
8136 6554
8136 9342
8136 9684
7568 430
7568 64
7568 3422
10120 103
4102 4192
4102 4722
7151 122
2552 1071
2552 8162
2552 2550
2552 7794
2552 1348
2552 1776
2552 163
2552 2393
2552 343
2552 284
2552 4215
6029 38
6029 2950
6029 103
10121 265
10121 2934
9735 9734
7369 7719
7369 3863
7369 4949
10122 3576
4963 4962
4963 272
274 273
274 10123
4517 767
4517 107
4517 343
10124 9340
10125 3149
3396 1446
3396 5069
1334 10126
7429 1643
2315 1229
2315 3457
2315 2314
2315 1568
2315 10127
10128 4385
1586 2852
1586 10129
6419 330
6419 4325
6419 10130
6419 6792
6419 5650
7588 2516
7588 7587
9971 7510
4257 7706
4257 4256
4257 8723
4257 7486
4257 4501
4257 7386
4257 7581
10131 1577
2089 6281
2089 2086
2089 4342
4957 6123
4957 686
10132 2455
10133 6517
10133 4300
10134 2015
357 4316
357 862
357 343
357 430
357 342
357 356
1139 1131
10135 10136
10135 7696
10135 1558
10137 7349
10138 3806
6166 686
6166 10139
7076 10140
7076 10141
7076 7073
3156 10142
3156 10075
10143 2398
10144 791
10144 5466
10144 10145
4804 3460
4804 295
4804 1473
8469 7072
8469 64
10146 7190
10146 1249
10146 4135
10146 64
10146 115
6940 6939
2067 5587
2067 7729
2067 5748
2067 1031
2067 1932
2067 1082
2067 575
2067 10147
2067 9480
2067 4391
2067 1824
2067 1034
7682 10011
7682 2470
7682 7681
7682 10148
2297 5719
2297 5049
2297 4949
2297 7897
2297 9490
2297 6619
2297 6501
2297 2296
2297 2582
2297 1550
2297 10149
10150 10151
9111 4720
7043 343
7043 2833
7043 342
7043 649
7043 10152
8187 8186
8187 8545
10153 500
8006 8004
10154 1046
10155 10156
7841 5707
7841 9806
7841 1184
7841 1644
7841 6129
7972 10157
7972 5729
6358 5844
6358 7883
6358 6890
10158 1835
10158 7255
3792 1218
3792 788
3792 4722
3792 1858
3792 7510
3792 1457
3792 3978
3792 430
3792 1458
3792 9804
3792 5740
3792 555
3792 6829
3424 5787
1815 10159
1815 2280
1815 5333
1815 10160
1815 8211
1815 10161
1815 5127
1815 7647
1815 3195
1815 522
1815 10162
1815 6958
1815 10163
1815 10164
1815 3667
1815 7386
1815 4789
1815 1754
1815 8976
1815 410
1815 2116
1815 6349
1815 3044
1815 9400
1815 10165
1815 1814
1815 6412
10166 10167
3924 140
10063 10062
5607 1798
95 92
95 9274
95 6322
7749 1943
4979 3968
2434 2364
2434 2398
2434 5410
2434 10168
2434 1405
2434 3143
2434 327
2434 684
1437 1429
1437 10169
1437 7727
1437 3267
1437 1438
1437 8547
10170 1035
9001 7461
9001 8009
5431 8520
5431 454
10171 10172
10171 2558
10173 2558
10173 5450
10173 7627
10173 2509
10173 1040
10173 3976
3948 1662
3948 3947
9826 10174
9826 2645
9826 9825
9526 8467
9526 10175
9526 4451
10176 2008
10177 1184
9433 3271
7880 411
7880 4755
2361 5718
2361 7136
2361 2462
2361 990
2361 5380
10178 4216
10178 1346
8129 275
1343 1341
1343 10081
1982 2087
1982 1676
1982 4899
1982 9118
1982 1948
10179 10180
10179 3863
5811 5004
1409 1398
1409 1921
1409 10181
1409 8654
1409 7907
1409 1228
1409 1702
1409 8173
1409 5147
1409 7127
1409 2119
1409 200
1409 2203
1409 657
1409 2456
1409 460
1409 5504
1409 1544
1409 9795
1409 1992
1409 8763
1409 435
1409 711
1409 7814
1409 5676
1409 445
1409 1279
1409 1542
1409 2132
1409 459
1409 502
1409 2433
10182 359
10183 10184
9076 3496
5545 1632
1632 776
1632 7112
1632 5545
1632 8991
1632 4115
1632 970
1632 2079
1632 3114
1632 2522
1632 1896
1632 674
1632 7823
10185 4648
9894 9893
2289 2288
2289 678
2289 254
1105 10186
1105 4240
10187 618
10188 1963
10188 4788
7415 7414
5179 5176
10189 10190
7732 7731
7732 272
10191 7035
10192 779
10192 6221
10192 6660
10192 7238
9753 9752
9753 1438
975 8729
975 62
975 10193
975 1328
975 4319
975 4369
8017 7995
8017 1435
8017 630
8017 862
3617 7015
3617 3616
3617 9702
3617 10194
7063 7059
7063 5416
7063 253
7063 10195
7063 7067
7063 979
2613 6737
10196 10197
10196 725
6638 2238
6638 445
6638 6637
6638 7918
6638 10198
10199 3366
2353 1030
2353 7545
2353 288
2353 2350
2353 4061
2353 10200
2353 4067
2353 8140
2353 2188
2353 10201
2353 10202
10203 2686
10203 618
10204 2564
10205 7095
6263 1582
6263 8599
5447 10206
10115 5303
10115 2073
8105 1249
8105 8104
7501 1932
7501 5053
7501 1641
9361 977
9361 1476
9361 7613
7837 291
7837 1654
9075 3206
498 801
498 6283
498 497
10207 1558
6975 1300
7711 9
10208 898
9437 3103
9437 953
4740 163
9336 9916
9336 10209
4922 2008
4922 10210
4922 4027
10211 3136
10211 850
10211 10212
10213 2421
10213 418
7714 7713
10214 10215
10214 3834
10214 8439
10216 4130
198 2820
198 5379
198 193
198 197
198 543
198 4583
198 10217
198 4826
198 1038
198 1558
2943 1593
2943 4626
6941 1195
6941 6939
10218 5012
10219 2292
10219 700
10220 10221
10220 3932
10220 10222
6076 165
6076 408
6076 2233
6076 1120
5992 1827
5992 3778
5992 3876
5992 3776
5992 3777
5992 5991
5992 960
5992 2950
2022 2021
2022 1700
7024 935
7024 1566
7024 284
10223 1346
3871 3870
10224 4652
10224 6290
8271 568
10225 1502
5497 9332
5497 6538
5497 2181
10226 4693
1234 1361
1234 1233
1234 2684
1234 6330
1234 1839
1821 394
1821 1820
1821 2181
1821 2176
5150 1294
7663 10227
7663 3690
5 3563
5 339
5 2403
5 4082
5 1412
5 686
5 2846
5 1088
5 342
5 4
5 1905
5 459
5 2833
5 1242
5 343
5 3994
2465 1310
2465 10228
2465 354
2465 1100
2465 10229
2465 129
2465 7739
2465 626
5420 6565
5420 6336
5420 8238
5420 5419
3293 1006
3293 1328
3293 3292
3471 1228
3471 207
3471 1572
3471 8319
5353 5352
3758 3756
3758 87
3758 827
3758 4919
4846 7673
4846 1830
4846 6119
4846 4845
4846 10080
3899 18
7916 9452
7916 9451
7916 7914
3474 1572
3474 5858
10230 3056
10230 10231
6990 4732
5540 55
5540 10232
5540 1597
5540 2575
10233 1836
7610 10234
7610 7631
7610 2527
7610 4068
5692 22
5692 169
5692 7648
5692 1040
5692 725
6216 6212
6216 4125
6216 8678
6216 1456
6216 3978
6216 1184
6216 2673
6216 460
6216 6009
10235 7016
10236 5
7042 634
7042 403
7042 8223
3760 3756
3760 1848
3760 8556
3760 327
3760 1687
3760 5918
3787 1070
3787 1008
3787 184
3787 3563
3787 2983
3787 4506
3787 85
3787 8528
3787 1846
3787 64
3787 686
3787 1519
3787 4596
3787 5231
3787 5961
3787 9326
3787 723
3787 343
3787 555
3787 5963
10237 1242
10238 1999
10238 2549
3286 34
3286 1837
3286 2858
10239 2292
10240 2949
10240 381
10240 1751
10240 4474
10241 2726
10242 10243
10242 1060
811 804
828 87
828 83
828 823
828 1595
828 1741
828 1034
10244 889
10130 2199
10130 6419
9659 9658
7852 10245
7852 9633
7852 7851
7852 2962
10246 1157
10246 2678
10246 476
10247 36
1528 7064
1528 970
1528 1439
2726 9103
4435 10248
4435 3984
7055 1467
9048 862
9048 9046
10249 1029
10250 5164
10251 1582
4382 1939
4382 1460
10252 990
4949 7369
4949 2297
4949 3863
4949 694
4949 107
4949 7719
4949 156
4949 6273
4949 5382
4949 5393
4949 6459
10253 2861
10254 10255
10256 418
10257 1932
9183 2558
9183 442
9314 9783
4646 2481
4646 3359
4646 480
4646 4645
4646 8407
5701 4291
10258 354
9628 6272
9628 296
9628 2326
10259 4536
7921 1503
7921 3727
5505 700
10260 1346
6310 454
6310 4428
6310 2016
6310 9098
6310 3059
6310 1054
6310 2981
6310 4263
10261 1186
8322 5160
4192 10262
4192 4102
4192 9062
4192 10263
5985 10264
5985 1368
5985 5984
5985 1127
10265 4887
5967 85
5185 10266
5185 10267
5185 10268
5185 391
5185 163
5185 3984
9041 1100
7117 699
7117 64
9239 9450
9239 6487
9239 9238
4658 2092
4658 1134
4658 4647
4658 6744
4658 3233
4658 4655
4658 3916
4658 282
10269 10270
9168 5275
10271 1022
5654 7321
5654 1031
5654 8634
5654 10272
5654 2870
5654 3494
1372 7109
1372 2886
1372 272
10273 64
10274 3636
10275 10276
10275 93
10275 4008
10275 386
10275 4138
10275 1041
10277 1035
10277 5012
10278 993
10279 156
7736 7121
5503 5500
5503 2181
3091 1249
3091 4392
3091 7897
3091 5251
3091 5714
3091 404
3091 1179
3091 8948
8793 2536
8793 1312
1546 1035
1546 1542
3351 4742
3351 10280
3351 10281
10282 4738
4650 4647
10283 1668
10283 2398
10283 705
10284 2869
2063 9131
2063 2795
2063 1105
2063 686
2063 723
2063 215
2063 8432
2063 1054
2063 2424
2063 1824
2063 5958
2063 1883
5243 1832
6173 6170
8501 229
8501 9694
8501 6348
3835 3834
3835 4860
3835 8825
3835 10285
3835 1053
3835 8848
3835 2052
3835 1772
3835 4204
3835 10057
3835 2238
3835 9808
2655 600
2655 110
2655 3494
2655 6158
3557 3555
1280 121
1280 136
2531 9548
2531 10286
2531 2809
2531 2267
2531 2530
10287 4437
4964 7535
4964 197
4964 3817
4964 37
10288 2768
10288 7344
9369 859
10289 107
8702 1034
818 10290
818 480
818 817
818 2874
818 672
818 188
818 1845
818 3086
818 1472
818 1603
4731 63
4731 342
4731 4059
218 217
10291 1333
10291 10292
10293 758
10294 3960
6634 6632
6634 7863
6634 700
10295 259
3141 6264
5498 3083
5498 2181
5498 6716
888 290
888 3314
888 178
888 3315
888 887
888 5080
10296 6921
3842 4501
3842 3841
10297 4097
10297 2322
9868 9866
9868 4213
519 510
1719 143
1719 7835
1719 1718
1719 5746
6426 10298
10299 327
3490 10300
3490 201
10301 792
10301 725
5450 6577
5450 6920
5450 6582
5450 5448
5450 2521
5450 3646
5450 9196
5450 784
5450 5157
5450 1115
5450 290
5450 10173
2734 8393
2734 158
2734 342
9545 9544
9545 5079
9545 156
9545 3727
9545 10302
9545 2822
3900 481
5650 85
5650 5647
5650 6419
5769 2426
10303 6829
696 2407
696 2844
696 7112
696 2458
696 103
696 3970
696 2949
696 7719
696 181
696 4221
696 3744
696 6100
696 438
696 7751
696 1702
696 7859
696 6619
696 9132
696 3882
696 3316
696 10304
696 9109
696 1877
696 2163
696 689
696 4724
696 8521
696 1162
696 272
696 5401
696 2494
696 3484
696 5919
696 321
696 7282
696 10305
696 9569
10306 8769
10307 2863
10308 8963
9477 9476
10309 1029
9261 284
1108 2052
1108 1592
1108 4425
1108 800
1108 8292
10310 454
10311 1364
10311 2858
10311 678
10312 10313
6258 6095
6258 5096
6258 240
6258 4538
3927 140
3927 7160
3548 2508
3548 690
10314 1627
10315 10316
10315 10317
10315 10318
10315 10319
10315 3743
10320 5581
10321 480
10322 8885
1012 2467
1012 626
1012 971
1012 6428
1012 2059
3971 9483
3971 3777
3971 41
3971 1346
9197 1984
4047 4046
4047 9763
758 753
758 10323
758 2579
758 2506
758 10324
758 10325
758 9855
758 3494
758 2428
758 10326
758 10327
758 10328
758 5428
758 9463
758 5421
758 203
758 5875
758 1182
758 7396
758 10329
758 7625
758 10330
758 10331
758 3243
758 4842
758 1469
758 2227
758 3877
758 2702
758 4276
758 7069
758 9005
758 8420
758 7537
758 9128
758 5577
758 8195
758 10293
758 10332
758 9365
758 2183
758 4166
3846 4611
3846 3845
8911 1789
2854 2853
876 8534
876 875
5512 3055
5512 7005
5512 1741
5512 3799
10333 1510
7477 1458
7477 1218
7477 7476
1554 3317
1554 1290
1554 1896
4917 6969
4917 4916
7981 7860
7981 4965
7981 4524
8753 3238
10334 1035
10335 5355
8353 8351
8353 2538
8820 70
8820 3014
4813 10024
4813 9618
3785 555
10336 5334
4395 9641
4395 4394
10337 1292
10337 693
10337 6977
10338 6129
725 441
725 4506
725 512
725 3538
725 10339
725 2957
725 2919
725 117
725 343
725 10020
725 7694
725 10301
725 587
725 6428
725 655
725 6288
725 10340
725 5080
725 4243
725 3570
725 5593
725 2118
725 68
725 5894
725 10341
725 3717
725 626
725 858
725 4845
725 2647
725 3673
725 6969
725 10342
725 6945
725 776
725 5221
725 553
725 4464
725 724
725 2521
725 81
725 4077
725 1778
4789 1815
4789 3460
3341 9211
3341 10343
7606 1015
10344 2262
10344 1692
10345 9655
10346 1146
1925 2398
1925 1924
9208 9207
9208 1769
2322 1449
2322 4908
2322 2320
2322 10297
10347 2738
10347 5275
10347 10348
1176 4516
1176 5064
1176 1412
1176 1449
1176 5561
1176 10349
1176 5118
1176 1592
1176 1175
1176 2281
1176 1710
2114 2730
2114 2354
2114 10350
2114 2113
2114 1031
10351 3684
10352 5685
10353 408
10354 327
10354 1270
10354 10355
7685 4610
7685 8132
7685 140
7685 6622
8930 886
8930 4188
8930 169
6786 3780
6786 1018
6786 7446
6786 6785
6786 272
10356 4236
8076 3209
8076 10357
8076 5304
8076 4824
8786 2241
10358 2934
7831 1302
6935 794
3811 6256
3811 5086
3811 1834
3811 3810
10359 290
10360 156
8825 8467
8825 320
8825 3678
8825 6943
8825 2410
8825 1807
10361 87
1047 431
1047 1948
1047 1650
8081 3306
8081 7541
8081 2149
159 1134
159 73
159 1629
159 7071
159 2730
159 10362
159 1510
159 2610
159 9214
159 7731
159 5615
159 7897
159 323
159 1471
159 9612
159 5373
159 3221
159 5751
159 10363
159 1754
4818 73
4809 3014
4809 2519
4809 1637
4809 3316
10364 4798
10365 3609
10366 2871
10367 8398
10367 10368
8858 686
10369 41
7071 454
7071 272
7071 107
7071 64
7071 6424
7071 6792
7071 1776
7071 159
7071 1054
7071 2981
411 9388
411 645
411 5620
411 7809
411 1224
411 1442
411 7073
411 1875
411 1071
411 10370
411 9621
411 3591
411 2191
411 8994
411 202
411 10371
411 10372
411 405
411 246
411 10373
411 6609
411 8865
411 290
411 1636
411 3757
411 7880
411 7397
411 3969
411 7236
411 10318
411 7043
411 83
411 2574
411 10374
411 10375
411 9626
411 1819
10376 10377
10376 795
7280 9607
7280 7327
7280 1510
136 5765
136 4773
136 6445
136 1250
136 4983
136 9935
136 9502
136 5031
136 436
136 10378
136 1717
136 1280
136 4535
136 24
10379 618
7230 508
7230 8428
7230 6615
662 629
662 648
662 8247
662 1431
662 1613
662 2421
662 5791
662 6158
662 8874
662 8248
662 1423
662 7674
662 5488
662 2056
662 1627
662 10380
662 9955
816 804
2650 600
2650 7185
4907 1606
4907 6590
10381 667
10381 10382
10151 10150
10151 295
8797 2815
1818 4229
1818 107
1818 8162
1818 8510
10383 5403
321 696
8071 8070
8071 4822
10384 6588
2225 85
2225 2223
2225 3859
2225 686
6214 7928
6214 9321
2808 239
2808 455
4157 6195
4157 10095
4157 3527
952 1100
952 2214
952 8859
952 4971
952 4526
952 6428
952 5577
952 457
952 1109
952 7961
952 7963
952 3149
10385 4007
10386 2564
10386 9161
10387 6671
10388 3078
5709 5707
10389 1952
10389 1249
3848 1195
3848 3845
3848 7696
3848 1302
3750 4599
3750 9325
3750 480
3750 1496
3750 2993
3750 291
3750 7805
3750 4437
3750 3744
3750 5509
3750 4610
3750 1627
3750 3316
3750 5968
10390 1444
705 105
705 3913
6332 10391
6332 9157
6332 6331
6332 9998
5055 624
5055 381
5055 3067
75 10392
75 7131
75 1128
75 18
75 10393
75 9445
75 4474
75 10394
75 788
75 1264
75 10395
75 74
75 1487
75 8378
75 3210
75 5166
75 1180
75 1340
75 496
75 7592
75 1683
75 10396
75 686
75 4165
75 6108
75 10397
75 10398
75 3268
75 150
75 9118
75 3402
75 10399
75 5785
75 5714
75 3466
75 1361
75 170
75 10400
6878 1751
8111 3523
8111 9767
8111 435
8111 8110
5784 5783
10401 327
10401 1054
4978 3968
9273 422
4171 1199
4171 2894
4171 2604
10402 83
6985 82
6985 152
6985 10403
10404 1346
10405 9675
5632 94
2439 2438
10406 10407
3559 5543
3559 3558
432 8898
432 429
432 10029
432 9109
432 7104
2373 9354
10408 3311
3893 1429
3893 6449
3893 121
3893 7294
3893 15
3893 5399
3893 5961
3893 10409
3893 3253
3893 6637
3893 6420
3893 7077
3893 1783
3893 7040
3893 3577
3893 5321
3893 4313
3893 7358
5415 5414
5415 10410
6830 969
6830 4372
6830 634
6830 10411
6830 7046
6830 1542
6832 1000
2886 4302
2886 1372
2886 7440
2886 6506
7403 1148
7563 430
10412 1541
5588 850
5588 2104
10413 2618
10413 2858
10414 396
10415 2558
5466 9928
5466 10416
5466 2845
5466 2730
5466 755
5466 386
5466 5039
5466 10144
5466 4508
5466 7294
5466 5357
9316 1203
1872 1700
1872 2727
1872 5595
1872 9622
1872 1846
1872 679
1872 10417
1872 9591
1872 1743
1872 1180
1872 1094
1872 2425
1872 184
1872 2238
1872 1871
10418 686
10163 1815
10163 418
10419 454
10420 9268
3316 10421
3316 2738
3316 8534
3316 893
3316 3314
3316 696
3316 663
9926 9925
6793 2558
6793 974
6793 8661
8688 6789
8509 1954
8509 8508
4011 4010
2840 4223
2840 2837
2840 2839
10422 9379
10422 9161
4172 10423
4172 998
7566 10424
7566 553
7566 122
5998 7423
5998 2944
7717 778
7717 1779
10425 3055
10425 240
10426 6015
9121 9996
9121 9120
8213 8212
8213 1662
10427 1004
125 2769
125 3753
125 1839
5676 454
5676 2607
5676 1923
5676 64
5676 7591
5676 1409
5676 2295
5676 657
5676 736
5676 234
5676 1281
10245 7852
10428 85
6115 6317
2300 9363
2300 5280
2300 64
2300 1040
2300 5390
9568 3813
9568 6272
9568 3820
10429 254
4545 1041
4545 5506
4545 4535
10430 10431
10430 678
10430 7920
10430 1750
502 501
502 2842
502 1904
502 343
502 1131
502 5675
502 430
502 657
502 3780
502 1769
502 56
502 686
502 1409
502 5292
502 1787
502 1041
502 1631
502 1457
502 6
502 915
502 650
502 10432
502 41
502 3106
502 9192
10433 9211
10433 359
2224 2223
706 703
706 9835
5384 2292
5384 5383
5384 3265
8209 114
8209 10434
8209 10435
8209 6096
5041 1969
5041 288
5041 272
5041 1264
5041 5040
5041 8468
5041 1624
6102 5888
10436 105
10436 3891
10436 422
10436 626
6206 6205
5083 6474
5083 4263
5083 5082
9216 9215
4066 10437
4066 10438
4066 10439
4066 4007
4066 5874
4066 10249
4066 9840
4066 7946
4066 5708
4066 10440
4066 10441
4066 5879
4066 10442
4066 10443
4066 10444
4066 10445
4066 10446
4066 191
4066 8363
4066 6523
4066 4065
4066 10447
4066 10448
8543 8542
10449 2128
3386 1446
10441 4066
10037 10036
10037 10450
8475 3356
10451 7903
5962 85
10452 7960
10453 10454
8159 8158
1770 1769
1770 1820
1770 9
1770 10455
1770 2724
1770 1021
1770 2430
10456 1773
2415 9362
2415 859
2415 4624
2415 2414
6348 8501
6348 107
6348 1896
6348 681
5043 9590
5043 1766
5043 5042
10457 36
10458 10459
10458 1044
10458 4731
10450 10037
10363 159
10460 1923
10460 1874
10460 2871
10460 686
10461 7270
10462 898
6013 3584
6013 8987
6820 6819
3891 3764
3891 3889
1103 4385
1103 8908
1103 800
1103 5631
1103 3833
1103 3050
1103 290
8556 3760
8556 10020
8556 1817
8278 1228
7320 4940
7320 10190
10463 1717
1912 5925
1912 10464
1912 3689
1912 1908
1912 5908
5151 10465
5151 63
5151 5425
5151 10466
5151 2151
5151 7679
654 62
654 4538
654 648
5437 9519
5437 10467
5437 5436
10468 4024
10468 2585
3064 6339
3064 3155
10469 815
10470 5012
10416 5466
10416 1717
9532 4291
9532 10471
9532 10472
2715 158
2715 2713
2715 4845
2715 5675
2715 3817
2715 37
2715 2199
2715 116
2715 4165
2715 10473
2715 1279
2715 554
2715 7077
2715 6293
2715 5914
2715 1046
2715 6009
2715 416
10474 121
1689 1688
1689 2602
7292 318
7292 8993
7292 8517
7292 402
7292 7291
7292 1553
7292 7010
7292 4527
7292 684
9194 1984
8072 1537
1648 704
1648 2421
1648 5118
1648 254
3551 7340
3551 6
3551 690
3551 9761
5369 105
5369 10475
4051 4050
4051 624
10119 8136
1670 1669
3850 6428
3850 3849
8912 1429
8912 1434
10142 3156
10476 4049
10476 10477
5391 3210
5391 5954
5391 10478
5391 5124
10479 1184
10479 6184
1286 2062
1286 1284
1286 1054
1286 3189
10086 6513
10086 10085
7162 9534
7162 1635
7162 7160
7162 6086
7162 4508
2519 10480
2519 8251
2519 1777
2519 4809
2519 2660
2519 5231
2519 1738
2519 10481
2519 2661
10482 1187
10482 290
7232 508
7232 684
9018 2421
10483 6380
822 343
822 98
822 10484
822 342
2275 2155
10485 202
1999 6
1999 1134
1999 1031
1999 5647
1999 10238
1999 1803
1999 1997
1999 4500
1999 2326
1999 6351
1999 5688
7336 2121
7336 1364
10486 7729
10487 6277
9405 10488
9405 9404
9405 94
10489 418
3380 4284
3380 1446
10490 2329
10491 4535
1932 4975
1932 679
1932 7440
1932 10055
1932 1931
1932 3411
1932 7094
1932 87
1932 3721
1932 3989
1932 7501
1932 10257
1932 7407
1932 7770
1932 1519
1932 5543
1932 600
1932 9930
1932 2067
1932 10492
1932 2602
1932 10092
4536 699
4536 10493
4536 7734
4536 723
4536 2212
4536 1582
4536 10494
1435 1429
1435 1799
1435 10495
1435 10496
1435 4255
1435 1836
1435 3428
1435 3277
1435 4776
1435 5902
1435 8017
1435 6852
1435 1470
1435 1211
10497 693
10498 4402
10498 9471
10498 36
10499 6688
10499 3524
10499 66
10500 3833
10500 1449
10500 915
10500 781
10501 9693
3466 75
3466 3462
3466 8249
3466 3015
7788 1582
7788 1031
2544 1187
2544 2698
2544 2542
9787 2008
9787 8256
2564 6876
2564 2563
2564 10502
2564 10204
2564 5895
2564 4279
2564 2162
2564 8593
2564 10386
2564 6075
2564 3878
2564 2032
2564 2986
2564 2871
2564 5470
1892 64
1892 9346
1911 1908
1911 4097
7210 7209
8088 403
8088 2122
8088 2836
8088 5287
8088 1690
8324 5765
8324 2124
3160 247
6379 3696
6379 563
6525 9697
6525 6668
6525 6523
6525 1611
6525 4779
10503 6012
3403 2052
3403 435
1122 434
1122 6479
1122 6264
1122 399
2252 2100
2252 4065
2252 164
4723 113
4723 2398
4723 1855
4723 4721
4723 1717
4723 5899
4723 8855
5926 3780
5926 3318
10504 10505
10504 10506
10504 1572
5622 5619
3692 3687
1750 1582
1750 1848
1750 10430
1750 1748
134 1027
134 1412
134 1416
134 244
134 1413
134 459
134 5
134 1660
9134 3646
10507 7236
10508 6465
10508 4371
10508 10509
10510 6907
672 1474
672 1181
672 671
672 2730
672 8589
672 818
672 62
10511 4849
10511 121
156 151
156 9494
156 1712
156 10512
156 3180
156 1474
156 4030
156 6151
156 10360
156 177
156 1594
156 5504
156 756
156 6015
156 14
156 8515
156 4354
156 3929
156 2354
156 1797
156 3678
156 2378
156 5877
8195 454
8195 7693
8195 3149
7349 10513
7349 7348
7349 10137
10514 4147
5517 396
5517 1741
10515 2982
9330 9329
8199 8197
8199 2935
8151 8467
8151 1127
10516 1520
6895 3918
10517 6645
10518 913
10518 3715
10518 2205
6528 3067
6806 3083
6806 8264
6806 1949
6806 10055
6806 9156
10519 2871
8177 1115
8177 9876
5046 4302
5046 8157
10520 1346
10521 1927
10521 10522
5667 4147
5667 8395
5667 8528
5667 6505
5667 6020
5667 1717
5667 2813
5667 4625
5667 4108
5667 8760
5667 430
5667 10523
5667 1041
10524 156
8658 2715
8658 6486
4229 583
4229 163
4229 1818
4229 5051
1894 327
1894 1893
1894 7756
922 10525
922 1704
922 7644
922 10526
922 6290
922 2032
922 1080
10074 3149
2077 2072
10527 10528
10529 898
10530 5325
5166 75
5166 5163
5166 8329
5166 1487
10531 7111
864 863
864 2212
864 3460
10532 1582
10532 240
466 10533
466 465
466 8579
3780 1196
3780 9492
3780 5926
3780 6916
3780 6786
3780 2763
3780 6862
3780 1004
3780 8588
3780 713
3780 1184
3780 4305
3780 3283
3780 5393
10534 4675
945 934
10535 9526
10536 6283
386 2197
386 6226
386 2937
386 3874
386 6957
386 859
386 5466
386 2010
386 10537
386 7
386 3707
386 5362
386 862
386 5862
386 2913
386 5558
386 460
386 385
386 6160
386 660
368 7016
368 367
5468 5039
8719 678
8719 686
8663 7062
10538 2148
10538 522
10538 1693
7833 1302
7833 5030
7833 1299
2632 5678
8530 6106
8530 7351
2401 928
7908 7906
10523 2099
10523 3485
10533 466
116 113
116 121
116 3866
116 9959
5506 2181
7840 7838
7840 738
10539 2649
10540 10541
2785 2784
2785 10542
2785 2527
2910 2649
10543 1940
10544 9216
10544 1167
10544 5607
10545 1344
9253 284
10546 9342
10547 10548
5493 5492
1558 10066
1558 10549
1558 1556
1558 10135
1558 198
1558 1685
1558 230
1558 1562
6929 6928
6929 10550
6929 795
10484 822
8073 6399
8073 7604
10551 2966
10551 6771
2119 634
2119 2193
2119 2115
2119 4515
2119 1409
2066 619
2066 4779
2066 83
2066 4834
2066 686
2066 430
2066 1824
10552 1152
9795 10553
9795 8842
9795 435
9795 1409
10340 35
10340 9195
10340 619
10340 725
8299 87
10554 4236
10554 736
8975 3764
8975 5930
10555 2601
3703 872
3703 197
3703 5232
10556 156
8515 6
8515 156
8515 107
8515 8514
10557 346
4331 9470
4331 1348
7324 64
7324 646
7324 207
7324 8841
7128 7127
7128 2241
7128 1384
7128 1216
7128 8432
7128 8161
10558 6249
10558 2673
10559 41
10560 4924
1526 1439
2183 7193
2183 734
2183 758
9885 5976
2512 9116
2512 2206
2512 184
2512 1802
2512 10561
7528 903
10562 3762
10562 9615
6500 1127
6500 6499
2270 2268
7372 3863
5075 8603
1694 1658
1694 1459
1694 359
1694 4277
1694 5155
1694 389
1694 1858
1694 8628
1694 2462
1694 1896
1694 394
1694 9960
1694 788
1694 1225
7853 1137
5471 5470
7549 7548
10563 9901
10564 240
10565 10566
4221 1088
4221 700
4221 696
391 8371
391 10567
391 10568
391 10569
391 158
391 10570
391 2914
391 4918
391 387
391 359
391 982
391 1659
391 3893
391 10571
391 8853
391 686
391 10572
391 9176
391 7149
391 3458
391 5185
391 993
391 10573
8829 2763
8829 8828
7796 7123
7796 10574
8398 606
8398 10575
8398 10367
2833 8916
2833 723
9254 284
10576 10577
10576 4661
1421 21
1421 5818
3210 8948
3210 75
3210 5124
3210 3496
3210 6612
3210 5391
3210 5822
3210 3208
10578 850
2971 1425
2971 4442
9085 361
9085 138
5099 5097
5099 5182
9307 5321
10579 454
7771 1384
10580 10581
10582 7960
484 10583
484 2134
484 8472
3546 9277
3546 3276
3546 3545
3546 3858
5785 6092
5785 496
5785 5783
1315 10584
1315 1881
1315 4717
1315 9950
1315 10585
2901 5860
2901 2902
9491 2352
9491 1681
10403 6985
8388 8386
10586 182
10587 3866
1383 1668
1383 1817
1383 10588
1383 9832
1383 4508
1383 1040
1383 1382
8263 6021
8263 8262
8318 10589
8318 9469
8318 10060
8318 3224
8318 2357
8318 8317
10590 1463
10590 37
10215 10214
10591 4900
10592 10593
3916 4647
3916 2199
3916 3233
3916 1896
3916 858
3916 4658
3916 4711
2666 2662
7894 7893
7927 1195
7927 7926
7769 6298
7769 6299
7231 454
7231 10594
2111 5627
2111 6511
2111 935
2111 2110
831 830
831 755
831 583
831 10595
9801 240
9801 10596
9801 4710
9801 7112
9801 10597
10598 1566
2487 5358
2487 833
2487 2485
8999 2377
10599 7056
5905 206
5905 3800
1039 1277
1039 436
1039 3201
1039 3096
1039 10600
1039 3004
1039 1927
9685 10601
9685 1421
9685 10602
9685 9684
9685 10603
10604 1416
10604 480
10604 10605
10604 2790
3071 6267
7784 1031
2727 4000
2727 7265
2727 4753
2727 1987
2727 10606
2727 2725
2727 1872
2727 2181
2727 1783
2727 9083
2118 2115
2118 1647
7858 7857
10607 3390
10607 10608
7084 667
7084 5311
7084 4849
7084 3932
7084 2214
530 165
530 10609
530 510
530 265
6078 2124
4072 1203
4072 359
4072 1927
4072 2451
388 58
388 387
388 1031
1311 1309
1311 8534
1311 181
1311 686
1311 5097
1311 1636
1311 10610
1311 6572
8295 1228
24 1068
24 1250
24 2579
24 4543
24 970
24 3865
24 10
24 1143
24 136
24 1320
24 8061
24 6653
24 3004
24 8747
24 9295
24 4554
24 10611
10612 7453
2255 679
2255 1503
5286 7390
5286 4530
5286 7841
773 1582
9247 10613
9247 1333
9247 4827
9247 10614
9247 7337
1635 7970
1635 7162
1635 254
1635 674
1635 1398
1635 7938
10455 1770
10615 3443
1964 10180
1964 1948
1964 6774
1964 3881
1192 1190
1192 2459
1192 10616
1192 4763
1192 1191
6651 1836
6651 2000
2686 10203
2686 3652
2686 1124
10617 655
5418 4935
10618 2393
42 10229
42 83
10610 1311
10610 4747
6009 6365
6009 6007
6009 4126
6009 6216
6009 1459
6009 3978
4870 205
359 4469
359 94
359 16
359 6816
359 781
359 4584
359 3180
359 10466
359 1968
359 8423
359 288
359 5648
359 2124
359 1264
359 5647
359 5690
359 7777
359 2766
359 53
359 10619
359 23
359 2817
359 3431
359 354
359 1591
359 4072
359 2959
359 6705
359 6985
359 1717
359 884
359 8232
359 470
359 7541
359 990
359 1694
359 7283
359 3573
359 3042
10549 1558
1702 1070
1702 9465
1702 1698
1702 2607
1702 2863
1702 909
1702 3804
1702 1409
1702 10620
1702 435
1702 600
1702 229
1702 1084
1702 3476
1702 7903
10621 3211
10621 187
10621 10622
4785 3460
6885 10623
6885 6484
6885 4155
6885 10624
6885 1234
6885 3061
6885 9293
6885 6884
6885 2698
6885 8538
6885 1211
6885 7882
6885 1325
6885 10625
6885 8185
6885 10626
6885 10627
6885 2440
6885 6016
6885 1594
6885 10628
6885 7386
6885 7625
6885 6352
6885 1687
6885 848
6885 10629
6885 5492
6885 6436
6885 595
6885 6757
6885 10630
6885 10631
6885 3760
6885 2281
6885 10632
6885 9827
6885 10633
6885 2300
6885 9126
6885 10634
6885 3177
6885 10635
6885 3042
6885 8421
10636 290
10636 4728
9519 5437
9519 10467
9519 781
2637 600
2637 1104
8899 2673
4816 10637
592 558
592 1948
187 186
187 10621
187 5205
187 1231
187 7016
187 3832
187 2511
187 684
10638 2157
9867 9866
5631 1103
9172 348
10639 500
2090 8467
2090 738
2090 2086
2090 4598
3572 970
3572 343
3572 4710
3572 37
7247 3537
7247 3565
7265 1236
7265 2014
7265 3672
7265 3674
7265 781
10640 2588
3334 1676
4387 4738
4387 10641
4387 2738
2101 1768
8396 8394
1093 4116
10374 10089
10374 481
4578 1256
4578 963
9053 7591
9053 2982
10642 442
10140 3734
10140 7076
9645 4936
2929 9641
2929 10643
10644 1910
10644 409
10644 1216
10644 6634
8390 6215
8390 6213
10339 725
10645 4448
2355 8851
2355 10646
2355 2354
2355 3997
2355 3126
6190 10647
6190 9233
6190 8921
6190 8853
6190 6189
6190 66
10648 6213
7026 2521
7026 355
7026 1302
7026 667
6788 1187
3322 3321
5051 5203
5051 624
5051 10649
5051 4229
757 3787
757 340
757 1848
757 753
757 16
757 668
757 986
757 5577
757 2181
757 6119
757 8592
757 6852
757 3328
757 1034
757 434
10650 3923
5001 2867
5001 1031
5001 755
5001 1080
5001 4146
5001 5000
5001 2098
5001 10651
5001 1038
5001 1572
5001 1716
5001 5659
5001 7870
5001 8960
5001 5966
5001 990
3976 1161
3976 10173
3976 3975
3537 3565
3537 3536
3537 2505
3537 7247
3537 7246
3537 4215
10652 4508
10575 8398
3886 3884
4734 2134
10653 684
7330 5052
7 36
7 4097
7 4
7 285
7 3184
7 1905
10654 3333
7015 3617
7015 7014
7015 8895
1215 9329
1215 339
1215 9117
1215 342
1215 4919
1215 2585
10655 637
8586 3651
8586 284
10656 776
5278 4530
8900 1494
8900 2673
6015 2817
6015 10657
6015 6595
6015 5079
6015 8256
6015 10
6015 7426
6015 3
6015 581
6015 10658
6015 6014
6015 4679
6015 4100
6015 7461
6015 1463
6015 8307
6015 4754
6015 2329
6015 3096
6015 684
6015 1627
6015 10659
6015 7089
6015 10660
6015 251
6015 1031
6015 2341
6015 10661
6015 686
6015 254
6015 79
6015 10426
6015 10662
6015 10663
6015 3397
6015 10322
6015 156
6015 3956
6015 3833
6015 2220
6015 6591
6015 5944
7991 8084
10664 6336
10664 162
10664 641
10664 1477
10664 10665
10664 6267
4747 10610
4747 920
314 296
1747 1035
1747 8455
10666 9396
6098 6097
6098 1717
318 1196
318 6993
318 590
318 2724
318 64
318 1818
10667 10126
10667 3150
10667 10668
6925 4576
5910 196
5910 5583
5910 2643
5910 1787
5910 2503
8551 10669
2344 10670
2344 8485
7272 7271
1004 3780
1004 1498
1004 6762
1004 10427
1004 62
1004 3000
1004 3155
1004 2180
1004 10671
1004 10672
1004 3159
10673 10674
10673 9329
2200 1356
2200 913
2711 2710
2711 10675
2711 226
2711 266
2711 1717
6351 4252
6351 1999
6351 1896
797 449
797 796
10676 626
9306 10677
10678 1839
3935 7126
8831 3709
8831 1361
8831 1179
8831 4392
7892 7255
10679 290
6384 64
6384 381
8360 6229
10680 10681
10680 272
7486 7706
7486 1827
7486 36
7486 10682
7486 4257
7486 7386
7486 1771
10683 10684
10683 296
10685 10686
10685 122
6383 381
10687 2829
7375 7374
7375 10688
10298 6426
10689 3277
10690 10691
10690 1553
10692 3858
9257 10693
9257 284
10694 1320
10695 7298
10696 10081
10697 3157
10698 4508
5318 2536
3675 4997
3675 1428
3675 239
3675 121
3675 5
3675 3670
10699 4200
10699 2852
6578 7636
6578 6577
7684 6622
7684 2847
988 1152
988 1151
988 62
988 1000
988 4019
988 1013
6913 2333
8346 10700
9027 10701
9027 2776
9027 9025
9027 1708
10702 7463
9288 9290
9288 9287
10703 7696
7834 3509
7834 1302
3061 22
3061 15
3061 2014
3061 73
3061 8608
10704 48
10705 10614
6 6807
6 4
6 825
6 10706
6 3935
6 1718
6 1026
6 21
6 10707
6 10407
6 9796
6 1808
6 4392
6 213
6 3068
6 4814
6 723
6 3043
6 2864
6 8233
6 3551
6 8867
6 2364
6 3561
6 3431
6 4879
6 8515
6 837
6 9744
6 827
6 1502
6 3304
6 3082
6 85
6 839
6 2034
6 4071
6 1999
6 7542
6 502
1385 943
1385 7747
2651 3411
2651 1589
2651 3201
2651 600
2651 8727
2651 1039
4083 4080
4083 272
4675 4674
4675 454
4675 10066
4675 5499
4675 7282
4675 7986
4675 684
4675 7988
4675 1524
6213 6365
6213 4722
6213 8390
6213 10648
6213 2673
6213 10708
6213 1456
6213 5395
6213 3792
6213 3978
6213 1840
6213 2694
10709 1660
10710 4901
2116 10711
2116 878
1205 77
1205 1195
1205 87
10712 6470
9133 103
3769 1375
3769 3767
8245 8242
10713 1650
10714 85
10715 4284
10715 2106
10542 2785
10542 10716
5794 2192
8765 8764
8765 1610
1509 8862
1509 10717
9165 3561
9165 2874
9165 5304
9165 8769
9165 457
9165 10718
9610 8149
10719 2462
4347 4346
4347 3533
2993 2990
2993 2991
2993 10720
2993 163
10721 3211
10721 6050
845 2822
845 2451
845 844
8185 1564
8185 4857
10722 10723
3040 5877
3040 3913
3040 2607
3040 3037
2934 7818
2934 10121
2934 8874
10724 10725
10724 334
10724 2405
10724 7648
10726 454
9785 6715
10727 1700
2606 2605
1432 1429
1591 359
1591 3736
1591 5247
1591 5675
1591 2075
1591 9213
1591 3847
1591 1590
1591 3201
1591 4135
1591 10010
1591 8540
6320 177
6320 64
6320 3201
6320 6075
3678 288
3678 4720
3678 8825
3678 10728
3678 3676
3678 156
3678 6860
10729 5714
10729 10429
4391 6355
4391 6476
4391 3813
4391 3536
4391 4390
4391 792
4391 2067
3475 8960
3475 1572
9258 284
7765 6894
7765 7368
7765 1064
3514 3513
3514 10730
3514 1104
1573 1569
6804 9159
10731 1527
10731 4054
10731 10732
1259 2000
1259 6063
1259 121
870 867
7177 7176
9493 5365
9493 1041
1910 1027
1910 7737
1910 9938
1910 3353
1910 7507
1910 2722
1910 3484
1910 1908
1910 10292
1910 10733
1910 200
1910 1592
1910 1803
1910 10734
1910 10735
1910 476
1910 6367
3359 10736
3359 4166
3359 4646
3359 4622
8198 7016
8198 8197
10737 1818
4497 18
1249 121
1249 8079
1249 1464
1249 2842
1249 1179
1249 10389
1249 1611
1249 38
1249 9064
1249 8369
1249 2681
1249 10738
1249 4943
1249 1656
1249 9125
1249 4378
1249 3306
1249 8162
1249 7150
1249 213
1249 439
1249 7542
1249 9891
1249 1778
1249 3091
2844 115
2844 4107
2844 5599
2844 2842
2844 10739
10740 2768
10740 2357
10740 2122
3964 3963
10741 30
936 1717
936 6321
8416 8927
8416 87
8416 1398
8416 3265
8416 6716
10742 7829
4571 8139
4571 1700
4571 5155
4571 125
4571 4570
4571 5432
4571 6607
761 6281
761 10743
761 2485
9862 10691
9862 9861
9862 41
3331 1676
3331 835
10744 1817
10744 9832
5565 1101
5565 8965
5565 318
5565 3265
5565 3956
1325 10745
1325 1324
1502 6
1502 10225
1502 197
1502 9509
1502 3496
1502 183
1502 6469
1502 290
10746 7152
9289 9287
9289 2214
6208 6205
6208 7358
4635 449
10747 9592
8063 8062
10300 3490
10748 4057
10748 4825
10748 10266
1009 10465
1009 1817
1009 1690
10749 8572
10248 4435
10304 696
7572 7571
7572 4213
5006 618
6018 6017
3525 3522
10750 10751
3290 412
3290 4533
8292 1228
8292 618
8292 3690
8292 9060
8292 1108
10752 10647
3200 7520
3200 7419
3200 10753
3200 64
3200 1348
3200 3199
3200 8427
3200 3201
4758 2416
10754 3556
10755 10270
10755 1645
10756 966
10706 6
10757 213
7359 10758
7359 1544
7359 215
7359 1021
7359 10759
7359 10760
7359 7358
548 10761
548 10409
548 3687
548 2397
548 6943
548 546
548 907
548 3103
548 1140
8558 4536
8558 723
562 558
10762 1006
10762 4857
10762 1817
7384 2123
7384 4526
10763 9930
3000 2997
3000 1004
3000 684
10764 10765
10764 795
7398 7397
7398 10766
7398 614
7398 10767
7398 6656
10768 10769
10768 5557
10768 3728
7010 5164
7010 7292
7010 3866
7010 7009
10770 135
10771 454
10398 75
10398 10772
10773 3832
10773 2334
9536 354
7091 384
5116 2509
5116 5115
3441 3439
4879 10774
767 776
767 1706
767 5121
767 7461
767 6589
767 765
767 713
767 1647
767 343
4572 10775
4572 4570
10110 1269
10110 1512
10110 2583
10110 1240
10110 907
10110 1425
10110 290
10110 720
1952 196
1952 7901
1952 8108
1952 1951
1952 10776
6001 121
6001 2728
6001 668
6001 1787
6001 10777
6001 2623
6001 10778
6001 2649
4015 4013
4015 4010
6633 6632
6633 2368
9655 81
9655 5486
9655 9654
4624 5527
4624 85
4624 2151
4624 2415
4624 188
4624 4623
2338 898
5706 10328
5204 5203
2838 2837
2838 7823
2838 3109
7188 5402
7188 6805
7188 777
7188 3858
10779 3576
1285 6708
1285 7473
1285 7818
1285 10780
1285 10781
458 1310
458 9084
458 7150
458 2966
458 8883
458 4197
458 7134
6430 7347
6430 7471
6430 798
6430 10782
1065 1063
10783 2477
512 404
512 510
512 725
10784 7779
9790 21
9790 2521
8785 2241
9560 3820
3702 872
3702 4002
3702 3866
3702 6422
3702 3660
10522 10521
6463 454
3680 3676
3680 1434
10785 5660
10785 4446
3034 1148
3034 9014
3034 1545
3034 2064
3034 2326
3034 3033
1153 1151
1153 10786
1153 1927
1027 8380
1027 134
1027 660
1027 10787
1027 1910
10788 1449
10788 121
10788 156
1050 5933
1050 7368
1050 2826
1050 619
1050 10628
9729 660
9729 9728
8443 7701
2560 2522
2560 439
2560 140
2560 8651
2560 3213
10789 667
10789 41
8759 4147
8338 8337
7211 7074
7211 7209
10101 1430
10101 9570
7064 979
7064 970
7064 1528
5057 1264
5057 5523
5057 7490
5057 624
5057 1803
10444 4066
10790 970
3100 3097
3100 5991
3100 6029
3100 9055
2492 2877
10600 133
10600 1039
3825 1218
3825 3819
3825 4647
3825 4649
3825 4045
3825 487
3825 10791
1258 3576
1258 121
1258 9575
1258 1019
1258 723
1258 4538
1258 979
1258 364
1258 10792
1699 4599
1699 850
1699 6890
10793 6277
10794 2280
10794 3201
10794 1776
8226 8225
10795 3731
7437 2575
4738 4387
6193 3737
6193 4466
6193 6189
6193 10796
6193 986
1665 3565
1665 1664
1665 393
1665 4385
10286 10797
10286 2531
10286 10798
10799 295
10799 9406
9454 5270
2076 98
2076 970
10800 1307
4417 4416
6136 6135
6766 1137
6766 10801
4865 205
5834 4135
10802 439
1758 8766
2641 7701
2641 4265
2641 600
4289 4288
4289 1342
4289 1896
10803 9517
7702 201
1416 134
1416 9637
1416 6973
1416 5573
1416 5848
1416 10604
1416 8976
1416 1413
1416 459
8498 229
9013 2964
9013 5987
9013 686
9013 757
9013 9012
9013 538
9013 5715
9013 7366
8477 3700
9901 9280
9901 10563
9901 8162
1940 1939
1940 1856
1940 8194
8326 7132
8326 1449
8326 5765
5883 5882
713 2197
713 3780
713 694
713 767
713 4108
713 703
10329 5416
10329 258
5526 7416
5526 403
5526 3858
5526 693
8478 1833
4070 4069
6056 1465
6056 1759
6056 4079
6056 7367
7546 7545
7435 7074
7435 2922
7435 6069
7435 7434
10174 1572
10174 9826
1882 3984
1882 1292
1882 10804
1882 1877
10805 9555
3170 7279
3170 247
10806 469
2602 1689
2602 5576
2602 2600
2602 1932
2078 2072
2078 1727
2078 5090
2078 10807
6857 10808
6857 6854
6857 9232
6857 7077
5572 10809
5572 5571
1157 10246
1157 1156
1157 1006
1157 2186
3087 10810
3087 404
3087 1359
3087 6422
10811 1134
10812 10813
10812 7344
3827 3826
3827 8689
9297 9295
8404 1637
5456 9757
5456 2728
5456 5455
8234 10814
1582 7266
10276 10275
10090 8929
6044 6043
6044 4733
6691 10815
6691 6690
6479 1122
6479 8336
6479 6264
6479 3472
9206 3696
9206 1262
1705 8191
1705 791
1705 1698
1705 10816
1705 1084
3150 288
3150 10667
3150 686
3150 723
3150 2585
3150 808
4577 4575
4577 10817
10716 629
10716 5929
10716 10542
10818 5851
10818 723
5694 1249
5694 169
10819 3729
10820 3773
10193 10821
10193 975
10822 10823
10112 1716
10112 4236
10112 10824
10112 10825
10112 1240
1974 2653
2682 2680
2682 2962
2682 1346
3428 1435
3428 2776
3428 418
3428 10826
10827 4857
8444 7701
8444 1871
8444 2462
8444 5961
8444 4213
10828 83
10828 213
2953 10829
2953 3146
3008 10830
3008 3004
3008 436
5620 9733
10831 3904
3014 3013
3014 70
3014 107
3014 3313
3014 5485
3014 8820
10832 184
5562 1101
5562 5499
5562 684
10833 6283
7920 10430
7920 3727
3241 6474
9950 2233
9950 1315
9950 9949
10834 64
10835 1449
10835 121
10835 1019
3746 791
3746 3744
10836 352
8568 8567
8568 6379
8568 7151
10837 3936
7573 7571
10838 9034
10838 6386
2679 10839
2679 2677
2679 9129
2679 4458
10840 457
8599 6243
8599 6263
8599 394
8599 1346
8599 5019
8599 2743
8010 1163
10841 5488
10841 10842
3747 10843
3747 331
3747 7728
3747 3263
3747 4177
3747 3744
10844 2861
1033 10845
1033 1071
1033 2999
1033 5929
1033 1031
1033 7513
1033 7410
1033 10846
1033 3367
1033 660
1033 1086
1033 9344
10847 1137
10847 684
10847 1822
10847 5595
10847 163
2467 1012
2467 4057
2467 5106
2467 6285
2467 10848
2753 2747
10641 4387
2634 600
8758 4147
4199 3661
4199 5304
4199 1603
7098 1848
7098 986
7967 7966
6105 3969
1668 2466
1668 9947
1668 10849
1668 8928
1668 1383
1668 2583
1668 262
1668 464
1668 6551
590 318
590 4516
590 558
590 723
1482 862
1482 1722
1482 8236
1482 9987
10850 9934
10851 10852
10853 8757
6689 6688
2404 4239
2404 9898
4323 4321
4323 3566
4685 7479
4685 4684
4685 736
4685 4163
4685 6973
3556 3555
3556 10754
3556 5429
3556 10854
10855 6560
10856 2816
6264 3469
6264 3141
6264 4252
6264 6479
6264 10857
6264 990
6264 1122
3956 2558
3956 7250
3956 68
3956 5565
3956 3800
3956 6428
3956 10858
3956 2603
3956 4299
3956 10859
3956 2079
3956 5472
3956 786
3956 3955
3956 7799
3956 684
6680 6785
6680 684
1917 6749
1917 265
1917 1916
1917 8784
10573 6968
8799 2360
2433 2284
2433 188
2433 1405
2433 1409
6222 7371
6222 2812
6222 121
10860 7011
10860 7258
10860 2999
778 7717
778 9650
778 10861
10862 10863
2083 2072
2083 8854
1371 7699
1371 26
10864 5539
4169 2583
4169 9490
4169 9638
4169 2244
4169 1300
3320 3317
317 296
4339 4338
8472 8471
8472 484
10865 4849
10865 364
10866 9863
2454 4895
2454 83
2454 10867
2454 2453
2768 1539
2768 240
2768 10740
2768 4731
2768 262
2768 6321
2768 1106
2768 7556
2768 10868
2768 1896
2768 7440
2768 10288
2768 2767
2768 7073
2768 1603
327 4779
327 8933
327 6337
327 158
327 8415
327 387
327 3486
327 1827
327 331
327 1858
327 2434
327 8754
327 1493
327 4272
327 1457
327 1984
327 5509
327 326
327 6242
327 1936
327 9777
327 701
327 10869
327 3135
10870 2935
8075 454
8075 138
8075 2722
10871 107
10872 6498
10872 6561
10873 116
10873 7492
1967 1948
2922 3576
2922 10874
2922 1221
2922 10875
2922 8056
2922 1582
2922 623
2922 2108
2922 3828
2922 1019
2922 1184
2922 272
2922 1834
2922 943
2922 418
2922 10597
2922 7236
2922 7435
2922 3829
2922 1040
10072 5135
2669 10876
2669 2668
2669 9127
2488 2886
2488 2485
4317 4758
4317 10877
4317 4105
4317 454
4317 6507
4317 4316
4317 8413
4317 9834
6238 6237
9270 9269
4950 694
10878 4284
1601 6305
1601 1600
1601 3856
1601 8066
1601 3405
9173 348
10879 4034
7032 7371
7032 7031
10880 2607
10880 3435
8122 275
10881 6256
8252 454
8252 9051
8252 107
8252 7114
8252 960
8252 607
8252 10882
6356 7533
6356 8800
6356 10883
4094 4279
4094 2947
5918 3760
5918 5915
5918 6814
5918 4632
5566 3065
10884 10885
6315 2416
6315 3201
2475 626
10886 610
8280 8290
8280 1228
10407 6
10407 6737
10407 5187
10407 10406
10407 7898
10407 4092
10887 1006
10888 8215
10889 435
8840 1690
10890 5704
10891 2000
8802 3508
2060 10892
2060 6532
2060 2452
2060 5131
2060 2059
7219 508
7352 7350
8499 229
7642 2570
7642 8611
7642 125
7642 103
7642 9447
7642 7164
7642 4432
7642 10893
7642 2094
7642 10894
7642 257
7642 10895
9572 7263
6507 8711
6507 4317
6507 5961
6507 6700
6507 6506
9989 1837
220 633
4364 6003
4364 4363
4364 3323
4364 6229
4364 1459
4364 10896
4364 3385
4364 1292
4364 338
2515 184
6646 616
1834 10897
1834 3811
1834 2370
1834 10898
1834 394
1834 10899
10900 3729
10378 5009
10378 136
8661 6793
8661 184
8661 6486
3771 3770
5407 36
5407 7136
5407 5406
7885 6601
10475 10901
10475 682
10475 5369
10475 442
10459 10458
10493 4536
1638 639
1638 674
8811 1473
8811 4488
10902 5035
10448 4066
9597 3166
393 1665
393 1819
393 10903
393 622
393 1858
393 381
393 387
393 1458
393 1735
393 6552
3764 3763
3764 8975
3609 10365
3609 9449
3609 3607
2124 2639
2124 359
2124 2820
2124 2778
2124 5857
2124 4642
2124 2421
2124 625
2124 6078
2124 1463
2124 1096
2124 2115
2124 9219
2124 5504
2124 3338
2124 2754
10904 764
7244 3565
10637 4816
10637 10905
10906 4213
10907 1101
10907 288
9517 781
9517 10803
10908 435
10908 686
10909 8872
1040 4247
1040 982
1040 4371
1040 6012
1040 4459
1040 3799
1040 176
1040 4458
10910 2891
7533 83
6581 10911
6581 6580
8584 145
8584 9219
8584 2477
8584 3231
7485 5600
5917 3261
4201 408
905 288
905 83
905 904
905 4513
905 3211
905 715
10780 1285
10780 8949
10780 571
2947 4094
9426 408
9426 9425
6134 6943
6134 188
6134 6272
10912 7205
10913 898
4778 3158
4778 1034
3904 2844
3904 1993
3904 10831
3904 9643
3904 8518
3904 2106
3904 4212
3904 1348
3904 3910
3904 2603
3904 246
3904 4006
3904 10914
3904 1303
3904 21
3904 1054
3904 2981
3904 3894
3904 4021
4856 1292
9678 4210
9678 1519
10091 8929
10091 2455
4607 1474
1086 1069
1086 7039
1086 1033
1086 3333
1086 10915
1086 184
10916 2005
2588 2583
2588 7627
2588 10640
2588 986
10917 4099
9359 7276
7709 595
10918 10919
9332 171
9332 5497
6498 10872
10920 7262
10921 6694
10921 9670
10921 10922
5425 3981
5425 5151
1510 7897
1510 10333
1510 2104
1510 8366
1510 159
322 1835
322 296
322 4154
10923 9148
3731 462
3731 10795
10924 794
3806 3294
3806 4508
7622 7740
7622 7621
7622 7623
7622 1348
3382 1446
10925 4723
2774 1936
2774 10926
2774 8174
2774 5350
2774 10927
7638 2716
301 10928
8604 8603
8359 6229
9934 10850
9934 3435
6162 1837
6162 6161
10929 7238
10929 10930
3946 3945
3946 1790
1450 1447
9127 1030
9127 2980
9127 480
9127 1398
9127 3106
9127 1544
9127 6700
9127 8392
9127 2669
9127 3210
9127 9954
9127 9126
9127 3165
9127 4610
9127 660
9127 10931
9127 4608
9127 10932
1436 1429
1436 30
10933 9265
10933 184
1738 5668
1738 2519
1738 293
1738 1737
4205 1449
4205 1603
5080 5079
5080 725
5080 684
6731 3221
8714 488
5140 370
5140 6306
5140 5139
6668 6525
6668 6667
6818 3114
7604 2976
7604 10003
7604 8073
9229 313
10934 8068
10934 10935
10936 8157
7281 4105
7281 4720
7281 5291
7281 3395
7281 5207
7281 10263
7281 3139
9969 1674
10937 2597
10938 265
3378 10901
3378 3377
3378 4647
2750 2747
2750 10939
2750 502
8412 10940
8412 10941
8412 990
8412 8411
1073 1069
1073 4737
1073 6775
1073 6862
1073 1078
1073 10942
126 123
4894 284
5113 4307
5113 5073
5113 5112
4930 1003
10190 1605
10190 10189
10190 7320
10190 1597
10190 6576
10943 2278
10943 10944
1133 1131
1133 2379
1133 2673
806 1483
806 10945
806 5433
806 9850
806 9364
806 8527
806 6416
806 10946
7904 992
7904 2982
10947 8619
9613 7559
9613 8728
6343 6342
7472 1029
7472 7859
7472 7471
7472 10948
10801 6766
10801 6437
10949 1019
1246 2558
1246 1245
1246 350
986 10094
986 9092
986 94
986 792
986 10736
986 6781
986 10454
986 1624
986 1034
986 4599
986 5649
986 6943
986 10950
986 5712
986 487
986 4523
986 2865
986 10548
986 4138
986 805
986 3798
986 62
986 970
986 5825
986 2588
986 4630
986 3190
986 890
6081 2367
6081 9754
6081 3277
6081 7898
6081 5350
6081 2482
6081 163
10951 2863
4408 4407
4408 1054
4408 1034
1520 8502
1520 1564
1520 1052
1520 1053
8953 8952
8953 3866
10952 6272
7781 21
7781 1635
7781 1031
2597 2596
2597 5156
2597 2229
2597 2141
2597 7610
2597 5360
2597 8565
2597 555
2597 10937
310 296
2456 85
2456 1137
2456 445
2456 1084
2456 1409
6676 379
6676 3205
460 6212
460 4125
460 4128
460 9047
460 1409
10953 563
10953 93
6409 153
6409 2996
6409 618
3327 1676
3327 3397
5772 2426
3623 1717
3623 1228
3623 2416
3623 795
3623 3622
10954 414
10809 5572
10809 6995
3261 657
3261 3259
3261 5917
2098 7536
2098 1768
2098 1038
2098 1346
2098 7134
2098 5001
2008 3222
2008 9757
2008 10176
2008 6247
2008 969
2008 5227
2008 8094
2008 10955
2008 7727
2008 6813
2008 60
2008 9787
2008 2009
2008 10956
2008 4922
2008 66
2008 10454
2008 2546
7983 479
7983 7982
1275 107
1275 121
1275 9683
7586 812
7514 755
10957 4365
6695 83
6695 5592
6695 9214
9680 1054
533 510
533 1009
533 3656
1633 674
8419 2523
8419 9618
8419 3180
7383 5849
7383 8021
7383 777
7383 4702
4117 265
4117 2668
4117 2502
9738 9737
9738 10958
9738 4544
10959 4179
4379 152
4379 10960
4379 2858
4379 1464
4379 163
4379 4378
4379 480
4379 1804
6277 10020
6277 1588
6277 7576
6277 6276
6277 10961
6277 8803
6277 6762
6277 10962
6277 10963
6277 10964
6277 10965
6277 10966
6277 10967
6277 10968
6277 7658
6277 4111
6277 9800
6277 7989
6277 9185
6277 10969
6277 8554
6277 10970
6277 1838
6277 10971
6277 10972
6277 10915
6277 10973
6277 10793
6277 741
6277 10974
6277 4668
6277 9658
6277 10487
6277 10165
6277 10975
6277 2790
10976 1052
4292 633
4292 1449
4292 699
4292 6617
4292 2603
8898 432
8898 2673
10977 2106
8144 2472
10978 3369
10979 791
7092 384
7092 9995
565 2608
565 558
565 6716
10454 1383
10454 272
10454 4068
10454 634
10454 986
10454 2008
2035 2510
2035 6292
2916 1019
10980 2805
10981 8992
10982 1054
10983 8619
5524 5523
8622 38
4842 2216
4842 6918
4842 758
4842 3370
2491 10984
2491 10985
2491 1449
2491 272
2491 2485
10986 1650
6546 10987
6546 6545
9520 2861
9520 781
10988 1700
3879 2052
3879 5627
4881 205
3002 2997
9373 9372
6401 1596
6401 381
3129 3128
6803 3083
10989 10990
10989 6177
10989 3891
1531 445
1531 1530
8642 3074
150 10814
150 144
10991 5886
10992 10993
10992 8041
10992 9632
3333 2780
3333 6354
3333 10654
3333 10994
3333 4749
3333 1086
10995 2983
10995 804
10995 36
731 730
1640 3285
1640 1463
1640 625
1640 2052
1640 2972
1640 1639
1640 2308
1640 10996
9522 5166
9522 781
10950 986
10997 9663
3250 10998
3250 288
3250 3479
3250 3162
3610 4022
3610 7896
3610 6516
3610 3607
10467 5437
6268 9341
6268 6266
9761 3544
9761 3551
9761 3881
4059 4535
4059 5666
4059 37
688 10999
688 687
688 2106
688 327
253 11000
253 7063
253 250
11001 5431
11001 2852
8224 2205
11002 2115
4581 10609
4581 11003
4581 4580
10611 2079
10611 24
10611 10071
6907 10009
6907 6905
6907 1803
4648 1769
4648 4647
4648 11004
4648 10185
4648 898
4648 1184
4648 1346
5979 11005
5979 5265
5979 6205
5979 10319
11006 1621
2931 2080
10948 7472
7667 923
11007 4039
295 850
295 445
295 2504
295 342
295 343
5404 4472
8813 5499
8813 1473
6059 8395
6059 2377
6059 6057
6059 213
5359 7808
5359 7742
5359 5358
1769 1754
1769 502
1769 1770
1769 9208
1769 4648
9422 790
2714 3420
2714 2713
2714 1228
2714 8447
2714 3068
4348 5231
6612 3210
6612 6608
917 916
10319 10315
11008 121
11008 660
11009 445
1492 8402
1492 1488
4016 10013
8798 2585
8798 9686
8798 71
4799 3460
1878 681
1878 953
1878 1877
10817 4577
2800 2799
5231 3787
5231 2519
5231 3790
5231 2504
5231 340
5231 4348
5231 5539
5231 342
342 1448
342 6847
342 4679
342 344
342 5
342 9981
342 2981
342 343
342 8149
342 2559
342 5147
342 16
342 295
342 490
342 3568
342 4226
342 850
342 41
342 62
342 2846
342 1244
342 2437
342 2822
342 5394
342 915
342 2257
342 339
342 7043
342 15
342 2504
342 822
342 8015
342 445
342 5231
342 9486
342 6865
342 703
342 184
342 1242
4938 4937
10760 7359
10843 3747
10616 1192
11010 6147
9343 7029
9343 9310
3137 3418
298 4723
298 11011
298 296
5030 1167
10804 1882
10751 3409
10751 10750
2436 1255
2436 1405
10466 634
10466 359
6478 4144
4021 454
4021 699
4021 3820
4021 3189
4021 4020
4021 990
4021 2585
11012 11013
11012 500
9972 1184
10002 4001
11014 1458
11014 2763
11014 125
10069 6570
8500 11015
11016 234
1678 11017
1678 9753
1678 3429
1678 3408
1678 8485
1678 11018
1678 3940
1678 10255
1678 2594
1678 5383
1678 11019
1678 4781
1678 3180
1678 4023
1678 6551
1678 11020
1678 3754
1678 2713
1678 11021
1678 1677
1678 5904
1678 6908
1678 4032
1678 259
1678 7649
1678 7757
1678 674
1678 11022
1678 11023
1678 11024
1678 11025
1678 6067
1678 416
1678 5108
1678 10442
1678 4452
1678 8537
1678 2148
1678 6632
1678 2107
1678 402
1678 2516
1678 11026
1678 7866
1678 4459
1678 11027
1678 4725
1678 6594
1678 11028
1678 3988
1678 11029
1678 8406
1678 6576
1678 11030
1678 11031
1678 2134
1678 726
1678 4493
1678 2765
1678 3956
1678 11032
1678 11033
1678 7601
1678 2585
1678 1630
1678 11034
1678 7458
1678 4913
1678 2789
1678 11035
9260 284
8290 8280
8290 1228
8290 1592
8290 678
3369 3367
3369 4901
3369 10978
3369 11036
11037 941
11038 4216
11038 3651
10852 10851
1993 6034
1993 3565
1993 15
1993 2505
1993 464
1993 3904
1993 9663
1993 2104
1993 184
1993 4109
1993 9643
733 4877
733 730
5532 5531
5532 254
11039 2343
3601 9007
3601 4625
1771 4257
1771 7486
1570 1569
1570 11040
272 11041
272 6549
272 11042
272 4772
272 5041
272 1825
272 1101
272 4899
272 1125
272 5904
272 4328
272 6663
272 3708
272 9281
272 4535
272 5670
272 696
272 3516
272 5521
272 2999
272 196
272 2343
272 6026
272 2858
272 2410
272 2601
272 7071
272 1045
272 64
272 9889
272 1688
6837 6834
11043 1547
10149 2297
5119 6997
5119 815
10270 10269
10270 10755
11044 934
3092 404
3629 1757
511 510
11045 6365
4262 4261
4262 442
5021 93
5021 5405
9495 8989
11046 2535
11046 4163
7917 7914
5589 850
491 5964
491 966
10905 10637
11047 359
1060 10242
1060 5145
1060 1058
4343 3050
4343 4342
3938 3937
3938 3939
7627 5836
7627 2588
11048 11049
9794 1561
1424 107
1424 1281
5032 10136
5032 1167
5032 850
5032 4074
5032 37
5032 438
5032 293
5032 576
5032 725
5032 2559
5032 723
5032 169
5032 343
8457 4845
8457 8180
8457 8456
8457 381
8457 9490
8457 4670
8457 8061
11050 5119
977 62
977 9361
9147 1070
9147 7707
9147 1182
9147 3594
9147 1933
3860 1781
3860 9664
4563 2751
4563 788
4563 4125
4563 11051
4563 6547
11052 5509
7376 7374
7376 6561
527 1227
527 1312
8485 1678
8485 11053
8485 8434
8485 2344
9563 3820
2644 5395
2644 600
2644 8823
2644 573
11054 1035
6757 2197
6757 2807
6757 83
6757 1423
6757 1414
6757 898
6757 11055
6757 1627
6757 1522
11056 6184
11057 2141
2511 11049
2511 578
2511 2645
10662 11058
10662 7661
10662 1105
10662 2263
10662 1320
10662 3796
2256 1448
2256 36
2256 4245
2256 679
2256 11059
2256 6802
4097 6892
4097 8222
1734 578
1734 1104
1734 9802
1734 490
7405 7404
3526 3522
1566 3639
1566 5457
1566 4796
1566 4433
1566 1969
1566 10598
1566 8453
1566 7256
1566 11060
1566 6232
1566 11061
1566 7657
1566 11062
1566 3984
1566 10420
1566 4138
1566 6967
1566 2215
1566 6812
1566 8554
1566 11063
1566 11064
1566 3799
1566 11065
1566 11066
1566 7085
1566 11067
1566 2322
1566 7024
1566 1299
1566 9707
1566 6765
1566 3359
1566 11068
1566 7524
1566 5846
1566 536
1566 1565
10272 5654
1310 2465
1310 7789
1310 614
1310 1309
1310 2966
1310 1413
1310 445
1310 2967
1310 459
1310 458
1310 1660
6984 6983
651 648
2405 928
2405 10724
2405 6259
2405 2042
10810 3087
10810 1281
1596 11069
1596 8830
1596 8290
1596 6622
1596 6167
1596 6401
1596 11070
1596 2416
1596 9652
1596 1595
1596 11071
1596 4574
1596 4936
480 11072
480 3323
480 5142
480 8381
480 8282
480 10100
480 7509
480 974
480 572
480 2352
480 1182
480 10604
480 738
480 11073
480 4646
480 5582
480 481
480 11074
480 1657
480 3271
480 1475
480 350
480 6795
480 10321
480 818
480 5018
480 55
480 7207
480 1001
480 8399
480 9442
480 1800
480 2103
480 597
480 1603
8251 2519
8251 343
8251 619
8251 8250
11075 1054
9984 427
10477 10476
8918 8531
77 6747
77 4155
77 3141
77 11076
77 9965
77 5565
77 5259
77 11077
77 76
77 1806
77 1156
77 3853
77 8286
77 4559
77 11078
77 11079
77 7122
77 1813
77 11080
77 2401
77 833
77 11081
77 9976
77 1910
77 1205
77 746
77 5141
10113 1240
10725 10724
11082 272
514 510
1939 1223
1939 4382
11083 8727
11084 7077
11084 37
11085 3148
4360 829
874 6698
874 9310
10595 831
10595 6695
10595 2052
2705 3554
2705 8149
2705 2099
2705 2703
2705 4259
2705 618
2754 850
2754 974
2754 1474
2754 762
2754 5304
2754 2747
2754 1475
2754 10262
2754 3706
2754 7913
2754 1182
2754 282
2754 2124
2754 9859
5035 1167
5035 5671
5035 5241
5035 4168
5035 4177
8845 6260
8845 122
7854 1137
7854 1923
7854 7229
4606 10262
8512 8254
8512 7290
8512 6829
11086 240
11087 1281
7130 9530
10942 1073
8135 874
4490 18
1140 1131
1140 2334
1140 2147
1140 6632
1140 548
1140 795
10506 2000
10506 10504
3856 1601
3856 3307
3856 3405
3856 9065
3856 1290
3856 1671
3856 9190
3856 1781
11088 3
11089 11090
8015 342
2393 2122
2393 1383
2393 2818
2393 5259
2393 1251
2393 1100
2393 4810
2393 10618
2393 2552
2393 2392
2393 11091
2393 1592
2393 8413
2393 4319
2393 5558
2393 8432
2393 11092
2393 8215
2393 2568
2393 11093
2393 5470
11094 64
10787 1027
9243 85
9243 956
3086 5259
3086 818
3086 5304
3086 869
3086 11095
3086 5591
3086 404
3086 974
10111 1904
10111 8763
10111 107
10111 1240
10111 11096
8941 7987
2568 3694
2568 4553
2568 2393
2568 5935
2568 581
2568 2567
2568 7746
2568 11097
4166 3359
4166 1388
11098 4608
10717 1509
10717 11099
4007 6901
4007 87
4007 8851
4007 10385
4007 4752
4007 3845
4007 4843
4007 11100
1557 230
2771 1936
2771 1218
2771 4216
2771 788
2771 1819
10209 9336
10526 922
11101 1312
11101 1346
11102 6072
11103 1113
5019 1659
5019 8599
5019 7271
5019 1346
9557 3820
1660 1310
1660 2332
1660 3874
1660 2842
1660 7829
5013 1984
5013 2998
11104 1476
9602 3404
9228 313
6365 1939
6365 331
6365 5656
6365 1223
6365 1836
6365 6213
6365 4618
6365 1459
6365 11105
6365 4260
6365 1458
6365 3383
6365 2694
6365 5741
6365 1832
6365 6009
6365 394
11106 4984
9759 11107
9759 10574
9759 9758
9759 9812
1777 2519
1777 10603
9034 4200
9034 10838
9034 1100
9034 11108
11109 4965
9967 10564
9967 1674
11110 2214
7662 7661
7662 8605
5279 4530
5279 618
7158 8544
7158 9841
7158 1897
777 7188
777 2521
777 7383
777 5787
777 2809
777 11095
777 2115
777 775
8418 3180
11111 2824
11112 122
7655 3735
1238 1235
1238 10065
1238 7677
1238 3256
1238 6316
2295 2294
2295 1544
2295 9756
4488 18
4488 8811
4488 11113
3211 7316
3211 73
3211 10621
3211 1368
3211 9666
3211 905
3211 1022
3211 4421
3211 3111
3211 8060
8872 11114
11115 2983
776 10656
776 1632
776 767
776 775
776 5599
776 1636
776 725
1527 4088
1527 11116
1527 2625
1527 9225
1527 12
1527 6053
1527 9963
1527 343
1527 1529
1527 11117
1527 966
1527 11118
1527 11119
1527 634
1527 8043
1527 946
1527 2863
1527 483
1527 2110
1527 11120
1527 1439
1527 4543
1527 8547
1527 10731
1527 11121
1527 969
1527 5413
1527 4303
1527 6138
1527 11122
1527 5231
1527 750
4965 1776
4965 197
4965 2645
4965 1181
4965 11109
11107 1449
11107 1954
11107 1542
646 1674
646 5288
646 375
646 9151
646 1463
646 350
646 11123
646 8539
646 2097
646 4437
646 644
11124 83
11125 333
11126 8101
9004 9003
9539 9928
9539 354
9539 11127
9539 11128
9539 9177
9539 9489
11129 5350
7776 9286
7776 3036
396 4004
396 2499
396 6672
396 8601
396 11130
396 6595
396 171
396 11131
396 1026
396 11132
396 11133
396 1912
396 5517
396 1303
396 6591
396 1904
396 3451
396 11134
396 2241
396 11135
396 10020
396 8893
396 804
396 11136
396 3066
396 1474
396 53
396 984
396 700
396 2029
396 4100
396 5194
396 1956
396 1968
396 7062
396 8233
396 1599
396 9354
396 4554
396 5701
396 9307
396 2063
396 2211
396 9520
396 2171
396 3887
396 9913
396 11137
396 3673
396 11138
396 7575
396 2219
396 3689
396 10236
396 68
396 11139
396 11140
396 4521
396 11141
396 5604
396 6712
396 5117
396 6
396 6237
396 1515
396 6576
396 6019
396 703
396 10414
396 9584
396 3865
396 423
396 3086
396 2244
396 6203
396 2816
396 11142
396 5718
396 1661
396 917
396 99
396 249
396 11143
396 684
396 11144
3485 10523
3485 1342
11145 2535
2566 7243
2566 6472
2566 9185
2566 3954
2566 5595
2566 103
2566 1264
2566 1555
2566 2486
2566 3246
2566 5889
2566 71
2566 4576
2566 4593
9890 8165
1350 1349
11146 1312
6286 1923
9635 148
1968 359
1968 94
1968 3800
1968 5426
1968 869
1968 2522
1968 2082
1968 1572
1968 682
1968 2892
5959 296
11147 1848
8275 3411
7794 8466
7794 2552
5613 5611
11148 6650
4757 4291
11149 9256
7928 6212
7928 6214
7928 10875
4118 2502
6184 2367
6184 11056
9612 159
9612 9611
11150 162
2171 21
2171 4594
2171 2170
2171 6936
2171 8162
4877 9819
4877 3737
4877 8279
4877 668
4877 1717
2889 2610
2889 7803
3073 404
3073 3185
3073 9465
4713 11151
4713 9989
4713 815
4713 4712
4713 1053
10940 8412
2128 10449
2128 2125
2128 1348
2128 3494
2128 418
11152 241
6034 6033
6034 1993
5768 2426
7030 2661
11153 5540
11153 2398
11154 9112
11155 9607
11156 9017
11156 835
11156 3893
11156 5424
11157 3008
9911 9910
11158 2521
11158 5557
10955 10210
10955 913
10955 4850
10955 442
10955 2008
10955 1143
10955 66
2402 928
2402 3014
2402 1627
11159 11155
5375 5221
5375 5374
5375 9446
9644 4936
11160 5362
2482 6081
2482 6283
2482 2877
2482 11071
2482 5787
2482 529
2482 1406
10807 2078
9305 2749
9305 454
9305 7903
9305 8839
9305 1421
7764 4719
7764 1301
7764 9749
2271 348
2271 11161
2271 1822
2271 2268
2271 213
8741 8740
8741 9456
8741 8316
11162 430
10775 4572
8164 4133
8164 10061
8164 7163
6455 4036
11163 5599
11163 4345
11163 11164
8990 5877
4762 7315
4762 5593
11165 5
11165 343
10826 3428
8002 2284
9552 4291
9552 107
9255 284
9255 708
9255 10663
11166 3496
11167 10829
11167 5802
8630 5393
5988 2950
5988 3778
11168 11169
6177 6176
6177 1164
6177 10989
23 10
23 359
23 2521
11036 6459
11036 1286
11170 2871
9185 6277
9185 944
571 10919
571 10780
571 381
11171 934
11172 7463
6082 188
6082 11173
6082 490
9670 10921
9670 9669
11174 2135
11175 343
7992 291
11176 1924
7536 83
7536 3777
7536 11177
3790 5231
11178 8532
11178 3797
1644 3306
1644 7841
1644 1642
1644 2845
1644 4753
6101 5888
6101 618
6101 4618
7690 3148
7690 7693
7690 3149
11179 36
11180 1593
8592 757
8592 7482
8592 2684
2386 10735
2386 2385
2832 2829
2832 1134
2832 1184
7421 9863
7421 39
9629 6272
11181 6706
11182 2455
7763 2788
6271 6270
11183 1921
539 736
7691 9651
7691 8178
7691 3148
7691 3149
11184 10624
11184 5027
11185 438
10202 288
10202 2353
195 193
213 1249
213 1827
213 1819
213 2271
213 1222
213 331
213 1800
213 3650
213 6
213 429
213 211
213 246
213 2489
213 1180
213 394
213 549
213 6059
213 9458
213 11123
213 1522
6183 9691
6183 538
6183 6181
9833 6902
6186 2521
11186 121
5630 5627
5630 3130
588 3411
588 3269
588 558
588 6530
9159 6804
7511 755
8448 1463
10228 2465
10228 3694
1616 7636
1616 503
11187 35
2079 2072
2079 3671
2079 2863
11188 813
8626 38
1397 1396
1397 684
11189 2214
2307 240
764 10904
764 3127
764 763
764 10053
764 3059
764 11190
764 11191
764 1928
764 11192
764 7700
764 1458
764 9275
764 11193
764 3951
764 246
764 5571
764 4152
764 2515
764 6868
764 11194
764 11195
764 1457
764 11196
764 11197
764 1808
764 1733
764 3698
764 9357
764 9397
764 10042
764 11198
764 4178
764 9080
11199 2141
719 718
719 8632
11200 5714
8057 2216
8057 4276
11201 2096
3587 5453
3587 557
2525 1846
2525 184
2525 2104
9873 3042
2051 2050
11202 1582
10581 1054
10581 10580
11203 6475
5645 5644
7440 240
7440 1932
7440 11204
7440 9404
7440 2886
7440 66
7440 2768
7440 7439
7240 7239
3059 404
3059 6310
3059 2934
3059 8548
299 296
11205 1079
228 11206
228 223
228 7805
228 3470
228 41
8316 11207
8316 7022
8316 8741
8316 9114
1933 9147
1933 1931
1933 5941
1933 4181
1933 2667
6492 2508
7224 5380
7224 5809
10066 2794
10066 1558
4124 1223
4124 1218
4124 788
11208 2000
622 2158
622 686
622 619
622 5326
11209 12
8750 7066
11210 3200
5488 8247
5488 5487
5488 10841
5488 1423
5488 3107
5488 8248
5488 7674
5488 662
5449 5448
8152 6272
8152 1127
8152 1663
11211 11212
10583 7185
11213 122
6965 10146
6965 6811
6965 2472
4126 1218
4126 7233
4126 1456
4126 2773
4126 4851
4126 2900
4126 6009
4912 4911
11214 408
11214 265
11214 3926
11215 480
11215 4392
11215 1825
11215 3455
3209 699
3209 3208
3209 8076
3209 4100
3209 10863
7977 2278
11139 396
11216 359
11216 1052
1870 5703
1870 1869
6209 334
4803 3460
4803 8242
8420 3180
8420 758
10848 2467
11217 1361
1150 1149
9942 8037
7524 1398
7524 153
7524 2099
7524 100
7524 1690
7524 403
7524 2141
7524 715
631 5801
2220 1627
2220 1423
2085 2072
2085 1799
4439 348
4439 641
4439 5349
4439 1037
4439 3820
3932 11218
3932 699
3932 3634
3932 10020
3932 5411
3932 810
3932 6190
3932 6063
3932 7084
3932 11219
3932 5442
3932 121
3932 10220
3932 3931
3932 11220
3932 2414
10796 6193
6282 6582
6282 9820
6282 970
6282 5362
6282 6281
6282 2493
6282 4008
6282 4593
8459 1134
8459 8458
4819 7138
4819 73
4819 3265
11221 538
11221 11222
11221 122
11223 8281
5515 11224
8377 265
8377 8376
8377 11225
6385 381
3192 6856
11226 684
4237 4235
4237 634
4237 5303
4237 408
4237 1982
4237 1375
4237 3577
4237 110
4237 720
8572 10749
8572 9582
5675 11227
5675 2607
5675 700
5675 8286
5675 1591
5675 502
11228 860
11228 2382
1727 2117
1727 1724
1727 2179
1727 2078
4438 7870
4438 4551
4438 3984
11229 791
3516 3515
3516 272
3516 312
7156 7155
506 11230
506 501
8994 1292
8994 411
8994 1903
10089 1962
10089 11231
10089 9898
10089 7751
10089 10374
10089 11232
10089 9291
10089 4593
11233 2552
6104 408
6104 3103
6104 6103
6104 9037
9393 7861
7319 3276
7319 680
7319 595
7319 430
7319 934
7319 1255
7319 8727
7319 7441
5685 5684
5685 10352
5685 5683
9177 3914
9177 9176
9177 9539
9177 5884
7473 3325
1414 1543
1414 1228
1414 2073
1414 1251
1414 85
1414 1412
1414 4761
1414 459
1414 2033
5990 3778
5990 3779
11234 83
1800 213
1800 480
1800 5840
1800 5304
10061 11235
10061 6761
10061 107
4033 4032
11236 11237
11236 3883
7644 922
7644 7643
10362 159
2616 600
2616 2815
447 8182
447 443
447 7988
6588 1477
6588 8276
1283 1282
11238 815
10161 1815
11239 8323
2810 85
2810 455
11240 6650
9930 1932
9930 3577
9930 9929
9930 11241
9930 10763
11242 1717
11242 37
5528 5292
5528 5821
5528 213
5528 7422
5528 6853
5528 8950
5528 2756
8850 699
8850 9671
8405 1637
10776 1952
10488 9405
10488 2933
8467 9927
8467 8825
8467 4328
8467 9413
8467 8755
8467 8151
8467 1207
8467 2090
8467 9716
728 4639
2493 8759
8690 107
8690 11243
8690 1803
8690 1561
11244 4538
5963 85
5963 2833
9132 11245
9132 696
9132 103
10816 791
10816 1705
6898 6896
7468 7466
7468 9773
4362 177
4362 4361
11246 2147
11246 1039
10593 10592
10593 4632
10593 427
11247 1476
11248 480
5178 795
11249 3477
11250 4007
5048 3686
5048 5378
5048 41
5048 2190
6462 10745
5878 1264
5878 777
5878 5876
11251 1346
5741 11252
5741 6365
5741 4722
5741 1836
5741 1458
5741 4128
5741 2673
5741 1825
11253 3561
11254 6449
10585 1315
11255 418
5714 75
5714 11200
5714 722
11256 1874
374 7815
374 371
4109 158
4109 454
5143 769
1119 3749
1119 1117
11257 2558
10156 3469
10156 10155
4652 3681
4652 4647
4652 10224
11025 1678
10730 3514
7132 8326
7132 4924
5956 5714
5956 11258
11259 2041
11260 7029
11260 539
2736 2735
2736 7123
5964 85
5964 3700
5964 8079
5964 491
5964 2132
10105 10104
10739 2844
10739 64
6936 2171
6936 794
6936 2624
6936 11261
8507 229
8507 9886
7692 7687
7692 3148
972 966
972 9486
972 2882
6087 486
6087 7595
6087 8370
5394 1665
5394 87
5394 677
5394 1937
5394 11262
5394 1106
5394 9633
5394 342
5394 1897
5394 750
5394 696
11263 657
3482 3481
81 7427
81 3756
81 2379
81 288
81 1227
81 138
81 16
81 686
81 3960
81 7656
81 66
81 725
81 9655
81 80
81 3484
81 1041
732 804
732 5303
732 9180
732 3357
732 2084
732 138
732 4569
732 5220
732 3299
732 249
732 730
732 234
1735 393
1735 4319
1735 1732
1735 1434
8341 8340
8341 8470
4982 9074
4982 3968
11264 1050
602 626
602 558
602 343
602 723
11265 3576
2457 11266
2457 3968
2457 3491
10152 7043
8044 11267
8044 8043
5514 1741
5514 94
11268 9609
11269 3721
9708 11270
9708 678
9708 9363
9708 9707
5164 5163
5164 7010
5164 10250
633 220
633 632
10160 1218
10160 340
10160 7191
10160 619
1422 1544
1422 2932
1422 1281
10083 6474
10083 3896
10083 480
10083 1177
10083 1329
10083 137
10083 8292
10083 10082
10083 5770
10083 8818
7707 9147
7707 7706
7707 36
11271 1195
7302 3370
11272 11273
11272 611
11274 11275
11274 11276
11274 8971
11274 1299
1981 1100
1981 1948
1981 3874
11277 2807
5760 5759
11278 610
11279 1544
11280 6057
1844 1843
7143 5777
11281 2019
11282 1048
3436 2514
3436 2065
8121 6660
3216 712
11283 1946
10733 1910
1568 408
1568 3302
1568 1179
1568 1182
1568 4755
5360 2597
5360 5358
5360 1564
8694 8669
11284 66
7595 6087
7595 2671
7787 1031
629 2937
629 10716
629 628
629 7579
629 1344
629 662
7676 5782
9118 75
9118 1982
9118 9117
11285 9498
11285 4041
1987 3096
1987 4108
1987 99
11286 6656
8178 1115
8178 7691
8178 6138
10935 2601
9852 2558
9852 4459
9852 41
9852 5907
5329 8564
5329 11287
5329 6263
5329 11288
5329 7611
5329 10125
5329 11289
5329 11290
5329 11291
11292 10423
6747 1701
6747 11293
1152 1151
1152 1662
1152 11294
1152 281
1152 2205
8101 4028
8101 11295
8101 11126
8101 8100
10961 6277
6962 3735
11296 9277
11297 2361
11297 3118
8007 8004
566 558
6712 6711
6712 3180
11298 7061
11299 162
11299 291
10966 6277
408 8836
408 11300
408 11301
408 8432
408 11302
408 1120
408 1070
408 11303
408 7221
408 5483
408 4523
408 9426
408 5480
408 11304
408 3757
408 4200
408 11305
408 1654
408 4560
408 6104
408 5773
408 1568
408 8559
408 3416
408 2392
408 6076
5463 3240
5463 240
5463 7585
5463 9662
9363 454
9363 272
9363 1630
9363 678
9363 11306
9363 9708
9363 442
9363 2300
9363 990
9363 11307
9363 1124
11308 3276
11022 2047
11022 8162
7248 982
11309 140
6897 6896
6897 71
444 443
8699 1034
37 4059
37 239
37 11310
37 2935
37 5599
37 6444
37 4964
37 6641
37 11242
37 2199
37 4710
9566 1071
9566 3820
5439 354
5439 5438
1212 1195
9396 10666
9396 1168
9396 1222
10148 7682
4973 7066
4973 4972
1146 6844
11311 1040
11312 2352
11312 1856
11313 953
9693 1945
9693 9690
9693 10501
1352 5765
1352 6283
1352 4104
1352 8325
1352 3522
1352 4036
1352 3479
11136 700
4610 4696
4610 3750
4610 1474
11314 6216
11315 2216
11316 11317
11316 2739
7406 7404
7406 6413
11318 850
8849 6618
7940 11319
7940 11092
7940 2990
7940 11320
7940 2052
7940 7939
7940 7574
7940 3236
7940 8587
7940 794
7940 2387
7940 2992
4426 9515
4426 4425
4426 9923
5916 4632
5916 5915
11321 5870
11321 6856
11042 454
11042 699
11042 272
7246 2558
7246 3537
7246 3565
7246 87
11322 10923
11270 9708
5712 986
5712 36
5712 5711
9656 9654
11323 107
11323 1216
10858 3956
6065 6063
11324 4463
6140 3494
7067 979
7067 7063
795 1448
795 10764
795 789
795 4098
795 1228
795 3623
795 9502
795 791
795 4259
795 3201
795 1167
795 3974
795 10376
795 96
795 4359
795 1140
795 1410
795 915
795 5178
795 8025
795 4351
795 6929
795 284
795 3690
4138 11325
4138 1566
4138 986
4138 5343
4138 4197
4138 11326
4138 4108
4138 10275
4138 4137
10798 8991
10798 430
10798 723
10331 758
7017 7115
11327 6459
9249 9248
11328 4893
8124 275
4715 10541
4715 4712
5543 3559
5543 1932
7185 2650
7185 10583
7185 1827
7185 36
7185 2459
7185 11329
7185 6466
4750 4749
8662 1949
11330 2098
3130 5945
3130 3128
3130 2645
3130 11089
3130 5630
6481 6480
4831 73
3398 1446
11331 1211
1539 4329
1539 2768
4614 4123
4614 3651
4614 4905
4614 11332
8668 68
11333 2645
11333 4175
8141 8140
1733 44
1733 1732
1733 3968
1733 291
1733 2585
1733 7878
10305 696
11192 764
6519 11334
6519 11335
2462 10719
2462 5227
2462 331
2462 2469
2462 11336
2462 626
2462 1694
2462 8444
2462 2361
2462 618
11337 11338
11337 2477
10184 6902
10184 10183
1433 1429
1433 1299
1433 7080
1433 4752
1433 2584
1433 9982
1433 4843
1433 1302
1433 7861
1433 2788
2911 7730
2911 1627
2911 715
2911 1019
11339 5891
4862 205
5201 2009
5201 2335
5201 986
10720 2993
3455 3454
3455 808
3455 7309
3455 1181
3455 6656
11340 2416
11341 4898
11341 7561
11342 2824
6855 6854
6855 7861
1265 667
1265 2635
1265 121
1265 11343
1265 1392
5989 3778
5989 5991
5989 7363
5989 960
5989 11211
5989 736
7141 8673
4667 3111
4667 4665
4667 5022
4625 4251
4625 9198
4625 5667
4625 3601
4625 2580
409 405
409 3203
409 11344
409 1818
409 242
8276 6588
8276 3411
10139 6166
11345 1597
11345 1731
10700 8346
11346 9473
5063 85
5063 1901
5063 3783
6435 11347
6435 6891
6435 6434
9472 2410
924 921
1078 9609
1078 1069
1078 6235
1078 1073
1078 6862
1078 7803
1078 9724
1078 5548
1078 11348
1078 9725
11349 302
11349 318
11349 296
4366 4363
2099 1216
2099 1837
2099 6064
2099 8045
2099 3457
2099 83
2099 7863
2099 2052
2099 7865
2099 2125
2099 8664
2099 3931
2099 2705
2099 496
2099 1768
6092 496
6092 5785
11350 1143
11350 418
11350 1221
2504 240
2504 6048
2504 11351
2504 295
2504 5231
2504 342
2504 3568
11352 8869
11353 7729
11353 641
2967 1310
2967 2966
2967 8461
2967 3422
11354 11071
10759 7359
11245 9132
10672 1004
7152 11355
7152 107
7152 9811
1419 11356
1419 1281
3563 5668
3563 3787
3563 850
3563 8049
3563 5
3563 2833
3563 343
3694 2367
3694 3693
3694 3936
3694 10228
3694 3937
3694 83
3694 138
3694 2568
3694 3606
3694 2816
3694 5751
3694 1825
3694 6936
11357 6656
5198 11358
11359 2459
9870 8874
9870 684
10671 1004
9081 83
9081 9080
7241 7239
7241 348
7241 2477
7241 8692
7884 6601
10732 10731
9803 8537
3010 4389
3010 3009
10421 2773
10421 3316
11360 5012
7016 187
7016 9084
7016 5189
7016 368
7016 10235
7016 2423
7016 8198
3406 1835
3406 8525
3406 1514
8193 9960
3006 10830
3006 3004
3006 3008
6395 381
6395 9701
4445 2991
4445 1037
4445 3078
10718 9165
805 804
805 64
805 5361
805 986
4461 4460
4461 2756
4461 9430
11074 480
11361 11362
11361 4572
9008 9007
8733 1011
2858 34
2858 684
2858 3395
2858 272
2858 6685
11363 1727
11364 5334
8967 5864
8126 275
3809 719
3809 2106
3809 3294
6283 2000
6283 7212
6283 10536
6283 941
6283 254
6283 10833
6283 1449
6283 1352
6283 498
6283 3
6283 2482
6283 4474
833 1697
833 85
833 55
833 11299
833 2438
833 203
833 5380
833 2129
833 2487
833 3451
833 284
833 4259
11365 4259
8725 98
8725 866
11366 5231
11367 3505
11367 7898
6256 10881
6256 3811
6256 6255
1710 1176
1710 7728
1710 1698
1710 1348
1710 9136
2501 9211
2501 454
2501 1031
2501 11368
2501 7175
2501 723
2501 3595
2501 2500
2501 418
2501 7340
2501 8421
11295 8101
11295 11369
11370 3783
11371 2166
2432 2431
2432 10528
2432 8841
10512 156
8698 1034
1082 4057
1082 1069
1082 2067
8684 1858
6675 6477
6675 4197
11372 3088
8729 975
8729 110
8729 5342
11058 10662
6327 2042
6393 381
9188 9187
9188 5728
9188 6829
3567 967
3567 1109
3567 64
3567 343
10541 10540
10541 4715
1241 746
1241 3255
1241 10020
1241 1348
4566 4565
7882 8893
7882 11373
7882 4345
7882 11374
9909 9908
9321 9320
6171 6170
6171 9865
6171 794
11375 5544
254 2844
254 3488
254 2603
254 866
254 1303
254 21
254 22
254 1595
254 2981
254 3035
254 8174
254 5170
254 2876
254 250
254 1648
254 8632
254 10429
254 4705
254 6015
254 7898
254 5532
254 2728
254 1484
254 8731
254 6283
254 719
254 8956
254 2289
254 2690
254 1635
254 746
254 703
254 1867
254 736
11376 4054
7157 618
7157 7155
7157 2345
9135 5365
9135 3646
11377 105
5012 11360
5012 5011
5012 9007
5012 9608
5012 11378
5012 10067
5012 7819
5012 11379
5012 10218
5012 10277
5012 11380
5012 5687
5012 10470
5012 8150
5012 4878
11381 6642
9441 4677
4092 10407
4092 4091
4092 6127
4092 3901
4092 7011
11382 36
7561 10186
7561 6010
7561 7559
7561 1105
7561 11341
3800 8325
3800 7354
3800 3956
3800 5905
3800 445
3800 2688
3800 1044
3800 1968
9980 8816
9980 9979
5919 4724
5919 8842
5919 3103
5919 430
5919 696
11383 7059
11384 3060
2712 2710
2712 48
2712 3154
8406 64
8406 156
8406 1678
8406 1302
8406 735
8406 4024
8406 1637
11385 430
11385 480
11385 169
11385 8237
11385 723
11386 11387
11386 6129
6050 10721
6050 873
6050 1346
3480 3477
8079 3306
8079 5964
8079 1249
8079 3226
5788 2192
5788 8606
5788 9222
2489 213
2489 2485
10201 2353
10201 122
11388 2300
11388 5349
8210 2421
8210 1100
8210 135
11389 538
5461 240
5461 2247
2535 2533
11390 3573
6999 6893
6999 1228
6999 3690
1278 121
2409 2408
11344 409
352 351
352 10836
791 9558
791 1698
791 3746
791 2030
791 789
791 1705
791 7728
791 9903
791 503
791 7391
791 3461
791 3148
791 1707
791 11229
791 1646
791 2093
791 10144
791 11391
791 10816
791 1084
791 8415
791 6371
791 795
791 624
791 5229
791 9399
791 10979
791 7798
791 7799
11392 3817
10434 8209
1395 114
1395 8588
1395 343
1395 1394
9745 9744
9745 6582
7061 979
7061 11298
7344 10288
7344 10812
7344 434
11393 2147
11393 5221
11393 11219
11394 667
1428 3675
1428 1281
11395 6436
3540 3539
3540 1116
3540 73
3540 2426
11396 7372
8433 5129
8433 7295
8433 2993
5486 991
5486 9655
5355 3813
5355 5352
5355 6386
5355 2033
5485 1909
5485 4064
5485 3014
5485 5484
7816 1463
11397 3106
1773 34
1773 2115
1773 5239
1773 10456
3463 3015
2370 4358
2370 3415
2370 5106
2370 2061
2370 2416
2370 8835
2370 1834
2370 430
2370 205
2370 7809
2370 2354
2370 3876
11398 5440
3857 8578
3857 3617
3857 11399
3857 3103
3857 1781
3857 9664
8645 2233
1273 121
1273 643
11400 1184
8022 5891
5629 5627
11401 2455
10159 1815
4278 3780
4278 3001
4278 138
4278 249
4278 107
4743 1791
9706 2684
9706 10628
6221 5890
6221 293
6221 463
6221 1984
6221 6220
6221 343
11402 11403
10898 2370
10898 1834
6469 1502
6469 6467
6469 7812
6194 1079
6194 9993
6194 1774
7618 2534
7618 5319
7618 7617
7618 2404
11134 4000
11134 11404
8803 951
6946 4618
303 1676
303 296
11405 9596
11405 1449
11405 806
11405 6950
10845 1033
6049 873
1959 1957
1959 1955
9840 8146
10927 2774
3729 7000
3729 3253
3729 3728
3729 7314
3729 64
3729 508
3729 4358
3729 8411
3729 725
3729 10900
3729 10819
3729 1034
10164 1815
4516 1176
4516 590
4516 4513
11406 5956
835 113
835 11407
835 4896
835 9091
835 11408
835 10476
835 11409
835 10254
835 10575
835 1311
4184 4826
4184 1883
189 186
8446 8445
3267 699
3267 1437
3267 1055
3267 1431
6378 1582
6378 4711
7598 4960
7598 2421
7598 8749
7598 11410
7598 1825
7598 10104
6530 6529
6530 588
11411 1177
11411 11305
5743 3872
1716 10112
1716 1539
1716 1715
1716 7797
1716 1240
4655 4658
4655 3233
4655 4647
1808 2470
1808 6
1808 850
1808 1846
1808 1851
1808 1088
1808 5079
1808 4402
1808 3158
1808 7073
10313 10312
10313 10020
10290 818
6977 1300
6977 693
2899 3222
2899 2607
2899 6373
2899 634
2899 2897
2899 3646
2899 563
2899 1896
2899 1529
7497 7496
7497 5138
701 4330
701 697
701 327
4760 4759
4760 1022
9853 1489
8982 1094
5767 2426
5767 6830
6142 4042
6142 2999
9818 3476
3523 8111
3523 11412
3523 3522
3435 699
3435 6428
7362 4899
7362 1031
5977 11413
5977 5561
4251 4625
4251 4250
4251 3914
11414 1104
11414 3136
11015 8500
5091 5090
4153 4152
4153 943
7744 969
7744 11415
10825 10112
10691 10690
10691 9862
10691 8025
7298 11416
7298 5286
7298 9760
7298 7297
7298 578
7298 7326
7298 7869
7298 4751
7298 10695
7298 8287
11417 7697
11417 11418
11417 122
5648 5647
5648 359
5648 4469
4301 2603
4301 6667
10417 1872
9074 3014
9074 3206
9074 4982
10349 1176
8113 7041
10901 4082
10901 2092
10901 1134
10901 3378
531 11419
531 1715
2924 1257
1681 2524
1681 1128
10123 686
10123 274
9040 1100
11420 454
11420 6194
11420 14
11420 64
11420 1517
11420 1175
11420 156
11420 2603
11420 1464
11420 874
11420 3715
11420 1808
11420 250
4303 2603
4303 11421
4284 6804
4284 1247
4284 7189
4284 941
4284 1717
4284 866
4284 11422
4284 950
4284 207
4284 3922
4284 4459
4284 4733
4284 1905
4284 10715
4284 3380
4284 1444
4284 2667
4284 99
4284 9049
4284 3111
4284 10878
10088 2582
10317 10315
6964 2744
5199 5227
3464 3015
3060 481
3060 6145
3060 2421
3060 11384
3060 1115
3060 404
11423 10210
11423 1143
11423 896
4296 2603
4296 699
3307 3253
3307 3856
3307 1923
3307 1845
3307 2511
3307 1040
5242 1134
5242 935
5242 1832
5242 6272
5242 2763
5242 4533
5242 2846
5242 815
8664 2099
8664 7062
7159 1895
1548 1542
300 296
11424 3844
4849 10511
4849 442
2954 4238
2954 5626
2954 1213
1700 1698
1700 5146
1700 4571
1700 1757
1700 5724
1700 11425
1700 1872
1700 1996
1700 9685
1700 9883
1700 10727
1700 9109
1700 4716
1700 2021
1700 3727
1700 11426
1700 1072
1700 7167
1700 8843
1700 10988
1700 2022
1700 5986
1296 6012
10885 1072
10885 10884
2965 2964
9095 11427
9095 1128
9095 9094
9095 8372
9095 4014
9095 9374
3329 1676
3329 7447
177 717
177 174
177 1250
177 8325
177 6320
177 156
177 6188
177 9489
177 1281
5663 1444
10619 359
2496 2495
11428 7852
11428 3777
11429 2238
11429 1829
3302 1179
3302 3301
3302 1568
3302 2007
11430 7318
11430 8799
11430 2962
7370 3863
2015 3999
2015 2013
2015 10134
2015 3316
2015 122
661 648
661 9862
8401 1021
3926 140
3926 8754
3926 11214
3926 1641
5830 4257
5830 2749
5830 7486
5830 5829
11431 1449
4314 8387
4314 1179
4314 4312
4314 9717
4825 454
4825 10748
4825 3820
11432 3354
281 273
281 1881
281 2088
2024 7200
2024 7198
2024 5798
2024 3736
2024 866
2024 2892
2024 920
2024 5820
2024 2023
2024 2208
7492 10873
65 59
9175 348
11433 163
3669 3668
3669 8313
11434 7584
6995 10809
6995 6992
5460 8205
5460 5459
11017 1678
1219 5836
9987 1285
9987 1482
9987 1671
11435 408
6337 1458
6337 327
6337 460
7323 207
6386 8067
6386 10838
6386 72
6386 5355
5637 10136
5637 5635
7565 430
3384 1446
3384 1184
3384 418
3866 5668
3866 224
3866 3861
3866 3775
3866 116
3866 8085
3866 4943
3866 6316
3866 3995
3866 3702
3866 105
3866 10587
10601 9685
11436 1830
4915 6623
11437 7284
11437 1019
278 273
278 4738
11438 11439
11438 2754
11440 64
7602 6846
11441 5289
414 2728
414 413
414 6069
3385 4364
3385 1446
3385 10445
11442 6726
11443 2481
11444 2661
8978 7679
5890 6221
5890 1124
11445 6713
6561 10053
6561 10872
6561 6560
6561 7376
856 855
856 3931
856 854
856 11446
11447 6794
11447 4557
2935 8197
2935 8199
2935 37
5085 10774
5085 10588
4883 205
4884 205
3618 3260
3618 1216
2251 1072
6031 7476
6031 327
6031 1849
6031 3795
6031 331
9358 36
10597 2922
10597 2233
10597 64
10597 7291
10597 2607
9657 5686
3304 1845
3304 6
3304 4141
3304 575
3304 3820
7057 1463
7057 7056
6470 5324
6470 6467
4164 3824
55 2131
55 152
55 480
55 5457
55 2179
55 2428
55 51
55 5577
55 4795
55 7256
55 9200
55 2633
55 5540
55 6966
55 1685
55 2181
55 833
55 4073
55 1333
55 128
55 2609
55 6436
55 3106
10478 5391
7488 7487
7488 9149
7488 666
7488 7923
2900 1218
2900 2769
2900 5740
2900 331
2900 2897
2900 7583
2900 4126
2900 8390
2900 4405
2900 4128
2900 1839
2900 788
2900 1831
2900 2166
9558 791
9558 3820
5771 2426
5771 229
5771 87
11448 7040
11449 3465
11449 83
11450 4120
11450 5350
11450 5331
11450 7951
3001 2997
3001 11451
3001 1055
3001 7286
866 121
866 2728
866 667
866 1302
866 4508
866 21
866 1039
4108 4105
4108 8991
4108 1987
4108 451
4108 158
4108 713
4108 11452
4108 4138
4108 3663
1757 3629
1757 103
1757 3106
1757 2181
1757 626
1757 912
3660 3286
3660 16
3660 3702
3660 1184
3660 5703
3660 2700
3660 3657
11453 7179
9725 1078
9725 9724
2871 11170
2871 2748
2871 9141
2871 1491
2871 2564
2871 7949
9603 3404
11454 1195
8277 3411
9802 1734
9802 9800
9802 1692
8562 2622
11455 898
11455 618
2293 517
7758 7757
9125 1249
9125 265
6447 6445
2329 3362
2329 2327
2329 10490
3070 1410
3070 700
3070 762
3070 832
3070 4665
3070 4513
3070 5152
3070 445
3070 8647
11456 265
3796 5189
3796 11457
3796 10662
3796 2190
11325 4138
7029 11260
7029 9343
3520 3519
3520 1880
3520 2585
9196 1984
6850 5804
6850 5930
11458 4082
435 5765
435 121
435 9137
435 781
435 158
435 21
435 10889
435 7938
435 4710
435 1702
435 11459
435 11460
435 723
435 430
435 9795
435 966
435 8111
435 5723
435 2558
435 3561
435 1409
435 433
435 800
435 66
435 105
435 11461
435 5504
435 8086
435 1279
435 889
435 184
435 715
11462 800
11462 3149
5697 5696
5697 9535
5697 4629
11463 343
11463 435
5368 5367
5368 3858
9475 9474
9475 178
11464 213
2176 4947
2176 1975
2176 7371
2176 1582
2176 1449
2176 1821
2176 4769
2176 4079
2176 1717
2176 1828
9511 11465
9511 1368
10550 6929
11466 11467
11466 1173
11466 139
2310 6859
2310 8751
215 1010
215 2063
215 4097
215 6094
215 7359
215 214
215 630
11468 418
2391 2389
2391 1521
3256 1238
3256 3255
1294 1293
5313 5312
6761 7368
6761 622
6761 8515
6761 1053
6761 10061
6761 1115
373 229
373 1539
373 1948
373 371
9570 10101
9570 2460
9570 4508
2763 3780
2763 87
2763 5242
2763 1026
2763 11469
2763 8829
2763 815
2763 434
1929 1928
2648 600
2648 7427
11470 6798
11471 3719
5889 2566
5889 5751
5889 381
6606 3673
10051 10050
8539 646
8539 3022
8539 5930
8539 381
8539 290
8287 1707
8287 1228
8287 832
8287 3690
8287 10021
11472 2583
5290 3395
11473 634
7645 8724
7645 7643
4873 205
4873 5256
4932 4931
4932 3110
1201 3696
1201 1195
3207 64
3207 7883
3207 1692
11474 8887
8934 2147
2780 9389
2780 2779
2780 3876
2780 6909
2780 11475
2780 8588
2780 3333
2780 11476
2780 496
2780 641
2780 107
2780 9055
2148 10538
2148 4120
2148 64
6471 1611
6471 2057
6471 641
6471 1180
6471 5511
6471 1096
2144 459
2144 2142
11477 9493
11478 1582
3031 3030
7456 7960
7456 1963
1336 1335
11479 7811
9991 1837
9991 9572
9991 7151
9338 11480
11481 1800
7069 7060
7069 667
7069 979
7069 3096
7069 364
7069 736
6547 676
6547 4563
6547 6627
3817 10159
3817 11482
3817 9786
3817 6652
3817 1712
3817 4764
3817 3814
3817 242
3817 10027
3817 9340
3817 5675
3817 2715
3817 11392
3817 1356
3817 460
3817 1833
3817 8440
3817 4964
3817 903
3817 3376
3817 6759
3817 3402
3817 1413
7413 3999
7413 1122
3452 3434
11483 6486
11484 1693
11485 354
11485 2393
6192 2558
6192 1582
6192 156
6192 6189
6192 8644
6192 11486
11487 7841
10118 2398
10118 1431
9192 9190
9192 502
8639 8638
5886 10991
5886 5885
3898 4968
3898 3078
10210 9006
10210 10955
10210 11423
10210 4922
7269 7268
4180 6583
4180 6576
4180 5818
4945 4944
4945 4946
4945 1449
4945 1348
4945 1406
4945 1897
4945 201
4945 794
11488 241
11489 335
11490 1923
11490 708
11490 10944
7500 9961
7500 827
11491 637
11491 3481
11491 64
8887 7519
8887 11474
8887 8915
5798 2024
10266 10748
10266 5185
10875 7928
10875 913
7390 1555
7390 4563
7390 8850
7390 5259
11492 2203
4355 7423
4487 18
6175 2377
6175 6174
11493 667
9148 11494
11495 752
10380 662
11496 381
11496 9011
4220 4219
8155 8154
11497 1930
11498 700
10198 6638
11499 163
4377 63
4377 4374
10341 725
8538 3022
10502 2564
10502 6943
4483 18
4483 9747
2455 11401
2455 10132
2455 2983
2455 5625
2455 8380
2455 7856
2455 8800
2455 912
2455 11500
2455 8090
2455 5897
2455 696
2455 4359
2455 11182
2455 6522
2455 11501
2455 11502
2455 1084
2455 11503
2455 6371
2455 10091
11504 4125
11504 8586
3103 288
3103 3102
3103 1627
3103 755
3103 6104
3103 9437
3103 3857
3103 7081
3103 686
3103 3180
3103 5942
3103 2871
2624 5597
2624 73
2624 6936
11505 686
11506 8460
9575 11507
9575 9574
9575 1258
3877 8894
3877 4120
3877 1053
3877 3875
3877 758
2313 2311
6611 6609
6611 6608
6611 56
6611 6610
5138 7497
5138 5137
3978 1218
3978 4216
3978 953
3978 331
3978 2157
3978 4125
3978 6213
3978 5228
3978 2692
3978 5121
3978 3792
3978 2673
3978 6216
3978 6009
3978 847
493 479
493 418
2759 4036
2759 7727
2759 3201
2759 1731
2759 2758
11508 11509
4593 5050
4593 2678
4593 1251
4593 10089
4593 6282
4593 2566
4593 2918
10815 6691
5542 4711
11510 2029
4470 3606
4470 87
4470 5304
6028 2950
2106 3283
2106 2104
2106 10715
2106 7443
2106 3904
494 482
494 479
1631 1132
1631 3056
1631 502
1631 674
9250 357
5361 3430
5361 4466
5361 3277
5361 5708
5361 684
5361 5234
5361 8867
3263 1055
3263 3747
10084 107
10084 5776
11511 1458
8439 2730
8439 330
8439 8437
8439 10214
902 901
902 11190
902 2014
902 2196
902 903
10496 1435
10496 500
11512 1919
5548 1078
5548 58
7325 9592
7325 207
7325 1019
1085 5423
1085 1069
1085 3896
11513 7463
11 3182
11 103
11 15
11 649
11 10
11 1242
5929 1033
5929 10716
5695 7208
5695 8717
5695 9329
5695 1891
7656 10342
7656 3288
130 129
1236 1235
1236 8940
1236 969
1236 7265
3830 2378
2783 686
10023 239
10023 6273
10023 10022
10849 1668
8949 10780
8949 2858
11514 2558
4328 8467
4328 1348
4328 272
9453 5270
6943 5365
6943 6134
6943 548
6943 6942
6943 986
10262 4606
7234 508
11515 618
11516 667
11516 343
8751 2310
8751 7066
2364 6
2364 2757
2364 2231
2364 2434
2364 1387
2364 1303
2364 2354
2364 184
2364 1034
10772 10398
11517 11518
11517 11519
11517 2079
11520 73
11521 943
11522 698
11523 2186
1232 1227
10494 4536
10813 10812
7903 1054
7903 1071
7903 1702
7903 1332
7903 992
2874 3238
2874 3488
2874 3561
2874 8638
2874 818
2874 2872
2874 4100
2874 1022
2874 138
2874 6740
2874 735
2874 9165
1836 1458
1836 10233
1836 1840
1836 6651
1836 752
1836 4700
1836 6229
1836 2370
1836 1459
1836 8754
1836 394
1836 4163
1836 2673
1836 5741
1836 1825
11524 5027
1413 1310
1413 134
1413 1323
1413 1416
1413 1671
1413 459
1413 7024
11525 1137
4236 1170
4236 10356
4236 10112
4236 10554
9458 9614
9458 788
9458 331
9458 213
11526 2719
3246 3244
3246 940
3246 2566
3246 11527
3246 1654
4872 2470
4872 9637
7672 3323
6380 381
6380 10483
10077 6917
1721 1720
8791 8644
8791 7140
3265 859
3265 2844
3265 4819
3265 7177
3265 8416
3265 11528
3265 11529
3265 5384
3265 5565
3265 1308
3265 5288
3265 5078
3265 4846
3265 10156
3265 4791
3265 9649
3265 1262
3265 10917
3265 10088
3265 5895
3265 1080
3265 1055
3265 9044
3265 2451
3762 3876
3762 4579
3762 3761
3762 9615
3762 10562
3095 6710
3095 2169
3095 1627
5476 3004
11530 2934
747 745
1059 1058
912 2455
912 4696
912 7591
912 8970
912 4943
912 1757
912 6205
912 910
4218 2692
1969 5041
11531 9714
335 329
335 503
335 5866
335 6561
335 5189
335 159
335 10080
335 8337
335 226
335 2566
335 7500
335 2575
335 1876
335 1292
335 10767
6795 107
7864 7863
10052 4469
4298 2603
616 615
2188 1937
2188 2722
3822 3233
3822 1337
3822 3819
8784 2357
3052 9757
3052 11532
3052 5189
3052 6417
3052 4025
3052 2913
3052 7878
6349 11533
6349 1815
6349 1896
6349 1503
9328 9327
11534 6979
1270 3700
1270 121
1270 176
1270 6487
1270 4219
1270 10354
1270 736
8332 2806
8838 1690
5825 5527
5825 5823
5825 5334
5825 986
11535 10874
11536 1848
11536 6272
11537 2110
11538 1267
2569 11539
550 2980
550 549
550 4073
11540 8918
11096 10111
7727 3866
1333 8893
1333 55
1333 73
1333 7616
1333 4814
1333 5615
1333 10291
1333 3574
1333 1329
1333 583
1333 5373
1333 813
1333 284
1333 2410
11541 8833
11542 953
11543 553
11543 2971
11544 7506
11544 64
8971 8969
8971 2892
8971 11274
9017 1134
9017 5155
9017 2421
9017 4279
9017 6574
9017 11156
9017 487
3443 4231
3443 1094
3443 2245
3443 1921
7531 83
11545 8851
11041 941
11041 1650
11041 272
3264 85
3264 5951
3264 1055
5489 5487
5489 11546
10423 9469
10423 11292
10423 10598
10423 4172
10423 11547
5349 4439
5349 3688
5349 832
5349 5551
5349 9663
5349 1471
5349 11388
5349 207
4442 9997
4442 766
4442 2937
4442 4104
4442 8394
4442 11548
4442 2971
4442 6184
4442 434
10169 95
10169 1437
6284 3
3136 7237
11549 2558
8078 3306
11550 634
11550 11551
11552 2061
11552 898
2162 2564
2162 772
2162 1650
2162 2161
11128 9539
5322 4325
11553 10567
5161 5159
5161 667
5161 5160
5161 725
10728 3678
10728 3478
11304 408
7089 7088
7089 6015
4197 3700
4197 1659
4197 7611
4197 7134
4197 9857
4197 933
4197 7613
4197 1375
4197 458
4197 4138
6354 3333
6354 1094
6354 6353
1461 1458
1461 331
7294 7293
7294 5466
7294 3893
7120 280
11554 1207
11554 1195
10221 10220
1919 1605
1919 4934
1919 5187
1919 11555
1919 1549
1919 11512
1919 1916
1919 11556
1919 10104
11557 1040
659 648
8659 6486
11558 2233
11403 11559
11403 11402
4887 10265
4887 3732
7648 1496
7648 5692
7648 7647
7648 10724
7648 5885
7648 874
4337 4336
853 851
3962 11560
3962 3961
3960 81
3960 10294
3960 6635
11561 430
610 1791
9146 1182
736 7069
736 1270
736 7999
736 7735
736 2728
736 4371
736 4512
736 442
736 667
736 1896
736 254
736 62
736 364
736 730
736 8872
6448 6445
6448 156
9848 4082
9848 8221
9848 696
11108 9034
11562 7829
11563 291
11563 242
11564 2844
11564 2845
11564 6273
665 6815
665 664
665 9131
665 6816
4471 18
11565 107
11565 1790
9331 396
9331 9329
10071 10070
10071 6325
11301 408
2036 9717
2036 1134
2036 6654
2036 2034
9621 11566
9621 9620
9621 5567
9621 1180
9621 8610
9621 411
10814 150
5044 105
11567 1382
3227 1096
11568 3977
11568 1858
11568 8586
7386 4257
7386 2123
7386 7486
7386 9654
6257 138
6257 5096
6257 1601
11569 121
11569 5413
11569 272
11570 9137
11231 10089
4880 205
485 6168
485 6083
11196 764
7898 6081
7898 3566
7898 254
7898 7896
7898 11367
7898 10407
7898 234
418 7132
418 9908
418 11255
418 6128
418 11571
418 8425
418 4147
418 5167
418 11350
418 6391
418 5611
418 2128
418 11306
418 11572
418 6085
418 6986
418 3028
418 10213
418 6069
418 6704
9741 8885
9741 64
2646 5508
11573 37
2927 5195
11574 6365
11574 553
11574 2694
11575 2000
678 3458
678 10430
678 8290
678 8756
678 2289
678 9708
678 10311
678 11576
678 675
678 9363
678 1837
1775 3696
1775 1167
1775 6540
1775 686
11577 21
11117 1527
4480 3737
4480 18
8273 3411
11578 8885
10668 10126
10668 3150
10668 10667
6141 1438
6141 3201
11559 11369
11559 11403
8836 7150
11579 5609
5464 2915
5808 5004
4544 4535
11580 11581
11580 859
11580 941
7581 4257
7581 11582
7581 668
7581 7486
9109 454
9109 1700
9109 10053
9109 9107
9109 432
9109 696
11583 6363
11583 272
11583 10944
11583 9904
11583 293
11583 686
11583 10360
11583 7933
11583 2673
567 558
663 3700
663 648
663 10839
663 2583
663 83
663 4052
663 1423
663 2509
663 422
663 3316
11584 293
11584 64
11584 272
10941 8412
10941 213
7873 7872
2002 2001
2002 1031
307 296
361 3394
361 9085
361 5816
361 800
4787 114
4787 3460
4787 8959
2586 2844
2586 11585
2586 1299
2586 4553
2586 2583
2586 6708
2586 255
2586 3289
2586 3998
2586 1302
2586 9820
2586 8433
2586 8644
2586 2033
11586 9008
11586 8579
6755 2722
11587 869
11588 1458
11588 1143
48 6701
48 10704
48 2712
48 46
2999 9428
2999 1033
2999 10860
2999 272
2999 4528
2999 6699
2999 11589
2999 7432
2999 6142
2999 11590
2999 2997
2999 99
10738 1249
10738 1766
9917 9914
3562 343
6710 3095
6710 906
2601 10555
2601 2600
2601 699
2601 272
2601 10935
5316 5315
11591 11592
5778 2426
5778 11593
5778 9902
3458 678
3458 3456
9459 788
6724 6721
5401 5400
5401 696
5401 1519
11594 640
7729 1030
7729 7728
7729 8702
7729 3651
7729 5595
7729 11595
7729 11353
7729 2067
7729 284
11596 7848
11596 6129
5944 408
5944 1626
5944 5943
5944 6015
338 329
338 3380
338 7857
338 3777
338 11597
338 5991
338 4364
5605 5604
4307 11598
4307 4306
4307 7374
4307 11599
4307 5113
11164 11163
7385 2123
7385 1034
3146 2953
3146 247
11600 6459
10859 3956
712 2558
712 6069
712 807
712 1923
712 5281
712 703
6950 2087
6950 1100
1438 9753
1438 1446
1438 6141
1438 1437
5335 31
5335 781
11601 1650
11601 7077
11602 619
11602 2622
1262 121
1262 4321
1262 4253
1262 1498
1262 9206
1262 3265
1262 2013
1262 1184
1262 8417
2004 2001
11603 459
11604 736
3291 412
10200 2353
5539 5231
5539 2756
5539 58
5539 948
11605 87
490 2778
490 487
490 1734
490 9044
490 9366
490 4019
490 583
490 342
490 7239
490 600
490 479
490 3316
11023 1678
11606 290
7328 4946
11607 736
11608 2398
2331 1749
8993 7292
8993 1292
8993 4259
6427 2509
6864 6863
11609 6010
6921 11610
6921 2839
6921 6920
6921 10296
6921 5397
5380 833
5380 5379
5380 7086
5380 1054
5380 11611
5380 11612
5380 5854
5380 7118
11613 969
7593 293
7195 5664
6496 8225
6496 8228
6505 10231
6505 5667
6505 9376
6505 6129
9098 1897
11614 37
445 1310
445 1448
445 9137
445 436
445 6638
445 2143
445 1255
445 1597
445 4240
445 295
445 657
445 2456
445 755
445 1519
445 708
445 105
445 1409
445 1410
445 114
445 915
445 2517
445 3800
445 3197
445 1279
445 184
445 5969
11273 11272
4756 4291
4756 232
7306 7305
7306 7162
11615 454
10677 9306
297 288
297 700
297 4154
11566 9621
11616 2601
5665 1041
10753 3200
4155 11617
4155 4154
11262 5394
11451 3001
4538 10433
4538 10099
4538 2915
4538 1258
4538 1130
4538 3712
4538 4200
4538 1266
4538 4535
4538 11618
4538 5358
4538 11244
4538 7453
4538 5221
4538 4185
4538 6870
4538 2107
4538 6258
4538 654
4538 9338
4538 2925
4538 766
4538 8320
4538 11619
4538 11620
4538 1417
5475 5473
1876 1875
1876 1827
1876 1819
1876 331
1876 2897
1876 1820
1876 2749
1876 779
1876 788
1876 2882
1876 9791
1876 1460
1876 2973
1876 2296
1876 4023
1876 3148
1876 707
8157 8156
8157 8409
8157 5046
8157 11621
8157 10167
8157 10936
6576 6579
6576 6575
6576 10190
6576 4180
11622 2579
500 11623
500 865
500 10879
500 499
500 862
500 7826
500 2317
500 11012
500 10153
500 9448
500 10496
500 8328
500 10639
500 9421
11624 169
9805 3235
8593 2564
8593 8329
7653 107
7653 5519
7653 11625
11373 7882
11626 1346
10985 4120
10985 6671
11627 2964
3992 7646
2130 6232
2130 1451
2130 2129
2757 2364
2757 1137
2757 6145
2757 1743
2757 454
10922 4387
10922 10921
8743 8742
7356 7569
7356 9863
7356 1618
7356 4690
729 9107
729 727
729 3491
729 7150
11628 5509
6902 1378
6902 9833
11629 9090
4889 205
4889 6376
4889 4857
2877 2492
2877 2872
2877 6440
2877 11630
2877 2482
779 1876
779 11631
779 1348
3852 5253
847 3978
847 430
847 844
10263 4192
10263 7281
10126 10667
10126 1334
10126 10668
10998 3250
8237 11385
8237 8236
8237 7535
8237 6843
370 1936
370 5140
370 2842
370 1555
370 11511
370 369
370 7181
370 8691
370 6150
370 920
370 1736
370 11632
370 1285
370 210
370 5874
370 259
370 567
370 11633
10567 6894
10567 11553
1222 480
1222 188
1222 1218
1222 213
1222 5519
1222 7071
1222 430
1222 2203
1222 327
1222 10882
1222 2558
1222 1668
1222 7915
1222 3120
1222 7236
1222 684
1222 7286
1222 1539
1222 9396
1222 2205
1222 64
1222 156
1222 2047
1222 247
9882 4115
2120 2115
1923 712
10896 4364
11634 6173
11634 6837
11533 6349
11533 806
11533 11635
8732 8731
8615 3721
1029 2714
1029 1490
1029 153
1029 2722
1029 1580
1029 7218
1029 11636
1029 668
1029 1786
1029 9160
1029 10309
1029 11637
1029 7472
1029 3600
1029 2048
1029 660
1029 1902
1029 10249
1198 1195
1198 2000
10377 11638
10377 10787
10377 10376
11060 1566
11090 7554
11090 11089
10588 11639
2470 4981
1388 3820
1388 3201
1388 943
1388 4166
1388 723
11640 1346
3755 3754
608 6124
608 755
608 1833
608 7410
608 5914
608 558
6652 6486
2092 2486
2092 2091
2092 83
2092 1346
2092 3233
2092 4687
2092 41
2092 1412
2092 5
2092 4658
2092 4651
11641 9562
11642 487
11643 5380
11643 1009
10561 2512
11266 2457
2159 4494
2159 107
2159 1756
2159 723
2159 7449
2159 6656
1853 1854
1853 1852
1853 3658
7257 8380
7257 61
7257 7760
11644 2583
8816 4735
8816 9980
8816 1002
8816 943
8816 2674
11645 736
11645 10771
10930 11646
11351 2504
8046 2231
6959 3141
6959 6958
8366 272
8366 107
8366 723
8366 3540
8366 1054
8366 1510
8366 7135
8366 1825
1361 8831
1361 8370
1361 4828
1361 6244
1361 1234
1361 3277
1361 4780
1361 6766
1361 8829
1361 2296
1361 2312
1361 6762
1361 2316
1361 7933
1361 246
1361 3601
1361 2454
1361 2274
1361 9823
1361 75
1361 2745
1361 8346
1361 2962
1361 1360
1361 815
1361 1300
1361 1052
1361 11217
1361 1807
1361 184
5148 11031
6989 5144
6989 2683
6989 6987
5250 41
5250 4437
5250 1687
11647 912
11648 2060
11649 9936
11650 3741
7077 7824
7077 3893
7077 5561
7077 11592
7077 6857
7077 11601
7077 1791
8711 11651
8711 9624
8711 5961
8711 6507
11652 3469
11652 63
11652 2334
9480 9479
9480 2067
9480 1211
9480 11653
9480 11654
11486 6192
3805 3294
3896 4959
3896 1085
6662 6661
7303 885
7303 3370
11598 4307
7256 5050
7256 1566
7256 55
7256 435
7256 5232
7256 6088
7262 107
7262 815
7262 10920
7262 684
11003 4581
2065 1824
2065 3436
911 1790
911 2494
911 5987
911 2012
911 3043
911 910
11655 674
9438 487
9438 1496
9438 953
2879 940
2879 2872
2879 2548
793 5229
793 7255
793 789
793 943
7915 1222
11656 3893
1431 1429
1431 454
1431 3840
1431 107
1431 983
1431 3267
1431 8870
1431 5154
1431 327
1431 4591
1431 170
1431 662
1431 10118
7607 6534
7607 3706
7607 2527
10944 10605
10944 11583
8792 9247
8792 6645
3161 247
7327 11657
7327 4475
7327 7280
7327 3673
7327 11658
2136 4569
2136 2135
1457 1936
1457 4877
1457 4722
1457 5189
1457 3505
1457 3792
1457 5232
1457 327
1457 502
1457 11659
9471 634
9471 121
9471 2410
410 1815
410 73
410 163
410 291
11660 11625
9315 5745
9277 3546
9277 3564
9277 723
9277 684
7735 364
7735 736
11661 2398
11662 4121
9521 781
9521 11663
1052 3238
1052 10976
1052 1520
1052 1051
1052 1361
1052 2490
6316 64
6316 3866
6316 3201
6316 6317
6316 1238
6425 6422
10087 8193
10087 11664
10087 2582
896 3222
896 894
896 634
896 5994
896 11423
896 2788
896 2649
896 11665
9956 9955
9956 138
9956 8619
9956 4259
2198 2703
2198 1356
2198 684
10603 1777
10603 9685
10328 5706
10328 758
5346 5345
11666 10556
11666 253
11666 4370
11666 9832
11667 1778
5284 4530
5284 835
6215 2694
6215 4405
6215 8390
6215 9804
11668 1332
9994 9993
6521 2769
6521 1940
6521 1286
6521 213
2529 2528
11669 7102
3258 3257
7461 1514
7461 8793
7461 239
7461 767
7461 3303
7461 986
7461 1425
7461 9001
8056 11670
8056 8055
9354 396
9354 2373
9354 9353
7245 4459
7245 3565
1046 460
1046 1031
1046 10154
1046 781
1046 2715
1046 431
1046 8637
11671 7642
11560 3962
7169 41
7169 1346
11672 598
9763 4047
9763 2813
2394 2392
2394 11673
2394 953
11674 699
14 5365
14 9673
14 700
14 11564
14 72
14 10
14 789
14 600
14 11675
14 558
14 343
14 3238
14 138
14 413
14 430
14 657
14 6830
14 1131
14 755
14 626
14 3760
14 1127
14 5440
14 4890
14 64
14 156
14 1053
14 1333
14 681
14 41
14 2185
7095 9431
7095 7255
7095 11676
7095 10205
7095 2957
3226 8079
1575 1715
1575 11677
1575 1418
1575 2554
11592 2421
11592 5631
11592 7077
3690 6893
3690 1228
3690 6999
3690 7663
3690 4179
3690 8775
3690 436
3690 5292
3690 3687
3690 3395
3690 8292
3690 11678
3690 2598
3690 8287
3690 795
6938 794
11651 8711
5413 5221
5413 1527
5413 11569
5413 3651
5413 5412
8851 4944
8851 4007
8851 4700
8851 11679
8851 11545
9863 7459
9863 7421
9452 7916
9452 5270
5220 10067
5220 9327
11680 693
5128 5127
5128 2633
11681 712
4383 1494
4383 1459
2729 2725
2729 6341
3576 10122
3576 3213
3576 8101
3576 10433
3576 11682
3576 5695
3576 7522
3576 10099
3576 3319
3576 8874
3576 11683
3576 11302
3576 3575
3576 399
3576 3368
3576 11684
3576 9033
3576 286
3576 11685
3576 5138
3576 1424
3576 3159
3576 8621
3576 6859
3576 1406
3576 7653
3576 5017
3576 10232
3576 8573
3576 4460
3576 11686
3576 2921
3576 5928
3576 1271
3576 9434
3576 11687
3576 4943
3576 11078
3576 11265
3576 6594
3576 2108
3576 654
3576 2649
3576 1258
3576 3257
3576 3944
3576 11688
3576 2922
3576 11689
3576 10709
3576 4067
3576 5615
3576 4748
3576 11621
3576 7820
3576 10779
3576 11690
3576 5973
692 689
692 3370
4400 4399
4400 5519
5970 645
11691 898
8612 8611
8281 11223
3152 247
9469 10423
9469 8318
9469 2410
11692 8457
9200 11693
9200 55
9200 2126
1451 1447
1451 3410
6438 6737
6438 6437
185 3975
185 182
6829 5155
6829 3792
6829 5741
6829 9003
6829 9188
6829 1379
6829 1218
6829 2769
6829 788
6829 7848
6829 909
6829 9614
6829 4163
6829 2673
6829 327
6829 10303
6829 8512
6829 1460
6829 2694
6829 4372
6829 5031
6829 1839
6687 3157
6687 244
6687 6686
6687 7150
6687 4474
11694 4556
11694 291
11694 485
11694 159
11694 41
11694 5
11694 1281
11695 436
11695 1717
832 454
832 2760
832 203
832 207
832 8287
9663 10997
9663 5349
9663 1993
9663 4265
9663 2052
10839 11696
10839 663
10839 794
10839 7592
10839 2679
11518 11517
11518 8150
3738 462
8814 1473
10774 4879
10774 5085
7060 7069
7060 30
7060 6424
7060 121
7060 979
7060 6420
9069 9068
669 7997
669 5237
669 666
669 1580
669 670
669 7998
669 3595
5252 4437
2908 2905
6232 2130
6232 6230
6232 11697
6232 434
11698 439
11698 2349
11698 684
3574 1333
3574 10062
3574 343
3574 684
11699 272
6706 11181
10899 3189
10899 1834
7395 2133
1995 1994
11700 8331
11700 1209
11701 1650
5073 3748
5073 5071
5073 6554
5073 5113
5073 9062
10863 3209
10863 10862
10863 4842
133 10600
11702 2367
11702 4392
11702 1713
11702 7359
11702 11703
11702 1502
3016 3013
9534 354
9534 7162
9534 4508
11306 9363
11306 418
7087 3096
7087 3542
9112 11704
9112 11705
9112 11154
9112 4720
9112 9831
259 1582
259 1040
6957 202
6957 291
6957 386
8717 1070
8717 5695
8717 7074
11548 8624
11548 4442
7233 1218
7233 1223
7233 4126
7233 508
7233 8898
7233 2773
7233 4176
7233 1839
8760 2813
8760 6020
8760 5667
4631 505
3838 3834
11706 6129
11707 3136
9483 3971
9483 3777
1618 1617
1618 6198
1618 418
1618 8739
1618 11708
9380 8848
9380 1220
9380 2731
333 4049
333 329
2096 11201
8983 1094
9996 9121
9996 11709
9996 9995
3641 9640
3641 3640
3098 3097
11710 7610
7953 2863
7953 6088
9278 723
5285 4530
9325 2507
9325 1952
1954 2236
1954 6124
1954 7911
1954 3950
1954 11107
1954 3676
1954 11711
1954 8556
1954 7540
1954 3134
1954 5311
1954 8495
1954 1953
1954 8509
10102 9274
2052 5523
2052 6106
2052 9662
2334 600
2334 756
2334 1140
10292 1910
10292 3139
10292 10291
8651 8650
9822 6243
5556 10566
5556 5555
908 907
908 11712
2524 1070
2524 184
2524 85
2524 5
2524 372
2524 1681
2524 4349
2524 11713
2524 2294
2524 1647
3050 4940
3050 4343
9664 10058
9664 1597
9664 8019
9664 723
9664 177
9664 3860
9664 4024
4415 11714
4415 4414
9061 175
9061 178
11715 3701
11716 1582
2731 2730
2731 11235
2731 9380
9184 7222
3447 3448
3447 3446
11717 7927
4213 7572
4213 8444
4213 8795
4213 11718
4213 10906
4213 1905
4213 9868
9525 4451
10326 758
10326 598
860 480
860 64
860 107
860 970
860 5616
860 31
860 27
860 11719
860 3177
5465 2915
6627 6185
6627 7444
6627 6547
6615 7230
6615 6614
6615 1184
11720 1644
10180 1964
1180 213
1180 5623
1180 1474
1180 9621
1180 1348
1180 1872
1180 1035
1180 5942
1180 6916
1180 1181
1180 75
1180 686
1180 1178
1180 2979
1180 1521
1180 7441
1180 5669
1180 8919
1180 8158
1180 5061
1180 11721
1180 8368
1180 3496
1180 9711
1180 7469
8762 4702
3980 3589
10302 9545
8653 1921
7697 5276
7697 1346
4999 4998
4330 701
4330 1348
366 247
366 365
2848 2846
2848 2850
2848 8988
2848 2842
2848 7829
11722 618
10915 1086
1453 1452
1453 147
1518 1517
2382 11723
2382 2381
2382 11228
8962 3472
3266 1055
1005 62
1005 4054
11034 1769
8727 2243
8727 7319
8727 11083
8727 655
8727 98
8727 9516
8727 3435
183 1502
183 2478
183 182
183 11724
4657 1264
4657 4647
11725 78
7301 7300
11726 4508
10736 3359
10736 986
769 5143
769 7423
769 768
11727 4959
9743 9742
389 1694
389 4501
389 387
389 4702
1680 1128
11728 1934
5271 3939
5271 1279
9598 3309
11729 2566
9144 107
6130 188
11646 10930
4204 9465
4204 3835
4204 6670
4204 1822
4204 5898
4204 754
4204 1603
6244 1361
6244 3221
6244 6242
6404 381
9262 284
11730 488
11730 381
11731 2419
481 15
481 10374
481 3900
481 2944
481 1905
481 184
481 521
481 684
9592 10001
9592 7325
9592 10747
6904 5626
5638 1305
5638 7372
5638 4108
5638 635
5638 41
5638 460
9906 9905
9906 1328
1022 10271
1022 1960
1022 1020
1022 2874
1022 1368
1022 11732
1022 11733
1022 11734
1022 812
1022 9675
1022 9658
1022 3211
1022 1871
1022 7962
1022 4474
1022 10605
1022 4760
11631 779
2039 2038
2039 913
2039 5397
8294 1228
8294 6843
5435 5434
10186 1597
10186 1105
10186 7561
3082 6
7670 73
7670 3376
11735 3189
11736 4039
1002 62
1002 8816
1839 1936
1839 1218
1839 2769
1839 125
1839 2157
1839 1223
1839 752
1839 1234
1839 7233
1839 2166
1839 9977
1839 4721
1839 4128
1839 6829
1839 1834
1839 394
1839 847
1839 2900
1839 1687
11737 2232
2983 7785
2983 2455
2983 10995
2983 462
2983 3626
2983 11115
2983 6698
2983 85
2983 5919
2983 8738
2983 658
2983 9962
2983 3787
2983 5079
11738 800
6726 9851
4293 1331
4293 121
4293 684
11739 1137
4441 1037
4441 116
4441 7018
7554 7553
3337 11740
9535 5697
4599 1699
4599 974
4599 11741
4599 2724
4599 762
4599 402
4599 986
4599 11742
4599 3750
11743 434
11743 1328
11743 121
11743 11744
11743 259
9688 7709
9688 5906
11745 2665
11745 430
11745 1040
11746 9418
11746 3599
9814 9096
1693 1658
1693 107
1693 7191
1693 11484
1693 9488
1693 1034
11635 11533
11747 36
11747 445
11747 2429
11747 878
1374 64
10876 2669
9411 3666
3626 8167
3626 1846
3626 10409
3626 3625
3626 343
3626 2082
3626 2983
3626 7875
3626 1164
10368 10367
10368 3969
3752 3751
11748 2000
10264 5985
7453 10612
7453 766
7453 1785
10145 10144
11749 8925
11749 2602
11749 3908
10281 3351
10281 9688
10281 3865
11750 5395
11750 1225
7865 2099
7865 2416
7865 7811
7865 3206
7865 7863
10034 7966
4003 3998
10465 779
10465 3008
10465 1009
8614 3721
11751 253
8243 5874
11752 1449
8624 990
8624 11548
8624 9898
8624 6752
10791 3825
3068 6
3068 8421
3068 2714
3068 1143
3068 827
3068 404
3068 9024
3068 5176
10993 10992
10993 3149
2371 2354
2371 1184
6656 2159
6656 11357
6656 3455
1363 1362
11753 6519
11753 8833
11225 8377
2442 3273
2442 3824
2442 166
2442 1378
8352 8351
8194 1940
8634 5654
8634 8633
10325 758
344 6464
344 342
344 339
11191 764
1209 1195
1209 3568
1209 11754
1209 1107
1209 4665
11755 8205
9892 2131
11756 5288
1621 11006
1621 674
4694 4693
4694 1184
4694 430
4694 9504
2403 8395
2403 10911
2403 5677
2403 5193
2403 4651
2403 5
2403 5081
2403 6370
7006 2084
7100 1848
7100 1963
6763 10053
6763 8910
6763 2257
6763 1053
8620 38
8620 2807
8620 5311
9409 1503
8217 11652
8217 6536
11757 121
4163 2398
4163 8933
4163 331
4163 3820
4163 7627
4163 213
4163 394
4163 3606
4163 1836
4163 430
4163 2673
4163 327
4163 11758
4163 1164
4163 4685
6906 6905
6396 381
5218 5217
9171 348
8928 1668
8928 64
6889 4014
8482 1024
5214 5213
8460 5409
8460 11506
8460 1182
11759 11760
11140 396
9632 10992
9632 9631
5173 1066
11761 4139
11762 1019
6051 873
6051 225
6051 2482
11763 18
4177 5332
4177 788
4177 331
4177 3747
4177 3688
4177 4127
4177 1240
4177 1460
4177 5035
10994 3333
6968 4006
6968 10573
6548 11764
6548 1303
3547 3545
8575 8574
7402 1494
7402 272
4049 333
4049 8362
4049 10476
11765 4467
9715 11766
9715 581
9653 2941
9382 1630
9382 1853
9382 1854
9382 8669
9976 1184
4515 4513
5089 255
11767 7780
11768 6042
11768 1292
5527 7891
5527 1475
5527 4624
5527 3858
2019 73
2019 2523
2019 4687
2019 2013
2019 6160
2019 2045
8325 1352
8325 3800
8325 177
11769 4024
4297 2603
11770 6892
1223 1218
1223 2769
1223 6365
1223 4722
1223 11105
1223 7233
1223 4176
1223 5395
1223 1839
1223 1840
1223 7562
1223 2333
1223 2166
1223 9948
2262 2260
2262 10344
2262 5352
11194 764
11194 330
2587 2583
11073 480
8369 1030
8369 1249
145 85
145 144
145 8584
145 9789
145 1496
10919 571
10919 10918
1881 1877
1881 1315
1881 3046
1881 720
1881 281
7333 8913
7333 810
11771 3203
11771 7683
10435 8209
11772 2260
11772 1813
8005 8004
6261 454
7102 11669
7102 1629
7102 291
11773 667
208 4944
208 679
208 83
208 193
208 2125
208 430
208 107
6304 3717
35 1018
35 11187
35 9143
35 33
1134 1605
1134 7053
1134 6686
1134 8459
1134 3364
1134 5242
1134 6792
1134 11774
1134 1825
1134 1496
1134 1131
1134 11775
1134 9017
1134 159
1134 11425
1134 7164
1134 1424
1134 10693
1134 2423
1134 2320
1134 6184
1134 4876
1134 4593
1134 4791
1134 11776
1134 2092
1134 4156
1134 8108
1134 1877
1134 8305
1134 8947
1134 7551
1134 6555
1134 2036
1134 7356
1134 49
1134 7925
1134 2660
1134 2662
1134 1247
1134 502
1134 11777
1134 2481
1134 1128
1134 1583
1134 1999
1134 10811
1134 4658
1134 323
1134 7284
1134 2557
1134 2832
1134 9129
3651 1827
3651 7729
3651 4614
3651 331
3651 6956
3651 8586
3651 5031
3651 3795
3651 8193
3651 11038
3651 327
3651 3650
3651 1819
3651 6564
10658 6015
4775 922
4775 4774
4775 8986
482 1312
482 479
482 494
11778 7112
11779 10219
3705 3704
3705 976
5238 5237
10956 2008
6808 2807
6808 3083
7295 7293
7295 8433
7295 2719
9489 1310
9489 177
9489 2097
9489 9539
7725 1164
5273 9839
5273 4530
3579 6
10525 922
4012 8147
11780 629
11675 14
11781 8289
11781 938
11781 9125
5234 5233
5234 6067
5234 5361
8695 8669
10674 10673
5294 273
3067 151
3067 87
3067 171
3067 5055
3067 445
3067 1213
11782 11783
3777 9483
3777 3876
3777 960
3777 3971
3777 11784
11785 4259
8796 1980
7199 7198
5652 784
5652 2062
5652 1662
5652 9094
3736 2024
3736 462
3736 1591
3736 2378
3736 7978
3736 5154
3736 2139
7793 7792
7793 9528
11786 3229
11787 41
3958 563
11788 2673
1630 752
10505 10504
11789 3159
4186 2445
4186 4678
4186 2724
4186 1883
4186 5231
4186 3281
4569 11790
6660 2844
6660 10192
6660 134
6660 8121
6660 4111
2427 4039
2427 898
2427 2425
6392 1448
2959 359
2959 1934
2959 293
2959 8337
2959 3367
2959 2958
7715 1779
9712 1425
9712 2398
9712 7574
4893 205
4893 11328
4893 1100
5939 1756
5939 3876
5939 11718
8013 2486
8013 8012
8013 284
1191 1190
1191 1192
1006 5584
1006 2535
1006 3293
1006 8375
1006 11791
1006 6827
1006 62
1006 6713
1006 9226
1006 4935
1006 2072
1006 1157
1006 1592
1006 10887
1006 5715
1006 10762
3276 3546
3276 9500
3276 3545
3276 7319
3276 11308
11792 2603
8646 8587
8646 686
2459 1192
2459 11359
2459 1491
2459 4219
2459 11793
2459 712
2459 6129
2459 1209
2459 974
2459 3874
2459 487
2459 9798
2459 9837
2459 4479
2459 430
2459 6088
2459 2558
2459 11794
2459 4707
2459 1240
2459 686
2459 7185
2459 626
2459 1190
2459 3760
2459 1672
2459 6823
2459 11795
2459 915
2459 619
2459 2300
2459 8092
2459 2451
1301 7741
1301 2605
1301 502
1301 3717
1301 1297
3114 2558
3114 239
3114 736
3114 1632
3114 6818
2507 184
2507 7343
2507 9931
11796 2845
11796 2585
7961 952
5363 4466
4532 4531
10628 327
10628 7482
10628 6264
10628 1050
10628 2577
1543 4154
1543 5647
1543 5686
1543 1999
1543 1542
1543 1414
10471 9532
10471 4371
11797 619
11797 686
11798 2807
6862 3780
6862 1078
6862 6861
6862 1073
11799 11800
11799 2763
11799 11801
5574 5571
5574 684
2267 143
2267 1802
2267 3968
2267 680
2267 2531
2267 2266
2018 1255
2018 5714
2018 3831
2018 8926
2018 2013
9149 4711
9149 7488
3253 3893
3253 1902
6856 3192
6856 9611
6856 7448
6856 6854
6856 667
6856 4259
6856 11321
6856 1747
3005 3004
5280 158
5280 2300
5280 969
5280 418
8227 11802
11803 288
7037 418
3941 3940
11804 812
965 964
965 11272
11805 3194
10081 10696
10081 5175
10081 1343
4263 6310
4263 5083
2486 2092
2486 8013
2486 2104
2486 2485
2486 8049
2486 898
2486 2566
2486 1303
2486 122
2486 105
2486 184
6954 6953
8162 1249
8162 7163
8162 9901
8162 11022
8162 1818
8162 4153
8162 2552
5018 2027
5018 1659
5018 480
5018 5041
5018 5618
10243 10242
10350 2114
3197 153
3197 693
3197 10038
3197 445
3197 1163
3197 3196
2061 11552
2061 2370
2061 3876
2061 3777
2061 4067
2061 2060
2061 5991
2061 1572
2061 2252
2061 2059
5288 646
11806 7408
4034 4106
4034 10879
4034 4032
6513 1070
6513 6629
7361 4899
7361 2673
6420 4325
6420 7060
6420 73
6420 3893
6420 2932
8827 210
8827 8826
5761 2426
5761 532
5761 978
11807 8850
7093 384
11808 970
4202 5221
4202 1603
4202 1641
11809 1790
10393 75
10393 4097
4381 4378
7564 430
4326 5395
4326 1348
4326 1019
10926 11810
10926 2774
10602 9685
5403 10383
5403 4472
11811 265
11812 2000
8191 1705
8191 8190
11307 330
11307 9363
11708 1618
10147 2067
305 296
6344 712
6454 2878
6454 4436
3274 3273
11813 184
3813 3943
3813 5187
3813 4391
3813 3496
3813 9568
3813 5355
3813 3477
3813 1550
10589 8318
11814 11790
5554 5553
5554 4649
5554 381
7179 560
7179 293
7179 394
7179 7178
7179 11453
7179 2199
3571 637
3571 20
3571 343
3571 7442
40 33
11733 83
11733 1022
9391 7861
11815 6772
7856 2455
7856 1902
11816 327
11816 1823
11816 11760
11816 1421
11816 4508
2851 11817
2851 3699
2851 207
2851 2842
1072 1314
1072 9609
1072 1069
6759 11818
6759 2645
6759 3817
6759 3818
11819 1618
11819 4163
11819 4127
4644 895
4644 4643
4644 8984
9265 2352
9265 4166
9265 284
9265 1522
224 2760
224 223
224 3866
224 54
11049 11820
11113 4488
11821 1019
11822 6796
11823 6059
918 6555
918 916
918 11824
11825 9915
11826 529
1989 1948
4918 152
4918 5857
4918 3893
4918 4916
4918 5301
4918 1281
11827 481
3149 4904
3149 11462
3149 952
3149 10125
3149 7522
3149 6421
3149 7691
3149 10074
3149 3154
3149 1189
3149 11828
3149 8632
3149 9352
3149 7687
3149 11829
3149 3175
3149 7692
3149 11830
3149 10993
3149 7689
3149 3085
3149 7693
3149 8195
3149 7690
3149 247
8496 229
7090 3054
2286 2285
2286 4843
2286 990
11831 2357
574 408
574 558
574 1021
11832 6012
8656 8392
290 3562
290 4056
290 10019
290 4372
290 1103
290 10679
290 3491
290 5634
290 8889
290 11833
290 2620
290 7532
290 2241
290 1034
290 4958
290 1502
290 5851
290 5450
290 8539
290 3179
290 11834
290 11835
290 10359
290 4021
290 11836
290 3249
290 1035
290 9067
290 11606
290 6621
290 3366
290 1748
290 899
290 9109
290 3561
290 11837
290 9901
290 848
290 11838
290 888
290 11839
290 10110
290 289
290 11840
290 2950
290 722
290 6366
290 5832
290 1383
290 3979
290 10482
290 4193
290 1906
290 10636
290 64
290 1908
290 2388
290 7111
290 2633
290 5755
1097 121
1097 11841
1097 3277
1097 549
1097 1375
1097 1040
1097 159
1097 2876
1097 4120
1097 4711
1097 4696
1097 7696
1097 10857
1097 4843
1097 1091
1097 8145
1097 3309
1097 6944
1097 2297
1097 1476
1097 10061
1097 11842
6253 641
6253 6481
5249 2558
5249 11843
5249 121
5249 4105
5249 4702
5249 1846
5249 970
5249 343
5249 784
5249 11844
5249 5248
6737 7869
6737 6438
6737 11845
6737 6736
6737 11846
1840 1494
1840 1218
1840 6365
1840 331
1840 1223
1840 1836
1840 1858
1840 1240
1840 394
11837 290
6542 1795
11595 7729
11595 6090
11595 686
8525 6106
8525 2938
8525 3406
8525 8524
7337 1018
7337 9247
7337 2037
11847 4014
3929 868
3929 156
3929 41
7118 3901
7118 5380
7118 6268
11848 2829
11848 138
11848 7709
10480 4809
10480 2519
10480 318
6704 2108
6704 9792
11849 7580
2473 626
11850 5431
9038 1100
9630 6272
3077 404
3077 2993
11851 64
11851 686
4974 4028
4974 4972
4974 4369
11852 409
11852 8769
5609 4291
5609 454
5609 2844
5609 850
5609 5608
5609 83
5609 11579
5609 723
5609 9242
5609 1896
5609 5891
5609 2352
11679 8851
5596 850
5596 7165
11673 2394
11853 3936
2551 3533
2551 2550
11854 7371
3659 3657
262 1668
262 2768
262 261
4780 1361
4780 348
4780 3460
11529 657
11855 328
11856 2361
11857 4312
1106 2768
1106 5394
1106 1449
1106 2181
1106 800
6919 3313
11021 64
7836 1654
8049 2486
8049 3563
8049 3794
8049 11858
8049 7237
8049 291
11859 454
5847 5846
10229 2465
10229 42
10229 1681
3807 3294
11099 10717
8834 6823
8834 1474
8834 107
8834 244
8834 686
8834 638
8834 2159
8103 5306
8103 5270
11784 121
11784 3777
10053 9109
10053 5413
10053 6561
10053 6763
10053 6792
10053 4392
3072 1228
3072 6150
5029 1167
82 6985
82 674
82 2145
82 1626
82 83
82 1636
82 80
82 1627
82 2915
11860 403
11861 6698
11427 9095
11343 4088
11343 1265
11343 684
143 1719
143 2267
9457 408
9457 788
9457 7214
9457 454
1381 3517
1381 10078
1381 1380
1381 2886
11862 1717
1109 10019
1109 3567
1109 800
11863 9324
2151 2150
2151 6751
2151 5151
2151 41
2151 2585
2151 4624
9895 9893
11528 3265
1393 1392
11864 64
11865 9454
11865 10484
11866 2257
3262 2410
3262 9109
3262 4598
3262 1055
5507 9579
11621 8157
11621 6424
10868 2768
10868 4780
4656 4647
4656 7877
4319 975
4319 10104
1237 1235
2219 8805
2219 4705
1337 11867
1337 3822
1337 4647
8260 1257
3101 2681
3101 11513
3101 11868
8202 8201
6650 11148
6650 6649
6650 3706
6650 5614
11869 7123
11869 8422
5192 92
5192 1857
5192 738
5192 1833
10684 10683
2618 2601
2618 10413
2618 64
2618 399
3346 1676
3346 10647
10227 6001
11576 678
11317 2739
11317 11316
8041 5595
3535 11870
3535 5156
3535 3240
3535 3534
3535 3797
5958 85
5958 2063
5958 5069
5958 6048
11871 64
11294 1152
6993 6994
6993 6992
11872 1650
5424 11156
5424 3981
2233 699
2233 2620
2233 1331
2233 3918
2233 2234
2233 1503
2233 10597
2233 979
2233 1561
2233 2855
2233 2814
2233 4299
2233 9837
2233 201
2233 6894
2233 6076
2233 6617
2233 5660
2233 11558
2233 11873
2233 2232
2233 2603
2233 1300
2233 9950
5875 8783
5875 7577
4410 934
4410 4409
11874 121
7059 979
11875 2409
11875 11876
3583 9499
5828 2506
5828 5827
5828 9936
10537 386
1708 1698
9108 9107
7703 201
10342 7656
10342 4371
10342 725
10342 1717
2472 9360
2472 6965
2472 6452
2472 7101
2472 8144
2472 32
2472 626
1008 4453
1008 807
1008 239
1008 293
1008 970
1008 715
1008 4573
1008 343
8395 2403
8395 8394
8395 2377
8395 7947
8395 6059
8395 5667
8395 9199
11877 295
11206 228
670 669
670 666
670 9400
162 11150
881 7073
7828 7827
7828 1242
7828 2477
5162 5159
5162 3372
3275 3273
10231 6505
10231 11878
10231 10230
7138 2312
3007 136
7786 4424
7786 1031
4217 8249
4217 1937
4217 11693
4217 4700
4217 2692
4217 2673
4217 752
1880 2585
1880 3775
1880 1877
1880 3520
1880 4562
1712 3817
1712 3867
1712 156
3422 1031
3422 354
3422 7568
3422 3421
3422 2967
3422 1561
7002 3125
10614 9247
10614 10705
10021 3360
10021 6994
10021 8287
11879 64
11879 156
6823 1195
6823 2873
6823 1490
6823 454
6823 3456
6823 1510
6823 1348
6823 4533
6823 11880
6823 459
6823 1822
6823 3290
6823 5189
6823 3249
6823 2404
6823 5930
6823 169
6823 1825
11881 2552
2358 8250
11585 2586
8375 1006
4121 4768
4121 36
4121 4082
4121 3364
4121 2502
4121 98
4121 8600
11882 1818
267 263
11883 3107
4786 9312
4786 6541
4786 3460
4786 1671
4786 8250
9606 9605
9606 3478
10548 10547
10548 986
6880 341
11261 6936
11261 5595
10675 2711
5106 1583
5106 2370
5106 5105
5106 2467
11658 7327
598 11672
598 558
598 296
598 10326
4719 11884
4719 4718
4719 7764
11885 5821
3053 6979
3053 3051
5602 392
1647 2524
1647 767
1647 2115
1647 2118
1647 1646
11886 3561
2861 3488
2861 2763
2861 7721
2861 1902
2861 3434
2861 2860
2861 3697
2861 3370
2861 3201
2861 8274
2861 9520
2861 10253
2861 2935
2861 5264
2861 1717
2861 5891
2861 11887
2861 11637
2861 6972
2861 7664
2861 4961
2861 5561
2861 11888
2861 4351
2861 315
2861 8995
2861 10844
5561 1176
5561 1494
5561 2861
5561 9413
5561 5977
5561 6535
5561 7077
11593 5778
8297 2421
8297 1228
8297 684
11889 2727
11889 9083
11890 5087
11891 1759
4095 2197
4095 4279
4095 4093
4095 4094
4095 2585
5003 5002
5003 8926
5003 5004
3093 1627
11892 11073
11893 618
8026 1650
8026 5239
9456 788
4444 1037
1553 1167
1553 230
1358 7895
1358 9604
1358 1357
7938 1635
7938 7937
7938 1817
7938 435
9182 16
9182 343
10897 1834
2253 679
2253 1717
7371 34
7371 3863
7371 11854
7371 2176
7371 7032
7371 7381
11843 5249
5495 1798
5495 3116
10348 5275
97 6801
5591 3086
5591 850
4810 7424
1266 121
1266 4538
1266 1263
8915 8887
8915 5301
11894 2527
10165 1815
11895 1592
9550 9549
11896 107
11897 2193
11897 1137
4984 970
4984 9721
4984 684
11712 862
11712 908
5297 4329
5297 11898
5297 11899
5297 9481
5297 5296
5297 11900
5297 1048
3923 3921
3923 2118
3923 1019
3923 10650
8819 2778
8819 3186
11901 2556
9342 10546
9342 2026
9342 8136
8102 5306
7124 3127
1965 11902
1965 1948
1965 2698
6835 5511
11903 877
7811 2416
7811 4179
7811 2706
7811 7865
7811 11479
11904 6770
7408 11806
11905 4419
10584 1315
10584 3561
10605 10950
10605 10944
6413 7406
6413 381
11906 265
11907 454
3324 1676
3324 4895
11908 98
11909 8532
9918 9914
9918 10008
3733 1476
3733 700
3733 462
3733 5221
3733 779
3733 2132
3733 1041
10701 6979
3319 3317
11910 6068
9016 2421
242 454
242 11563
242 3817
242 686
242 723
242 241
242 409
242 343
1704 922
1704 1698
1704 9788
1704 1474
11911 1825
30 3468
30 7060
30 8450
30 8755
30 2725
30 667
30 9142
30 27
30 1592
30 1436
30 8977
11912 2902
9350 1177
9350 4097
9350 9349
1956 4000
1956 1228
1956 240
1956 4235
1956 6148
1956 8801
1956 9497
1956 1331
1956 1519
1956 990
1956 1955
1956 8392
1956 343
1956 2124
11913 7687
11913 1539
11093 2393
2992 2990
11914 5592
11723 54
11723 2382
981 11915
981 62
981 16
3524 10499
3524 3522
4068 2676
4068 10454
4068 7610
3230 3217
7351 8530
7351 7350
6137 6135
2696 2695
1804 4379
1804 5117
1804 1182
11916 641
11000 253
7184 7183
9099 1096
9099 2132
11917 2863
11509 11508
11509 10641
11918 2934
7537 83
7537 758
11919 1575
7457 7115
6093 7155
6093 496
6093 2387
6093 7164
9832 1383
11920 11921
8084 7991
8084 1064
7526 7525
7779 3820
11922 122
2153 2152
2153 4416
2153 4054
6188 177
6188 6187
9032 1100
11923 965
11924 8978
11925 1320
1898 8465
1898 7960
1898 1893
1898 8238
1898 2508
9211 10433
9211 3341
9211 6075
6888 4014
6888 4827
9920 2358
9920 9919
7848 11926
5994 896
1663 2702
11630 532
11630 2877
11828 3149
6843 8294
6843 8237
6843 348
6843 686
6843 573
11670 8056
4300 10133
4300 2603
11347 6435
11758 11927
11758 4163
9054 7591
5209 5208
7538 2558
7538 83
7538 16
7538 9835
8992 10981
8992 9824
8992 8991
9413 8467
9413 5561
9413 1503
2516 1137
2516 107
2516 184
11928 1249
11928 4506
11928 686
11929 686
4305 3780
4305 2180
4305 850
4305 96
6640 4746
11930 3233
542 2989
542 755
542 541
3779 5990
3779 5991
3779 2950
3779 960
3779 3778
3950 606
3950 1582
3950 1954
3950 3949
11931 1582
2283 2282
2283 418
10869 327
1899 11932
1899 1893
1899 1320
5330 171
5330 808
5330 7751
5330 1803
5330 9408
11933 862
4004 9418
4004 396
4004 3759
4004 3998
10553 9795
10030 10029
6416 6415
6416 806
6416 7270
6416 7874
7773 1384
7773 655
11934 2511
9512 1368
950 1868
10681 10680
117 113
117 38
117 725
11935 3672
5586 2575
5586 5585
5586 5980
5586 6459
5586 686
8493 229
11936 1476
5590 850
7431 5251
8464 8462
4045 3825
4045 4044
3473 1572
3473 418
3473 7949
11329 7185
11937 2844
11938 11572
6910 6908
6910 11939
4642 6017
4642 2124
4642 10068
4642 4641
5721 83
5721 11024
5721 64
5721 435
6394 9685
6923 319
6923 6507
1723 1722
1723 11940
155 7470
3442 3439
11941 265
11064 4419
11064 1566
1104 4575
1104 3514
1104 1734
1104 800
1104 10036
1104 535
1104 11414
1104 4098
1104 600
1104 2637
7600 7599
11942 2000
8246 8002
8246 8397
8246 8242
1791 4743
1791 1167
1791 2793
1791 1411
1791 456
1791 5779
1791 5031
1791 9465
1791 610
1791 7077
1791 886
9594 1276
2823 455
11637 2861
11637 1029
8361 11943
8361 7458
11721 1180
10445 4066
10445 3385
10445 1184
10445 381
3159 3465
3159 1004
3159 11789
5300 926
5300 1973
5300 4099
5300 6077
5300 11944
9234 66
7799 791
7799 7798
7799 3956
6979 11534
6979 6978
6979 11945
6979 122
6979 10701
6979 3053
265 510
265 8377
265 1822
265 11774
265 263
265 8892
265 5851
265 3919
265 4434
265 11633
265 11456
265 7862
265 11666
265 11906
265 11214
265 11941
265 530
265 1917
265 9125
265 9148
265 11811
265 10938
265 8479
265 4647
265 1354
265 11946
265 1100
265 4117
265 8931
265 10121
265 6290
11947 8894
10392 75
10392 1940
9559 3820
9821 9820
9821 246
4448 2243
4448 11948
4448 10645
4448 11949
4448 3350
4448 4447
4448 5480
4448 7349
11950 10996
11951 4569
3802 11952
3802 2688
1098 1091
11953 10210
11953 969
11953 4059
11953 634
11953 667
11953 11423
11953 966
2328 8690
2328 2327
2328 637
2328 2410
2328 6456
2328 555
11954 1285
9246 454
9246 9245
11955 2575
11956 343
1264 2466
1264 359
1264 121
1264 73
1264 5866
1264 75
1264 9589
1264 107
1264 5878
1264 5057
1264 1458
1264 5041
1264 2566
1264 886
1264 3096
1264 4521
1264 4282
1264 4657
11817 11957
11817 8836
11817 2851
11800 1342
11958 4057
282 273
282 4658
282 2876
282 534
282 2754
6967 6966
9266 284
11959 3817
332 329
332 9952
3977 1218
3977 7848
3977 331
3977 1937
3977 11960
3977 1459
3977 8193
3977 1460
9829 9200
9829 320
10765 10764
11961 11474
11846 6737
5913 2555
3493 5871
3493 3492
3493 9579
10168 1998
10168 2434
10168 3956
3874 1660
3874 38
3874 3873
3874 2850
3874 386
3844 6450
3844 3843
3844 5821
3844 11424
11962 11963
11962 121
11962 225
11962 1818
11964 1756
2902 8422
2902 6211
2902 2901
2902 2897
2902 9804
8040 3285
5972 2206
898 3306
898 897
898 3603
898 11552
898 11965
898 11455
898 2427
898 7530
898 3951
898 5101
898 10449
898 9852
898 11691
898 336
10447 4066
9152 11966
3465 11449
3465 83
3465 2936
3465 3159
3465 3015
11967 2993
11968 454
11968 7183
10400 75
5947 5946
5947 503
1762 6952
1762 1346
2659 634
2659 600
7065 979
7065 2233
11969 107
7532 4696
7532 83
7532 6559
714 7388
714 703
714 41
3047 723
11970 3760
8117 275
4514 4513
2073 1196
2073 5426
2073 266
2073 1199
2073 1414
1367 26
11971 6021
11972 1498
11173 6082
8970 11973
8970 8969
8970 912
8970 781
8970 1031
11974 4499
11974 11975
5708 5707
5708 87
5708 5361
5708 684
8146 9840
8146 8145
8146 83
8146 7535
2193 4107
2193 526
2193 2119
11976 445
9189 3232
9189 1346
8291 1228
8976 34
8976 1815
8976 1416
8976 3726
8976 4875
2756 5528
2756 4461
2756 1031
2756 291
2756 439
2756 1046
2756 5539
2756 1743
8737 8736
8737 11977
2237 1312
11921 63
2824 11111
2824 8043
2824 455
2824 3284
2824 1000
11978 6241
707 460
707 4127
707 1876
707 1883
707 1707
707 703
707 1741
8675 3440
8675 913
5662 1163
5662 1444
11252 4722
11252 293
11252 4744
11252 4128
11252 5741
11252 1855
7623 7622
7623 7621
5334 11364
5334 31
5334 10336
5334 5825
5334 11979
11845 6737
11980 9243
11980 1713
11980 5580
9916 9336
9916 9914
4079 2176
1945 1944
1945 9693
570 624
325 73
6211 3696
6211 2902
11981 1476
6275 6274
6275 9658
7003 3125
7710 4245
938 11781
9055 7591
9055 3100
9055 2780
8365 8364
8365 5598
7639 7340
7639 11982
7639 2461
9982 1433
9982 427
10846 1033
7783 1031
1890 158
1890 2212
1890 9912
1890 1889
2362 2354
2362 8039
4822 8071
1490 2558
1490 6823
1490 1488
1490 5397
4898 11341
4898 4897
4489 18
11983 2332
11983 7829
529 510
529 2482
402 4599
402 1019
402 53
402 7292
402 1678
402 3009
11802 8227
744 742
7287 7285
6144 454
6144 6143
6144 9166
6144 1572
6144 626
11984 2119
7815 1463
7815 374
11985 3
11986 4950
11987 3189
9309 2966
9309 9308
9309 7007
11988 152
11988 2668
11988 11989
1307 1306
11810 10926
4104 454
4104 3778
4104 8833
4104 158
4104 9406
4104 1352
4104 2451
4104 4442
2770 1936
2770 1458
11945 6691
7522 6062
7522 970
7522 1406
7522 2141
7522 3149
216 214
11100 4007
11760 11759
11760 618
6716 7505
6716 5498
6716 6713
6716 8416
6716 8413
6716 7641
6716 565
6716 2461
6716 6830
2625 600
8168 7
3427 4808
3427 1167
3427 488
1829 11429
1829 394
11990 8151
7197 8680
7197 2474
7197 7708
7197 680
7197 1312
7197 7196
5350 11129
5350 6081
5350 1474
5350 10728
5350 11450
5350 1471
5350 8589
11991 5765
11991 11089
4074 2426
4074 4073
4074 5032
4556 4555
4556 1182
11696 10839
11992 1909
11992 11993
4259 11169
4259 11994
4259 6777
4259 8993
4259 11995
4259 11996
4259 10628
4259 11997
4259 8048
4259 11011
4259 5690
4259 11785
4259 7902
4259 943
4259 5978
4259 11998
4259 2705
4259 5430
4259 7883
4259 419
4259 11999
4259 6856
4259 4048
4259 1544
4259 4258
4259 12000
4259 12001
4259 795
4259 833
4259 11365
4259 8563
4259 1021
4259 8883
4259 9956
6727 6721
1138 1131
1138 1228
6402 381
10792 934
10792 1258
8216 8215
1459 3688
1459 4722
1459 331
1459 5779
1459 9914
1459 1458
1459 5121
1459 246
1459 1225
1459 6009
1459 1694
1459 4364
1459 4383
1459 384
1459 1825
7515 755
12002 2614
12002 12003
12002 8270
12002 4596
12002 175
12002 4228
12002 12004
12002 7700
12002 7882
12002 12005
12002 12006
12002 3785
12002 3623
12002 4129
12002 12007
12002 9161
12002 2787
12002 8880
12002 12008
12002 12009
12002 12010
12002 12011
12002 12012
12002 12013
12002 4456
12002 7280
12002 12014
12002 1557
12002 10752
12002 4455
12002 12015
12002 12016
12002 7970
12002 12017
12002 1135
12002 3622
12002 5895
12002 12018
12002 8397
12002 10270
12019 364
5255 6489
3270 107
3270 3269
3270 1463
9043 3606
12020 684
4252 6351
4252 6264
4252 3419
12021 1137
2007 2006
2007 3302
1905 481
1905 1903
1905 2829
1905 6464
1905 686
1905 723
1905 1564
1905 943
1905 342
1905 41
1905 2203
1905 5
1905 1040
1905 4213
11884 4719
11654 9480
269 6515
269 10813
269 1463
269 943
269 684
269 1120
3142 4573
3142 1073
3142 4077
3142 247
3408 87
3408 2831
3408 342
3408 1041
4779 327
4779 2066
4779 9105
4779 6525
7099 1848
7099 10025
5792 2192
5792 725
2766 5649
2766 359
2766 1026
12022 11636
12023 934
12023 7801
12023 4321
11356 1419
11356 8611
9478 7970
9562 11641
9562 3820
11502 2455
4992 4991
4992 20
4980 2490
4980 3968
3287 12024
3287 1298
12025 7260
12025 5958
90 88
9700 2149
4754 4291
4754 8997
4754 866
4754 12026
4754 6015
1555 230
1555 430
1555 2566
1555 684
3089 9977
3089 4082
8782 1510
12027 2334
12028 105
6375 12014
6375 6374
9264 284
9804 331
9804 125
9804 1459
9804 430
9804 3792
9804 2694
9804 6215
9804 2902
5354 6
9333 171
9333 2876
9333 8546
4188 1041
10167 8157
8300 191
8300 87
12029 6090
9799 2538
1541 1429
1541 7189
1541 4414
1541 6408
1541 7803
1541 4852
1541 1540
1541 6469
1541 3984
1541 9770
3726 2912
3726 2244
3726 1100
3726 3511
3726 3419
3726 8976
3726 9178
3726 7802
6048 8062
6048 6250
6048 2504
6048 343
6048 275
6048 6046
6048 5958
12030 898
6828 3469
6828 4372
4002 8607
4002 3702
8693 8692
12031 418
12032 2603
12032 10761
12032 9513
10823 6722
913 1930
913 4216
913 1963
913 10875
913 5031
913 1458
913 4128
913 2200
913 3439
913 5315
913 2039
913 8675
12033 6444
12033 37
11519 11517
11519 12034
6090 12029
6090 7346
6090 6089
6090 11595
2907 2905
11476 2780
11774 265
11774 1134
1313 2115
1313 188
1313 686
1313 1309
12035 1478
7025 355
8916 599
8916 83
8916 2833
11013 11012
11013 2728
11013 9448
9381 1854
12036 122
7011 10860
7011 7009
7011 684
2447 2446
10659 12037
1605 1918
1605 4805
1605 1134
1605 10190
3554 2705
3554 3553
3554 9195
3554 3552
12038 4291
1650 2806
1650 10713
1650 11701
1650 2049
1650 11872
1650 8605
1650 11041
1650 12039
1650 6882
1650 11601
1650 5775
1650 8374
1650 2162
1650 12040
1650 1047
1650 880
1650 8284
1650 1649
1650 4877
1650 8509
1650 1031
1650 10986
1650 7448
1650 5292
1650 2115
1650 4795
1650 350
1650 12041
1650 7547
1650 2483
1650 12042
1650 318
1650 7428
1650 12043
1650 8026
1650 5577
1650 4894
1650 1993
1650 3996
9057 9056
11480 9338
11480 2104
12044 2421
8914 5301
12045 4097
8946 8944
10129 1586
6970 7627
6970 6969
10391 6332
3954 9617
3954 3641
3954 2566
3954 9283
3954 5727
3954 3953
3954 9626
10797 10286
10195 7063
12046 5891
12047 3008
12048 2189
9195 3554
9195 2676
9195 2352
9195 12049
9195 342
9195 1984
9195 10340
9615 7187
9615 416
9615 3762
9615 10562
4499 2276
4499 1975
4499 11974
12050 7150
9555 4599
9555 107
9555 3930
9555 10805
3078 3898
3078 8381
3078 8358
3078 7489
3078 5809
3078 1177
3078 1464
3078 9788
3078 10388
3078 404
3078 4445
3078 6656
3078 7504
2398 201
2398 343
10464 1912
702 454
702 3199
702 2858
702 7119
702 418
702 697
702 1637
702 2461
702 9049
702 7
10743 2060
10743 761
10743 1346
5187 772
5187 3813
5187 6229
7214 9457
2857 2856
11161 2271
2619 600
5870 8939
5870 5869
5870 11321
5870 2214
10945 806
639 1131
639 8670
639 1820
639 1638
639 8059
639 1571
639 1361
639 5257
6000 5999
6000 4140
11754 5
11754 650
11754 1209
11754 342
11754 1346
12051 7626
7481 4668
7481 8392
12052 10601
9537 354
11927 11758
1044 3800
1044 10458
1044 2049
786 7163
10782 6430
7743 667
7743 969
7743 4508
6813 2008
6813 2009
12053 2568
12053 156
8696 8669
6084 6407
6084 2146
11697 6232
11697 6309
9428 1177
12054 12055
8701 1034
11623 500
11623 6513
12056 1801
11664 10087
6032 3795
11227 5675
11092 2393
6772 6771
4728 4727
4728 10636
12057 64
5547 58
5547 7265
12058 343
11069 1596
8892 265
8892 188
8892 4474
7668 923
7668 735
7668 12059
12060 8951
1170 4236
1170 1398
12061 87
12061 835
3808 3294
12062 4508
12063 481
8449 5853
2000 7930
2000 560
2000 4105
2000 12064
2000 12065
2000 10862
2000 4981
2000 12066
2000 2968
2000 712
2000 1254
2000 912
2000 10891
2000 11390
2000 9181
2000 11208
2000 10551
2000 11942
2000 821
2000 1997
2000 9259
2000 6651
2000 11812
2000 8400
2000 2985
2000 11748
2000 822
2000 9101
2000 9272
2000 7310
2000 12067
2000 4723
2000 3691
2000 6742
2000 1198
2000 1631
2000 12068
2000 10506
2000 6283
2000 9356
2000 11575
2000 5804
2000 1259
2000 1988
2000 9611
2000 7339
2000 9136
2000 2568
4162 1861
8833 11541
8833 11753
8833 451
984 396
984 62
3995 3866
3995 3994
1972 7995
1972 11053
1972 1948
5314 934
5314 5312
12059 7668
12059 686
3504 3503
3504 342
3504 7713
9553 3930
4313 6694
4313 4312
2573 1186
4176 1223
4176 3977
4176 7233
4176 4127
4176 4128
4176 5741
6610 6609
6610 6608
6610 6611
12069 12070
3120 5575
3120 3119
3120 9696
3120 1222
3120 8372
8415 791
8415 327
12071 3531
5546 4895
5546 58
5546 163
12072 418
12073 240
7520 3200
7520 7518
7520 8514
1001 2521
1001 480
1001 1390
1001 62
8960 3475
8960 613
8960 5001
8960 619
8564 3597
10046 4107
7803 1078
7803 4742
7803 1541
7803 1242
7803 2889
12074 6687
11610 6921
10735 5
10735 459
10735 686
10735 1910
4000 6708
6865 1448
6865 12
6865 37
6865 723
6865 10
6865 342
6865 41
6865 1984
6865 343
6865 4226
12075 1836
6453 5022
6453 5581
11053 1972
11053 8485
3379 650
3379 1476
469 7513
469 12055
469 6841
469 10806
469 468
12076 6214
5496 3116
8676 5713
3218 12077
11030 1678
11663 9521
12078 2481
9518 781
2532 5977
2532 12079
2532 2530
9294 9252
9294 3593
10394 75
12080 965
11190 902
6298 7769
11940 1723
12081 986
7217 508
6994 5200
6994 6993
6994 6992
4272 8186
4272 327
4272 1231
4272 9370
4891 1582
6203 396
6203 87
6203 2052
6203 2345
6203 6079
6203 12082
8853 6190
4231 3443
4231 8392
4231 7486
4231 9154
4231 2123
4231 1053
4231 1501
4231 722
5221 454
5221 2272
5221 1582
5221 4202
5221 5375
5221 64
5221 3847
5221 5311
5221 6422
5221 1717
5221 1256
5221 5374
5221 12083
12084 9255
12085 6671
12085 9165
10758 7359
10758 11059
7747 6602
7747 1385
12086 2421
5581 6453
5581 5022
8505 229
10108 251
6798 5534
6798 11470
6798 2559
6798 10723
6798 6797
12087 4107
5928 11783
5928 1818
6062 6061
6062 893
6062 7522
1425 7461
1425 970
1425 2971
1425 9712
3038 7072
3038 2298
3038 3037
7738 7737
7738 10099
7738 11690
9379 10422
9379 9378
7912 1143
8150 4527
8150 5833
8150 11518
8331 11700
11224 5515
1398 4229
1398 1167
1398 8416
1398 1409
1398 1635
1398 459
1398 1595
1398 3024
1398 169
1398 1170
4860 205
4860 3835
1934 10019
1934 11728
1934 1931
1934 4752
1934 121
1934 2959
1934 3083
10431 10430
10431 2695
792 2839
792 9634
792 10301
792 4069
792 986
792 7008
792 789
792 7913
792 2509
792 1522
1577 1418
1577 4618
1577 10131
1577 2582
7558 7557
5727 64
5727 3661
5727 5726
5727 3954
5727 686
7436 2575
5324 6470
1379 8393
1379 26
1379 5031
1379 331
1379 6829
1499 1495
9225 2635
7335 810
12088 107
11556 1919
2957 7095
2957 4243
2957 2955
2957 725
12089 6437
10513 7349
11718 4213
11582 7581
7605 1015
7605 87
5292 5528
5292 1650
5292 8429
5292 3690
5292 502
5292 3395
3157 10697
3157 6687
12090 534
1873 1871
1873 1064
1560 230
5966 85
5966 5001
8885 8884
8885 11578
1328 3293
1328 2630
1328 1326
1328 9906
1328 1324
1328 1327
6603 3673
8058 15
8058 943
12091 7509
12091 296
12091 7
12092 7728
11422 4284
5467 275
5467 5039
10723 10722
10723 6798
11482 3817
10745 1325
10745 584
10745 6462
10745 4120
6397 381
12093 7627
1756 11964
1756 5300
1756 5939
1756 5229
1756 4359
1756 2296
1756 2159
1756 5603
1756 1681
1756 3356
7106 7104
12094 346
12095 8004
9470 2410
9470 4331
9542 9541
10707 6
10707 12001
7666 229
1687 1936
1687 331
1687 5250
1687 9398
1687 3613
1687 4530
1687 1685
1687 1839
1687 3760
1687 2296
1687 3479
2664 2662
6070 1120
12001 5992
12001 960
12001 10707
2028 2027
135 8210
135 10770
9376 6505
9376 8267
9376 10231
9376 7007
9376 6129
9376 1346
6894 2233
6894 3918
6894 10567
10854 3556
10854 4533
10028 36
12096 4508
11741 4599
3140 3139
3140 5644
1612 5757
1612 1790
12097 9292
693 5526
693 10497
693 6977
693 5799
693 10337
693 11680
693 3197
693 1302
693 689
693 1897
693 2123
693 8757
693 4844
1216 2099
1216 6746
1216 4615
1216 3618
1216 6559
1216 7128
3544 12098
3544 10208
3544 12099
3544 5084
3544 3543
3544 5992
3544 4968
3544 12100
3544 12101
3544 9761
12102 634
8077 3529
3372 5162
3372 3367
5123 5122
5702 5521
5702 163
1515 359
1515 1779
5328 5327
5200 6994
2708 2707
11873 2233
1290 3180
1290 2490
1290 3856
1290 1554
1290 4711
11939 6910
11419 2398
11419 531
12103 122
1990 1948
11764 7778
11764 6548
3684 9006
3684 2130
3684 9110
3684 10351
3684 4696
3684 9863
3684 12104
3684 3683
3684 11992
3684 9747
3684 4670
3684 5336
3684 6095
3684 2380
3684 6200
12105 8412
12105 1242
12105 8719
6574 6573
6574 9017
12106 12107
12106 781
7521 2141
885 7303
1671 3253
1671 3856
1671 1402
1671 9987
1671 7314
1671 8411
1671 1413
1671 1660
12108 4082
12109 12110
12109 5500
6054 6052
8180 85
8180 8457
10670 2344
3069 404
780 775
11734 1022
12111 418
11446 856
12112 122
3533 3531
3533 3701
3533 1674
8205 9902
8205 5460
8205 7191
8205 1145
8205 11755
8205 684
34 36
34 2856
34 3286
34 456
34 6147
34 2205
34 2858
34 2837
34 7020
34 7371
34 3395
34 3311
34 174
34 1209
34 3565
34 6676
34 8200
34 234
34 4150
10688 824
10688 9808
10688 7375
1975 2126
1975 2176
1975 8389
1975 1019
1975 7829
1975 5395
1975 2237
1975 4499
12113 5862
12114 12040
12115 3977
12115 1940
12115 9948
4564 2751
11783 11782
11783 5928
7723 2187
7723 3008
12116 240
12116 12117
2920 4281
316 296
3498 2123
3498 3497
3498 6129
650 1101
650 3379
650 36
650 648
650 2676
650 502
650 5504
12118 898
11960 3977
11960 2858
9860 8393
4495 18
4495 5688
2805 8979
2805 2803
2805 1464
2805 10980
9113 7614
8169 8074
12119 6261
12119 6056
6890 6358
1930 1928
1930 913
1930 4598
2807 9176
2807 455
2807 10466
2807 4661
2807 2917
2807 10970
2807 10818
2807 11798
2807 8620
2807 12120
2807 4210
2807 11277
2807 6757
2807 2892
2807 12121
2807 8510
2807 9718
2807 12122
2807 398
2807 6780
2807 6808
4479 2459
4479 18
4479 11587
6252 772
6042 6672
6042 6041
6042 9301
6042 11768
5579 4876
11358 12123
11358 12124
11358 5198
11358 2222
11358 5757
11358 1795
11358 6064
11358 8349
11358 12125
11358 7956
6251 772
11031 5148
6927 12126
6927 4576
6290 922
6290 10224
6290 6289
6290 7643
11724 183
7870 2558
7870 3411
7870 121
7870 9397
7870 712
7870 7869
7870 4438
7870 5001
7000 6893
7000 1228
7000 1592
7000 3729
2845 3700
2845 1448
2845 4729
2845 2231
2845 1644
2845 2867
12127 3427
11305 11411
1579 1418
10609 530
10609 4581
5833 4135
5833 8150
5749 2555
5749 5748
2248 4716
2248 4717
6926 4576
11469 2763
146 4291
146 2421
146 5872
12128 4291
12128 454
2527 4147
2527 7607
2527 196
2527 7610
2527 9843
2527 9549
2527 5287
2527 11894
2527 2785
11678 4313
11678 3690
9579 5507
9579 3493
9601 1634
8170 8357
8170 9195
12129 9414
6363 11583
6363 4741
11465 9511
2214 341
2214 7163
2214 11189
2214 9760
2214 442
2214 7876
2214 5870
2214 3148
11946 265
11677 1575
7842 6330
10409 3626
10409 548
10409 3893
9524 862
9524 1449
9524 1311
9524 1785
7108 7107
7108 8055
12130 83
11212 11211
3862 3861
3862 10918
3862 4428
3862 1776
3862 1464
3862 1465
3862 6268
12131 1717
1441 1440
3532 3531
3532 6254
3532 4637
3486 327
3486 2769
3486 3795
3486 1731
3486 4453
12132 1312
1076 1069
12133 10029
10574 454
10574 1398
10574 1072
10574 9759
10574 107
10574 7796
10574 3561
2540 6179
2540 2539
2540 4637
9770 1541
9770 9769
3970 7158
1863 1862
1863 9853
1863 1868
1863 5117
1863 12134
8839 454
8839 10216
8839 9305
8839 10982
8839 1690
5068 3740
7704 4120
4327 1348
11169 11168
11169 4259
6827 9287
6827 7411
6827 1006
6827 4372
222 217
222 1122
11011 4723
11011 298
11011 4259
11011 5961
5056 1
5056 8596
5056 624
9161 9160
9161 10422
9161 10386
9161 7547
1448 1447
1448 2377
1448 1088
1448 4924
1448 4508
1448 8087
1448 343
1448 2559
1448 6392
1448 2231
1448 738
1448 342
1448 2845
1448 354
1448 626
1448 600
1448 795
1448 1410
1448 2256
1448 83
1448 445
1448 990
1448 6865
1448 184
1448 5969
11123 646
11123 213
8285 1228
6226 398
6226 386
6226 6225
6226 6661
11241 9930
8720 5144
11952 3802
6069 7229
6069 5281
6069 64
6069 1817
6069 6294
6069 1635
6069 712
6069 414
6069 7435
6069 343
6069 1120
12135 5943
7313 9315
7313 7312
12136 657
12136 459
6848 869
10643 12137
10643 2929
6743 3249
6743 204
11742 4599
1320 146
1320 5542
1320 3893
1320 12138
1320 6806
1320 1899
1320 698
1320 10694
1320 5626
1320 1009
1320 6617
1320 893
1320 1319
1320 5914
1320 24
1320 1431
11177 7536
10481 2519
3749 3744
3749 874
1346 10260
6201 6200
10136 3712
10136 5637
10136 8991
1090 1087
5848 5846
5848 1416
12126 6927
12126 10747
2435 1405
19 10
19 1591
12139 1776
695 8598
695 1282
695 689
10829 11167
10829 2953
2045 698
2045 152
2045 182
2045 700
2045 1333
2045 159
2045 7449
2045 4402
2045 2044
2045 410
6411 3748
6411 381
12140 6757
8387 4314
8387 8386
4834 2066
4834 73
1496 145
1496 2670
1496 7648
1496 12141
1496 5553
1496 1134
1496 41
1496 9438
1496 2833
1496 5001
4247 4388
4247 4458
4247 982
4247 1040
4247 4246
2094 2091
3058 9468
12142 7369
9561 3820
8087 1448
8087 10016
8087 5287
5799 2192
5799 693
3203 8166
3203 4985
3203 409
3203 1071
3203 660
3203 2797
5621 7236
5621 1408
5621 6811
5621 5619
11685 3576
522 151
522 10538
522 163
8107 8106
4529 4528
655 7094
655 68
655 1580
655 7773
655 5321
655 2996
655 725
655 9186
655 8727
655 10617
12143 1186
9538 354
7592 293
7592 10839
11829 3149
2933 10488
2933 288
4279 2197
4279 297
4279 9360
4279 9017
4279 272
4279 681
4279 723
4279 2564
4279 2188
4279 12144
4279 206
4279 736
4279 684
4279 5777
4279 4094
4279 4095
11120 343
5058 624
11713 2524
3182 3181
3182 11
3182 6658
8610 454
8610 9621
8610 83
8610 4513
8610 1203
8610 8165
4608 1474
4608 2352
4608 3318
4608 2299
4608 995
4608 1182
4608 9650
4608 11098
11391 791
11391 2281
12145 3915
11948 4448
12037 10659
8052 735
8052 9611
10472 9532
9418 4004
9418 11746
9418 1503
5933 3469
5933 1050
11475 2780
11475 4110
9296 9295
1559 230
5226 1856
6072 4696
6072 1823
6072 11102
6072 3109
6072 1120
10911 6581
10911 630
10911 2403
7086 7404
7086 5380
7086 1034
8715 526
10107 454
10107 10106
10107 6438
12055 12054
12055 469
11977 8737
11977 213
8667 8666
3368 3576
3368 3367
9567 3820
3066 8383
3066 404
3066 249
11310 37
8527 10946
8527 7536
8527 6029
8527 806
8527 8526
3759 4004
3759 9985
11975 11974
9114 196
9114 8316
9114 1449
12146 3136
9828 6377
1692 36
1692 9802
1692 284
5516 1741
5516 5593
1035 3450
1035 660
1035 68
1035 573
1035 8255
1035 10170
1035 10852
1035 11054
1035 290
1035 1546
1035 2603
1035 2108
1035 1180
1035 10334
1035 459
1035 5095
1035 1747
1035 10277
1035 9071
3621 2836
5893 5892
10442 454
10442 3778
10442 943
10442 4066
10442 960
10442 1054
10442 343
56 51
56 6567
56 6609
56 6611
56 3595
56 1015
56 502
56 4847
56 12147
56 5906
4541 1429
4541 8879
4541 4535
5304 3629
5304 9325
5304 8511
5304 6015
5304 3721
5304 1300
5304 12148
5304 5303
5304 4470
5304 4199
5304 21
5304 3086
5304 8076
5304 1800
5304 3036
5304 9183
5304 2412
5304 9165
5304 825
5304 2754
12149 6752
2222 2221
372 2524
372 3281
372 371
372 700
4467 4465
4467 11765
12150 2081
3674 3670
3674 2199
3674 781
3674 8655
3674 8940
3674 3672
3674 9435
3674 7265
720 1881
9251 6297
10830 3008
4798 3460
4798 10364
5356 2005
5356 1803
5356 2822
10194 3617
9267 1795
9267 284
8875 3748
10766 7398
3044 3043
3044 8798
3044 8539
3044 609
3044 5786
7619 1766
12151 9663
12151 5480
12151 6420
8309 645
12152 18
6722 10823
2792 7279
2792 1562
4765 4764
1726 1094
1726 2117
1726 1724
1726 2645
10357 8076
12153 64
6624 6621
7923 7789
7923 7488
6664 10051
6664 5625
12154 5338
12155 5709
12156 288
7216 508
7216 700
2261 2260
4228 10020
4228 4225
1261 1984
1261 121
3118 11297
3118 3117
3118 948
8942 6517
12157 71
12158 5166
346 12094
346 10557
12159 2964
101 100
7988 1593
7988 1195
7988 87
7988 4675
7988 447
7988 2437
7988 7073
2638 5035
2638 2451
2445 4186
2445 2444
8476 3700
4419 2806
4419 1167
4419 8756
4419 1463
4419 275
4419 11064
4419 3733
4419 2132
1909 121
1909 7635
1909 64
1909 667
1909 1063
1909 5485
11026 1184
1312 7197
1312 7708
1312 184
1312 8680
1312 8793
2549 4696
2549 115
2549 10238
2549 2548
4710 37
4710 9403
4710 2199
4710 9801
4710 435
4710 3572
4710 4711
12000 3450
532 2186
532 694
532 510
532 11630
532 2597
532 600
12160 7337
6058 6057
9931 121
9931 6069
9931 9255
9931 12161
9931 7727
9931 7163
9931 3427
9931 3956
9931 2507
9931 5312
9931 712
8783 2357
8783 5875
9091 9089
2719 11526
2719 2713
2719 4795
2719 4099
2719 7295
12162 10002
12162 966
12162 1553
9268 10420
9268 284
9977 3089
9977 1184
12163 1414
3765 5983
3765 3763
3765 7791
12164 7929
4971 5052
4971 7083
4971 3972
4971 6345
4971 952
11527 3246
9964 4634
11687 3576
3914 858
3914 9177
3914 4251
10355 10354
8654 1409
8654 36
8654 9795
8522 8521
10566 5556
10566 10565
4039 4160
4039 10518
4039 11736
4039 9237
4039 4038
4039 12165
4039 2427
4039 12166
4039 6792
4039 8672
4039 2028
4039 7557
4039 12167
4039 11007
3024 1398
3024 3023
239 2558
239 1494
239 2703
239 37
239 1449
239 6638
239 1008
751 4619
751 750
862 4742
862 348
862 1503
862 47
862 9048
862 5395
862 3721
862 500
862 386
862 357
862 4585
862 1482
862 5862
862 8017
862 2108
862 8303
862 857
862 6529
862 1019
862 4067
862 8364
862 4673
862 920
862 11933
12168 618
12169 1413
3615 4266
3615 3614
3615 504
3615 2640
3615 4225
4119 8591
4119 2502
2484 12143
2484 1224
4921 3222
4921 454
12170 3097
12170 1346
3561 1389
3561 2874
3561 6
3561 6075
3561 6980
12171 156
3391 1446
3391 7086
12120 2807
6328 9746
6328 2042
9448 47
9448 11013
9448 500
9448 2801
5666 1668
5666 2437
5666 4059
5666 1041
4402 4401
4402 850
4402 4232
4402 10498
4402 1808
4402 2045
11387 11386
11387 850
11387 2205
10410 5415
10410 1270
406 405
6350 4120
6350 1896
6350 2511
7567 430
4737 1073
4737 4736
4737 1054
4737 534
9660 4265
6341 6340
6341 2729
6428 3435
6428 634
6428 1012
6428 3956
6428 725
6428 2509
6428 3850
12172 4855
5525 5523
4195 156
12173 418
5684 5685
5684 5683
8421 2501
8421 3180
8421 3068
12070 12069
12070 1312
1364 10311
1364 1362
1364 7336
1364 1031
9360 1476
9360 2240
9360 9584
9360 4279
9360 2472
5289 9138
5289 3395
5289 11441
9723 8502
3354 2030
3354 3353
3354 11432
7985 291
7452 6572
9968 343
9968 1674
383 6010
383 2416
383 382
383 5398
4457 5303
4457 1204
12174 2052
12174 1582
518 510
518 1041
4088 1514
10892 2060
7907 10053
7907 8773
7907 5501
12175 4227
2243 1137
2243 679
2243 2104
2243 3286
7097 1
11408 835
1403 459
1403 941
1403 827
9904 11583
3224 8318
12034 11519
2543 6765
2543 9778
2543 2542
3773 7341
3773 3772
3773 10820
12176 381
122 6979
122 7418
122 11922
122 2015
122 11221
122 5550
122 120
122 12177
122 10685
122 4046
122 1759
122 4025
122 8179
122 12178
122 6197
122 4316
122 7553
122 6683
122 12179
122 5904
122 1832
122 12036
122 12112
122 1753
122 1628
122 8618
122 11213
122 11417
122 1030
122 4200
122 11112
122 7566
122 1017
122 9541
122 2486
122 1609
122 210
122 8845
122 2485
122 1627
122 8452
122 727
122 12180
122 2043
122 7151
122 1285
122 2928
122 9950
122 5225
5752 3679
5699 9648
5699 5698
2762 2760
7868 7867
8998 2377
363 3966
363 5844
363 6622
363 1751
363 362
10660 6015
8336 445
8336 6479
8336 8335
8258 8257
8258 1054
8258 9986
9011 11496
9011 9010
2880 2872
2880 8611
7570 7569
7570 4690
12181 8446
12181 9770
8183 2559
8183 1564
12182 8163
7580 11849
7580 668
3521 8023
3521 3519
11127 9539
9898 10089
9898 9897
9898 2404
9898 8624
10075 5064
10075 3156
7353 1312
7353 551
7353 12183
12184 1195
7539 83
7539 618
7539 1041
2850 2848
2850 2842
2850 3874
5081 6752
5081 2403
5081 2610
8323 5765
12185 4049
2458 6226
2458 1249
2458 272
2458 10944
2458 626
2458 6618
4123 4614
4123 11854
4123 5217
4123 4122
4123 446
4123 5742
3925 140
7460 3303
10070 6325
10070 12186
10070 10071
10070 835
3716 3201
8427 3200
8427 3564
8935 2147
12187 7486
12188 1668
12188 293
3478 3477
3478 9606
3478 5154
3478 240
618 2462
618 8579
618 12189
618 11993
618 11746
618 1476
618 11893
618 5611
618 3898
618 12190
618 2392
618 6221
618 8292
6752 12149
6752 755
6752 5081
6752 1778
6752 8624
9582 330
9582 8572
12 5892
12 1031
12 38
12 11209
12 10
12 12191
12 2892
6931 3205
6931 997
9256 284
2390 2389
2390 7755
2390 4248
302 296
2739 2735
2739 11317
2739 11316
12137 10643
12192 1906
12193 5782
12107 3565
12107 12194
587 9362
587 725
5800 5881
6533 2345
8922 7463
10711 2116
711 709
711 703
711 184
9527 4451
7334 810
12195 509
7716 5231
6158 7066
6158 4913
6158 2655
6158 6157
11235 2731
11235 10061
5594 850
6047 6046
6047 8486
3104 2876
3104 3102
999 1799
999 272
999 62
999 156
999 800
999 1352
11051 4563
11051 618
1776 454
1776 2818
1776 1249
1776 4965
1776 2552
1776 412
4430 4429
4430 898
8134 275
1807 1361
1807 8825
1807 1164
1807 8809
2132 5964
2132 8131
2132 2129
2132 4419
2132 4836
2132 6293
12196 64
2213 5765
2213 2212
2213 1486
2798 7845
2798 1562
10647 10752
10647 3346
10647 6190
2614 600
11966 9152
11966 1050
8381 7860
8381 480
8381 3078
5815 5814
4294 2603
12194 12107
3732 462
3732 4887
3732 1659
3732 4265
12177 122
6389 381
7534 83
7534 1464
7534 9767
12197 4553
1825 11911
1825 1476
1825 1836
1825 272
1825 394
2247 7293
2247 679
2247 5461
9193 1984
11410 7598
11459 343
11459 435
9311 105
8959 8958
8959 4787
9335 3049
9335 2305
9335 64
11355 7152
4203 291
4203 1564
4203 1603
4539 4535
10946 191
10946 806
10946 326
12198 454
9488 1693
3636 3635
3636 10274
4351 177
4351 121
4351 1817
3431 359
3431 1744
3431 6
3431 3989
3431 18
3431 6079
3431 8232
611 454
611 3491
611 11835
611 637
611 11272
611 1292
611 558
611 9070
8248 5488
8248 7066
8248 8247
8248 662
9498 9497
9498 11285
8951 1046
8951 12060
8951 270
12199 107
1500 1495
5940 327
5940 2245
11657 7327
11055 1717
9026 9025
2477 1429
2477 7828
2477 4770
2477 8504
2477 11337
2477 5451
2477 2460
2477 12200
2477 1434
2477 8212
2477 7241
2477 606
2477 1228
2477 12201
2477 2969
2477 6763
2477 1933
2477 7814
2477 4787
2477 12202
2477 44
2477 1881
2477 4541
2477 2942
2477 2267
2477 12203
2477 10783
2477 626
2477 8584
2477 6819
2477 9986
2477 4830
2477 12204
2477 12205
2477 2257
2477 4410
2477 7189
2477 7803
2477 12206
2477 1458
2477 1735
2477 2040
2477 12207
2477 720
2477 8846
2477 3696
2477 10487
2477 10244
2477 12208
1071 1069
1071 7127
1071 6900
1071 1078
1071 1595
1071 1034
1071 2244
1071 1033
1071 2160
1071 4677
1071 411
1071 8160
1071 3757
1071 3107
1071 1682
1071 8588
1071 1084
1071 9566
1071 1083
1071 2754
1071 3174
1071 8454
1071 2552
1071 4570
1071 284
6655 1286
6436 7726
11790 4569
11790 1731
4008 3022
6368 6367
