# Supplementary material for: Influence of Reciprocal Links in Social Networks
Source: PLoS One. 2014 Jul 29;9(7):e103007. doi: 10.1371/journal.pone.0103007 (PMC4114564; doi:10.1371/journal.pone.0103007)
Supplement: Data S1 — Data sets. (ZIP) [file pone.0103007.s001.zip › README.txt]

1)douban_12209_35871.txt
number of nodes: 12209
number of edges: 35871
data format <id1 id2>, representing that user id1 follows user id2


2)sina_10608_71272.txt
number of nodes: 10608
number of edges: 71272
data format <id1 id2>, representing that user id1 follows user id2
