# Supplementary material for: Influence of Reciprocal Links in Social Networks
Source: PLoS One. 2014 Jul 29;9(7):e103007. doi: 10.1371/journal.pone.0103007 (PMC4114564; doi:10.1371/journal.pone.0103007)
Supplement: Data S1 — Data sets. (ZIP) [file pone.0103007.s001.zip › sina_10608_71272.txt]

0 1
0 2
0 3
0 4
5 6
5 7
5 8
5 9
10 11
10 12
10 13
10 14
10 15
16 17
16 18
16 19
16 20
16 21
19 16
19 22
19 17
19 20
19 21
19 18
17 16
17 18
17 22
17 19
17 20
23 24
23 25
23 26
23 27
21 16
21 28
21 19
21 29
21 30
21 17
21 20
21 31
21 18
32 33
32 34
35 7
35 36
35 37
35 38
35 39
35 40
35 41
35 42
35 43
35 44
35 45
46 47
46 48
46 49
50 51
52 53
52 54
52 55
52 56
52 57
52 58
52 59
52 60
52 61
52 62
52 63
64 65
64 38
66 67
66 68
66 69
66 70
66 71
66 72
66 73
66 74
66 75
66 76
77 78
77 79
77 38
80 81
80 7
80 82
80 78
80 83
80 45
20 16
20 28
20 19
20 29
20 84
20 30
20 22
20 17
20 31
20 21
20 18
85 86
85 87
85 88
18 16
18 19
18 22
18 17
18 20
18 21
89 90
86 91
86 92
86 93
86 78
86 94
86 95
86 96
86 97
86 98
86 99
86 100
101 102
101 103
101 104
101 105
101 106
107 108
107 7
103 101
103 109
103 110
103 111
103 112
103 113
105 114
105 115
105 116
105 117
105 118
105 119
102 120
102 24
102 7
102 121
102 122
102 123
102 124
125 126
125 127
125 128
125 129
125 130
125 131
125 132
125 133
125 134
125 135
125 136
137 138
137 78
139 7
139 140
139 141
139 142
139 143
139 144
139 145
139 146
139 147
139 148
139 149
139 150
151 152
151 7
151 153
151 78
151 154
151 155
156 157
156 158
156 159
156 79
156 160
156 161
156 162
156 163
156 132
156 164
156 165
166 167
166 168
166 169
166 170
166 171
166 172
166 173
166 174
166 175
176 177
178 24
178 179
178 115
178 180
178 181
178 182
178 183
178 119
178 184
178 185
186 187
186 188
186 189
186 190
186 7
191 192
191 193
191 194
195 196
195 197
195 198
195 199
195 200
195 201
195 202
203 204
203 205
203 206
203 207
203 208
203 209
203 210
203 211
203 39
203 212
203 213
203 214
203 215
203 216
203 217
203 218
203 219
203 129
203 220
203 221
203 222
203 223
203 224
203 225
203 226
227 78
227 98
227 27
228 78
228 229
230 231
230 232
233 234
233 235
233 236
233 237
233 238
233 239
233 146
233 240
233 241
242 152
242 88
242 243
242 244
231 245
231 37
231 246
231 247
231 248
231 249
231 78
231 250
231 251
231 235
231 252
231 253
231 254
231 255
231 217
231 230
231 233
256 7
256 229
256 257
256 258
256 244
256 259
256 15
7 37
7 260
7 83
7 261
7 98
7 251
262 7
262 263
264 265
264 266
264 267
268 269
268 270
269 7
269 271
269 272
269 273
269 131
269 274
269 275
269 276
269 78
269 277
269 278
269 279
269 280
269 281
269 282
269 283
269 284
269 285
269 286
269 287
269 243
269 244
269 288
269 289
269 290
291 152
291 88
291 292
293 294
293 295
293 296
293 169
293 297
293 298
293 299
293 207
293 300
293 301
293 123
293 302
293 246
293 276
293 303
293 304
293 88
293 305
293 306
293 307
293 308
293 309
293 310
293 187
293 311
293 38
293 214
293 312
293 313
293 216
293 314
293 61
293 212
293 179
293 315
293 181
293 316
293 27
293 317
293 318
293 319
320 321
320 322
320 323
320 324
325 326
325 327
325 146
328 329
328 330
331 332
331 333
331 334
331 335
331 336
337 338
337 339
337 340
88 7
88 254
88 341
88 342
88 169
88 39
88 343
88 326
88 344
88 98
88 345
88 246
88 346
88 347
88 348
88 183
88 349
88 350
88 351
88 152
88 352
88 243
88 353
88 214
88 354
88 355
88 356
88 357
88 358
88 24
88 179
88 359
88 178
88 316
88 360
88 27
88 318
88 361
88 362
88 229
363 364
363 365
363 366
363 154
367 53
367 368
367 369
367 370
367 371
367 372
367 373
374 375
374 376
374 377
374 378
374 379
374 380
374 381
382 326
383 7
383 326
383 384
385 386
385 295
385 65
385 387
385 388
385 389
385 301
385 390
385 391
385 392
385 393
385 394
385 395
385 159
385 396
385 397
385 398
385 144
385 399
385 400
385 401
385 402
385 403
385 404
385 405
406 311
406 407
406 144
406 408
406 244
406 409
406 410
411 187
411 412
413 207
413 414
415 416
415 417
418 7
419 348
419 7
419 420
419 421
419 422
419 423
419 424
419 425
419 426
419 427
419 428
419 429
419 157
419 430
419 295
419 431
419 432
419 433
419 434
419 435
419 144
419 149
419 216
419 436
419 316
419 143
419 146
419 437
438 7
438 439
438 88
440 441
440 442
440 443
440 444
440 445
440 446
440 79
440 447
440 448
440 349
440 449
440 146
440 450
440 451
440 452
440 453
440 454
440 455
440 456
457 458
457 459
457 460
461 462
463 123
464 152
464 327
465 123
465 466
465 443
465 467
465 468
469 470
469 304
469 471
469 27
469 472
469 326
473 474
473 475
473 33
473 476
473 477
473 478
473 305
473 479
473 480
473 481
473 482
473 48
473 483
473 484
473 485
473 486
473 487
473 488
473 489
473 490
473 8
473 491
473 492
493 445
494 7
495 496
495 497
495 498
495 9
499 500
499 501
499 502
499 503
499 504
499 505
499 428
499 506
502 501
502 499
502 78
502 507
502 508
502 500
509 78
509 243
510 511
510 78
510 512
510 513
510 251
510 123
514 515
514 93
514 38
514 354
514 7
514 516
514 517
514 175
514 144
514 390
514 45
518 519
518 520
518 243
518 199
521 522
521 523
524 7
524 525
524 526
524 527
524 528
524 529
524 319
524 530
524 70
531 53
531 526
531 346
531 213
531 532
531 222
531 522
531 533
531 534
531 535
531 536
531 537
531 492
531 538
531 539
540 443
541 326
541 292
542 543
542 544
542 545
542 546
542 547
542 548
542 549
542 550
542 551
542 552
542 553
542 554
542 555
542 556
443 493
443 557
443 289
443 445
443 440
443 7
443 558
443 559
443 560
443 561
443 11
443 562
443 563
443 540
443 564
565 566
565 152
565 276
565 567
565 27
169 53
169 568
169 569
169 570
169 387
169 571
169 572
169 573
169 300
169 574
169 575
169 576
169 577
169 578
169 579
169 580
169 348
169 581
169 551
169 455
169 582
169 583
169 584
169 585
169 586
169 446
169 354
169 587
169 588
169 355
169 589
169 590
169 591
169 592
169 229
169 316
169 88
169 488
169 593
169 403
169 594
169 595
169 596
169 597
39 7
39 179
39 598
39 599
39 83
39 9
39 37
39 600
39 327
39 185
601 294
601 269
601 78
601 602
601 603
601 244
601 113
601 604
605 606
605 607
608 7
608 609
608 106
444 610
444 611
444 612
444 613
444 614
444 615
444 616
444 617
444 618
444 619
444 620
444 159
444 621
444 622
444 623
444 624
444 625
444 440
444 122
444 626
444 627
444 628
444 163
444 629
444 630
444 124
444 631
632 633
632 634
632 635
636 637
636 128
636 638
636 639
636 640
636 641
636 642
636 643
452 515
452 644
452 645
452 646
452 647
452 558
452 387
452 648
452 649
452 650
452 651
452 652
452 653
452 654
452 133
452 655
452 656
452 657
452 658
452 93
452 583
452 659
452 343
452 440
452 354
452 660
452 661
452 662
452 663
452 454
452 156
452 447
452 664
452 488
452 665
452 403
452 666
452 667
452 668
452 594
452 669
452 132
452 670
671 645
671 598
671 672
671 673
671 674
671 675
671 676
671 677
678 152
678 679
678 680
678 681
678 327
678 682
683 684
685 686
685 687
685 7
685 149
685 688
689 690
689 7
689 503
689 318
689 691
689 692
693 428
693 694
693 695
693 243
696 229
696 697
696 698
699 327
699 700
701 27
702 703
704 705
692 706
692 37
692 707
692 689
692 708
692 318
692 709
692 671
692 710
692 711
712 152
712 713
712 714
37 7
37 715
38 716
38 717
38 718
719 11
719 720
719 7
719 9
721 292
722 187
722 723
722 443
722 295
722 724
722 149
722 437
722 725
726 727
726 354
726 88
726 292
728 729
730 731
730 7
730 37
730 732
730 444
730 208
730 185
733 734
733 735
736 737
736 317
736 738
736 739
736 679
736 78
736 740
736 741
736 742
736 743
736 744
736 745
736 746
736 747
736 492
736 748
749 37
749 88
750 7
750 88
751 644
751 752
751 753
751 754
751 755
751 756
757 304
757 520
757 758
757 759
760 761
760 149
760 371
762 763
762 764
762 765
762 766
762 767
762 768
762 769
762 770
762 771
762 772
773 774
775 776
775 106
775 777
775 778
775 779
780 37
781 47
781 7
781 782
781 783
781 384
784 7
784 785
784 786
784 787
71 788
71 789
71 790
71 791
71 792
71 793
71 794
71 795
796 82
796 7
796 797
796 38
796 798
796 508
796 216
796 799
25 7
25 800
25 801
25 802
25 803
25 98
25 59
25 675
25 364
804 805
804 806
804 807
804 808
804 809
804 810
811 812
811 813
811 782
811 814
811 815
816 817
816 818
816 819
816 820
816 792
816 821
816 3
816 822
816 310
15 694
15 823
15 824
15 825
15 826
15 827
828 829
828 830
828 831
828 832
155 833
834 835
836 837
836 838
839 314
839 840
839 292
839 401
839 841
839 182
839 842
839 843
839 297
839 385
839 301
839 844
839 845
839 123
839 846
839 847
848 849
850 152
850 78
850 343
850 7
850 851
852 853
852 854
852 855
852 856
857 858
857 859
857 860
857 7
857 861
857 862
857 863
857 864
857 146
857 865
857 866
857 867
857 384
868 78
869 870
869 779
871 872
871 873
871 874
871 875
871 876
877 7
878 202
878 879
880 503
880 881
880 37
880 642
880 643
882 7
882 311
882 181
882 215
882 758
882 883
882 327
884 885
884 466
884 886
884 295
884 446
884 354
884 65
884 887
884 144
884 888
884 583
884 889
890 891
890 892
890 624
890 178
890 893
890 203
890 894
890 895
890 327
896 897
743 898
743 445
743 899
743 900
743 901
743 389
743 902
743 903
743 904
743 905
743 906
743 907
743 908
743 909
743 910
743 583
743 806
743 911
743 3
743 912
743 913
743 914
743 220
743 915
743 916
743 917
743 918
919 38
919 920
919 78
919 921
919 922
919 923
919 924
919 925
919 926
919 927
919 928
919 929
930 931
930 932
930 292
930 78
930 933
930 934
930 935
930 936
930 785
930 937
938 7
938 37
938 203
938 78
939 7
939 940
939 941
939 942
939 943
939 578
939 276
939 88
939 944
939 945
939 642
939 946
939 243
939 947
939 948
939 240
939 179
939 283
939 949
939 914
939 950
939 951
939 952
939 244
939 953
954 27
955 956
957 958
957 959
958 525
958 38
958 960
958 961
958 962
958 4
958 963
958 885
958 964
958 965
958 216
958 966
958 967
958 968
958 957
969 970
969 971
969 972
969 973
969 974
969 975
969 976
969 977
969 978
969 979
969 980
969 981
969 155
982 385
982 983
984 985
984 7
984 473
292 986
292 310
987 187
987 988
987 93
987 989
987 594
987 990
987 991
987 992
987 7
987 993
987 558
987 994
987 442
987 995
987 996
987 997
987 998
987 999
987 365
987 1000
1001 93
1001 1002
1003 1004
1003 1005
1003 1006
1003 1007
1003 38
1003 790
1003 1008
1003 229
1003 88
1003 1009
1003 1010
1003 1011
1003 1012
1003 371
1003 662
1003 1013
1003 516
1003 1014
1003 1015
1016 169
1016 318
1016 38
1016 27
1017 1018
1017 7
1017 1019
1017 1020
1017 1021
1017 1022
1017 945
1017 1023
1017 1024
1017 59
1017 473
1017 1025
1026 7
1026 38
1026 292
1026 78
1026 1027
1026 1028
1026 123
1026 45
360 1029
360 1030
360 1031
360 361
360 819
360 578
360 1032
360 1033
360 1034
360 522
360 1035
360 1036
360 997
360 584
360 1037
360 1038
360 58
360 1039
360 927
360 818
360 1040
360 229
360 1041
360 1042
360 1043
360 90
1044 1045
1044 1046
1047 7
1047 78
1047 27
1048 1049
1048 1050
1048 213
1048 214
1048 1051
1048 1052
1048 573
1048 1053
1048 43
1048 385
1048 1054
1048 1055
1056 1057
1056 1058
1056 1059
1056 1060
1056 1061
1056 1062
1056 1063
1056 1064
1056 682
1065 215
1065 209
1065 538
1065 1066
1067 1068
1067 1069
1067 1070
1071 392
1071 576
1071 1072
1071 38
1071 141
1071 1073
1071 1074
1071 144
1071 385
1071 1075
1071 1076
1077 1078
1077 1079
1077 1080
1077 1081
1077 1082
1077 1083
1077 1084
1077 360
1077 185
1085 1086
1085 1087
1085 7
1088 1089
1088 78
1088 1090
1088 1091
1088 1092
1088 1093
1088 1094
1088 1095
1088 1096
1088 146
1088 207
1088 536
1088 1097
1088 205
1098 39
1098 327
318 11
318 187
318 1099
318 466
318 368
318 342
318 1100
318 591
318 1101
318 1102
318 1103
318 1023
318 1104
318 59
318 1105
318 1106
318 61
318 677
318 597
1107 78
1108 1109
1108 1110
1111 24
1112 1113
1112 1114
1112 100
1112 1115
1112 1116
1112 1117
1112 1118
1112 1119
1112 1120
1112 1121
1112 1122
1112 1123
1112 1124
1112 1125
1112 1126
1112 1127
1112 677
1112 1128
1129 385
1129 93
1129 1130
1131 1132
1131 1133
1131 1134
1131 1135
1131 1136
1131 1137
1131 1138
1131 1139
1131 1140
1131 748
1141 723
1141 7
1141 88
1141 1142
1141 1143
1141 1144
526 7
526 184
526 45
526 925
526 748
1145 1146
1145 345
1145 88
1147 123
1147 38
1148 187
1148 93
1148 38
1148 79
1148 1149
1148 1150
1148 451
1148 159
1148 1151
1150 1152
1150 1153
1150 1154
1150 1155
1150 1156
1150 1157
1150 1148
1150 387
1150 1158
1150 1159
1151 1160
1151 1161
1151 1162
1151 1163
1151 1148
1151 1164
1151 517
1151 1165
1151 165
1151 456
1166 296
1166 169
1166 1040
1167 7
1167 88
1149 443
1149 445
1149 1034
1149 558
1149 1148
1149 1168
1149 942
1149 453
1149 1169
1149 1170
1149 1171
1149 308
1149 1172
1149 1173
1149 159
1149 165
1149 1174
1149 806
1149 1175
1149 83
1149 1176
1149 1163
1149 1177
148 78
148 1178
1179 392
1179 1180
1179 1181
1179 1182
1179 987
1179 169
1179 1183
1179 144
1179 1184
1179 390
1179 1185
1179 159
79 420
79 645
79 141
79 1186
79 983
79 900
79 558
79 1187
79 1188
79 1189
79 1190
79 1191
79 1192
79 12
79 1193
79 1194
79 448
79 516
79 1195
79 1196
79 1197
79 434
79 446
79 1198
79 624
79 1199
79 738
79 1200
79 440
79 1201
79 1202
79 1203
79 314
79 1204
79 1205
79 1206
79 379
79 156
79 1207
79 1208
79 1209
79 879
79 1210
79 669
79 562
79 1211
1212 3
1212 1213
1212 1214
451 1215
451 1216
451 445
451 983
451 1217
451 1148
451 1218
451 650
451 1219
451 79
451 1220
451 1221
451 1173
451 965
451 1222
451 655
451 1223
451 1160
451 997
451 738
451 440
451 806
451 1224
451 1225
451 935
451 1226
451 1227
451 1228
451 561
1229 1230
1229 292
159 1231
159 515
159 1232
159 1233
159 1234
159 1235
159 1236
159 1155
159 1237
159 1238
159 444
159 453
159 390
159 392
159 1149
159 443
159 394
159 1239
159 1170
159 72
159 385
159 1240
159 983
159 624
159 1241
159 1219
159 1242
159 722
159 211
159 1176
159 1243
159 1244
159 1245
159 1246
159 312
159 156
159 1247
159 1248
159 1249
159 1250
159 1251
159 442
159 1252
1253 797
1253 761
1253 1254
1253 37
1253 435
1253 7
1253 297
1253 149
1253 466
1253 123
1253 310
1253 38
187 761
187 7
187 466
187 169
187 1255
187 1256
187 1257
187 93
187 216
187 1258
187 1259
187 45
187 617
187 1260
187 1261
187 905
187 1262
187 1263
187 6
187 11
187 1018
187 1264
187 38
187 1265
187 987
187 1266
187 144
187 179
187 149
187 1267
187 1268
187 1269
187 1270
187 1271
187 591
187 326
187 186
187 318
187 329
187 1272
187 1273
93 7
93 466
93 645
93 526
93 1274
93 65
93 4
93 1275
93 1238
93 448
93 207
93 1276
93 209
93 390
93 1189
93 45
93 392
93 1277
93 905
93 1084
93 581
93 1278
93 308
93 588
93 1279
93 24
93 1280
93 584
93 987
93 446
93 187
93 398
93 1039
93 1281
93 1282
93 812
93 1283
93 1284
93 1127
93 92
93 1247
93 401
93 1285
93 442
93 1201
93 216
1286 61
1286 1287
1288 1289
1288 644
1288 1290
1288 1291
1288 1292
1288 753
1288 1293
1288 162
1288 648
1288 131
1288 755
1294 289
1294 1295
1294 649
1294 1296
1294 1297
1294 1298
1294 1299
1294 1300
1294 1301
1294 1302
1294 131
1294 1303
1294 125
1294 1304
1294 1305
1292 275
1292 1288
1292 752
1292 78
1292 1306
1292 753
1292 1307
1292 755
1292 1308
1292 1309
1292 1310
861 24
861 37
861 599
861 39
861 1311
861 857
861 1312
1313 1314
1313 1301
1313 133
1313 1315
1313 1316
1313 1317
1301 1318
1301 264
1301 1319
1301 1320
1301 128
1301 636
1301 534
1301 648
1301 1321
1301 644
1301 487
1301 1322
1301 1323
1301 1289
1301 289
1301 652
1301 1293
1301 654
1301 162
1301 1069
1301 1324
1301 1325
1301 1326
1301 1327
1301 690
1301 1328
1301 1329
1301 1330
1301 446
1301 1292
1301 1331
1301 1313
1301 3
1301 1332
1301 265
1301 42
1301 1333
1301 409
1301 132
1301 1334
1301 134
1301 755
1301 452
1335 1336
1337 1338
1339 1143
1339 490
1339 241
1339 783
1317 1297
1317 1314
1317 1340
1317 275
1317 1293
1317 1313
1341 1342
1342 152
1342 93
1342 311
1342 1343
1342 1341
1342 1344
1342 398
1342 1345
1342 600
1342 297
1342 345
1342 1346
1342 1347
1342 207
1342 144
1342 61
1348 7
1349 1350
1349 1260
1349 1351
1349 144
1352 1353
1352 1354
1352 1355
1352 144
1352 1356
1352 1357
1356 1358
1356 1355
1356 1359
1356 1352
1356 1360
1356 1357
1361 1362
1361 1363
1361 1364
1361 55
1361 1365
1361 1366
1361 1367
1361 1000
1368 716
1368 342
1368 1291
1368 1369
1368 617
1368 1370
1368 305
1368 1371
1368 1372
1368 435
1368 1373
1368 1374
1368 1375
1368 1376
1368 355
1368 1377
1368 1378
1368 1379
1368 1256
1368 1380
1368 1202
1368 1381
1368 1382
1368 952
1368 224
1368 1383
1384 1385
1384 88
1386 1323
1386 422
1386 1387
1386 1237
1386 1238
1386 1388
1386 1389
1386 1390
1386 1274
1386 1069
1386 1324
1386 1391
1386 1392
1386 434
1386 1333
1386 1327
1386 1393
1386 1329
1386 1394
1386 1395
1386 1396
1386 343
1386 446
1386 1397
1386 485
1386 3
1386 1325
1386 1398
1386 558
1386 851
1386 1334
1386 589
1386 1399
1400 861
1400 7
1400 1401
1400 168
644 624
644 1310
644 1288
644 1306
644 753
644 1307
644 751
644 755
644 452
644 1402
644 1403
644 752
649 644
649 164
649 529
649 648
649 131
649 452
649 1305
649 289
649 652
649 1293
649 194
649 162
649 1404
649 1405
649 1406
649 1288
649 1407
649 1297
649 1301
649 156
649 1408
649 1409
649 1087
649 1302
1410 1411
1410 1412
1410 1413
1410 318
1410 1414
1410 244
1410 1415
1410 1416
1291 1417
1291 475
1291 421
1291 1418
1291 1334
1291 1302
1291 131
1291 207
1291 452
1291 1419
1291 1297
1291 1420
1291 1421
1291 1393
1291 985
1291 1422
1291 1423
1291 11
1291 1424
1291 93
1291 952
1291 1405
1291 1288
1291 1425
1291 589
1291 399
1291 1426
1291 1256
1291 1427
1291 1428
1291 590
1291 1429
1291 134
1291 1430
1291 1368
1431 7
1431 1432
1433 123
1433 38
1433 925
1434 7
1435 7
1435 1436
1435 246
1435 39
1435 1437
1435 1438
1302 1439
1302 1424
1302 1417
1302 156
1302 649
1302 134
1302 1305
1302 78
1302 289
1302 1294
1302 7
1302 1440
1302 1301
1302 1429
1302 133
1302 1441
1302 125
1302 529
1302 1300
1302 90
1442 7
980 969
980 981
1439 7
1439 649
1439 529
1439 1302
1439 1316
1439 1297
1439 1296
1439 37
1439 243
1439 1294
1439 1443
1439 1307
1439 1301
1439 104
1439 125
1439 223
1439 1444
1439 1093
1439 355
1439 1441
1439 244
1439 1300
1439 437
1439 1368
1439 670
1297 1439
1297 1445
1297 1417
1297 1446
1297 131
1297 1305
1297 1291
1297 1296
1297 78
1297 1294
1297 275
1297 1447
1297 649
1297 1429
1297 134
1297 1441
1297 125
1297 529
1297 1300
1297 1316
1297 539
1448 78
1448 1449
1448 1450
734 761
734 1451
734 659
734 1452
734 1453
734 733
734 629
734 1324
734 434
734 38
1454 11
1454 7
1454 93
1454 1455
1454 1456
1454 1093
1454 1414
1454 1457
1458 1459
1460 152
1460 7
1461 1462
1461 420
1461 624
1461 206
1461 1463
1461 1464
1461 1093
1461 1465
1461 215
1461 1414
1461 1466
1461 1467
1461 218
1461 847
133 1233
133 141
133 1468
133 1051
133 1469
133 529
133 1302
133 452
133 289
133 1470
133 1471
133 1472
133 653
133 1291
133 1296
133 1424
133 1473
133 292
133 1313
133 1301
133 125
133 1474
133 156
133 1314
133 215
133 664
133 191
1475 1476
1477 1299
1477 1478
1477 1479
1477 1480
1180 7
1180 42
1180 38
1180 607
1180 295
1180 169
1180 1481
1180 1482
1180 348
1180 1483
1180 398
1180 216
1180 204
1180 578
1180 300
1180 1430
1180 538
1180 209
1180 1484
1180 1485
1424 649
1424 1486
1424 648
1424 452
1424 538
1424 289
1424 303
1424 78
1424 652
1424 1291
1424 133
1424 1487
1424 434
1424 624
1424 1488
1424 1489
1424 924
1424 1490
1424 316
1424 146
1424 134
1424 1491
1424 223
1492 1493
1492 1494
1492 1495
1492 1496
1492 1497
1498 1287
1499 1500
1499 1501
1499 131
1499 1502
1499 1424
1499 1503
1499 1504
1499 1505
1499 88
1499 1489
1499 1487
1499 134
1499 1467
1499 473
1499 289
1499 1506
1499 539
1507 1508
1507 304
1509 24
1509 78
1509 925
1510 7
1510 892
1511 152
1512 27
1513 7
1513 1514
1515 11
1515 1516
1515 1517
1515 93
1515 797
1515 292
1515 1518
1515 144
1515 1238
1515 420
1515 1519
1515 1185
26 183
26 1520
26 1521
1521 26
1522 214
1522 203
1522 1523
1522 216
1522 61
1522 437
1522 537
1524 1525
1524 1526
1524 1527
1528 78
1528 1529
1528 677
1527 7
1527 1530
1527 1531
1527 1514
1527 1532
1527 1533
1527 1534
1527 1535
1527 1524
1525 1536
1525 381
1525 1537
1525 1524
1525 1270
1525 1538
1525 384
1539 78
1540 200
1540 169
1540 182
1540 357
1541 1542
97 86
97 1543
97 1544
97 94
97 1545
97 96
97 1546
97 243
97 1547
97 99
97 1548
97 677
97 491
1549 1550
1551 1552
1553 462
1553 1554
1553 1234
1553 609
898 1555
898 1556
898 1557
898 743
898 1558
898 1559
1560 983
1560 1561
1560 88
1560 1562
1563 1564
1563 7
1565 7
1565 352
1565 1566
1565 633
1565 27
1565 1567
1565 1568
1565 1569
1565 90
1562 1570
1562 1571
1562 1560
1562 93
1562 1572
1562 390
1562 1573
1562 1574
1562 1575
1562 1576
1562 843
1562 1577
1562 34
1562 1578
1562 1579
1562 924
1562 1580
1562 159
1562 1581
1562 1582
983 1583
983 295
983 1584
983 1155
983 1388
983 901
983 244
983 624
983 392
983 1585
983 1586
983 1587
983 79
983 1188
983 843
983 1393
983 655
983 159
983 1588
983 93
983 1589
983 38
983 292
983 1590
983 1591
983 398
983 451
983 1592
983 1593
983 297
983 558
983 1594
983 146
983 1595
983 1596
1561 295
1561 1186
1561 144
1561 1307
1561 724
1561 146
1561 925
1561 207
1561 1597
1561 1598
1599 39
1599 715
1599 311
1600 152
1600 7
1600 93
1600 88
1601 303
1602 7
1602 38
1602 1603
1602 214
1602 203
1602 222
1602 603
1602 215
1602 207
1602 216
1602 209
1602 537
1604 1605
1604 93
1063 1606
1063 1607
1063 1608
1063 1609
1063 1610
1063 963
1063 344
1063 1611
1063 1612
1063 959
1063 1613
1063 928
1063 1614
1063 1056
1063 1615
1616 1617
1616 207
1616 1483
1616 1618
1616 1619
1616 517
1616 1620
1616 1621
1616 1622
1623 763
1623 1624
1623 1625
1623 1626
1626 763
1626 764
1626 1627
1626 1628
1626 1629
1626 1630
1626 1631
1626 1632
1626 1633
1626 1634
1626 1635
1626 1623
1626 1636
1622 1483
1622 1637
1622 207
1622 208
1622 43
1622 1638
1622 1616
1622 1639
1622 575
1622 1640
1622 1641
1622 1642
1622 88
1622 1643
1622 305
1622 1644
1622 1482
1622 698
1622 1645
1622 1646
1622 925
1622 1647
1622 1648
1622 1649
1622 1650
1622 578
1622 1651
1622 596
1622 1652
1622 1618
1622 355
1622 1653
1622 1654
1622 1043
763 1655
763 766
763 1656
763 1657
763 1658
763 762
763 444
763 1634
763 1623
763 1626
763 765
763 1624
763 1625
763 1659
763 1632
763 1660
763 1661
763 1662
763 1663
763 1664
763 1665
763 1666
763 1667
763 774
1668 1669
1668 1670
1624 763
1624 7
1624 1671
1624 1672
1624 1673
1624 776
1624 106
1624 766
1624 1628
1624 1632
1624 1674
1624 764
1624 1675
1624 1623
1624 1676
1624 1677
1625 763
1625 1678
1625 1679
1625 1680
1625 1681
1625 1682
1625 349
1625 1677
1683 1684
1685 116
1685 1686
1685 1687
1685 7
1688 39
1689 1690
1689 1691
1692 326
1692 38
1693 7
1693 1694
1693 1695
1693 329
1693 326
1693 88
1693 1696
1693 446
1693 519
1693 671
1693 429
1693 78
1693 45
1693 384
1697 875
1698 37
1699 7
1699 420
1699 37
1699 1700
1699 292
1699 39
1699 143
1699 905
1699 203
1699 371
1699 78
1699 1701
1702 1703
1702 1695
1702 1704
1702 1705
1702 1706
1702 1707
1702 1708
1709 1231
1709 7
1709 1710
1709 1711
1709 1712
1709 1713
1709 1714
1709 1715
1709 207
1709 574
1709 1716
1709 1642
1709 318
1709 508
1709 1578
1709 1036
1709 38
1709 455
1709 398
1709 1717
1709 888
1709 473
1709 61
1709 950
1709 229
1709 1103
1709 603
1709 403
1709 1718
1709 1719
1720 7
99 187
99 7
99 38
99 1721
99 1722
99 1723
99 1724
99 516
99 1725
99 1726
99 97
99 450
99 1547
99 1727
99 1728
99 677
99 1729
1730 1695
1731 1473
1731 454
1731 1732
1731 1077
1731 876
1731 1733
1731 1734
1731 1735
1731 1695
1731 872
1731 1736
1731 1737
1731 809
1731 251
1731 1738
1739 7
1739 1740
1739 1741
1739 1742
1743 1744
1743 1695
1743 1034
1743 1713
1743 1745
1743 1746
1743 1043
1747 1748
1747 1749
1747 1750
1747 1751
1747 1752
1747 1753
1754 1755
1754 1756
1754 292
1013 1757
1013 1758
1013 1759
1013 1641
1013 790
1013 1061
1013 1760
1013 1761
1013 79
1013 1762
1013 1763
1013 1764
1013 1765
1013 481
1013 1766
1013 1767
1013 1768
1013 72
1013 1769
1013 1770
1771 591
1771 1772
1771 1695
1771 1773
1771 88
1771 55
1771 1774
1771 1775
1771 1776
1771 59
1771 1245
1771 1777
1771 1778
1771 1392
1779 7
1779 1780
1779 45
1779 990
587 7
587 1781
587 276
587 1782
587 1695
587 1783
587 1784
587 952
587 1534
587 677
1785 1786
1785 343
1785 207
1785 208
1785 209
1785 616
1785 348
1785 1787
1785 967
1785 1788
1785 1789
1785 1790
1785 214
1785 215
1785 589
1785 216
1785 221
1785 316
1785 1791
1785 203
1785 1792
1785 437
1793 1794
1793 178
1793 1795
1796 152
1796 98
1796 1014
1796 1797
1796 1798
1796 1799
1796 1438
1796 1748
1796 1695
1796 329
1796 78
1796 448
1796 883
1796 310
1796 1800
1796 1436
1796 442
1796 1801
1796 824
1796 925
1796 1802
1796 937
1796 539
1796 1758
1796 1803
1796 892
1796 1804
1796 1805
1796 1806
1796 1807
1796 800
1796 362
1796 1808
1796 670
1809 805
1810 1570
1810 591
1810 944
1810 1038
1810 1811
1810 1812
1813 1814
1813 1815
1816 152
1816 7
1816 38
1817 208
1817 1695
1817 911
1818 15
1818 146
326 187
326 7
326 470
326 88
326 1819
326 123
326 1438
1820 1260
1820 1821
1820 1822
1823 1824
1823 1825
1823 247
1823 1826
1823 1827
1823 1828
1823 208
1823 349
1823 244
1823 1829
1823 670
146 1269
146 329
146 1830
146 1831
146 1832
146 1833
146 1184
146 1834
243 7
243 1147
243 1835
243 1836
243 1837
243 1838
243 1839
243 88
243 1084
243 1476
243 1279
243 1840
243 1841
243 1842
243 1843
243 170
243 1844
243 1104
243 1845
243 875
243 1256
243 1846
243 949
243 108
243 1847
243 1848
243 1849
243 594
244 637
244 875
244 108
244 1850
244 1711
244 1851
244 1852
244 1853
244 1854
1855 229
1855 123
1855 7
1855 78
1856 1857
1856 1858
1856 1414
1856 146
1856 1859
1860 1824
1860 1861
1860 1862
1860 178
1860 1863
1860 1864
1860 183
1860 635
1860 1865
1866 78
1866 37
1867 78
1867 148
1867 327
1867 9
1868 1231
1868 1869
1868 78
1868 1572
1870 152
1870 7
1871 1872
1871 1873
1871 1874
1871 38
1871 1338
1875 1876
1875 1261
1875 1877
1875 1878
1875 1865
1879 45
1879 1880
1879 1881
1879 1882
1883 1884
1883 1756
1883 295
1883 398
1883 1885
1883 843
1883 1886
1883 1393
1883 925
1883 575
1883 165
1887 1888
1887 283
123 352
135 275
135 37
135 649
135 289
135 664
135 1293
135 162
135 125
45 1889
45 187
45 1890
45 93
45 637
45 1881
45 526
45 1879
45 348
45 1243
45 1891
45 697
45 1880
45 1046
45 3
45 1892
45 1185
45 1893
1894 7
1894 1895
1894 88
1894 340
1894 715
1894 1896
1897 7
1898 1899
1898 38
1898 368
1898 1900
1898 1901
1898 1902
1898 1903
1898 665
1898 371
1898 575
1898 1904
1881 1905
1881 38
1881 1879
1881 1906
1881 1882
1881 1907
1881 1880
1881 1908
1881 1909
1881 1910
1911 1912
1913 1914
1915 1465
1915 1916
1915 515
1915 398
1915 7
1917 1918
1917 1919
1920 146
1921 1922
1921 7
1921 1923
1921 1924
1921 1925
1921 1926
152 1927
152 1928
152 302
152 1929
152 1930
152 181
152 88
152 1931
1932 1276
1932 203
1933 446
1933 1934
1933 348
1933 308
860 1935
860 38
860 355
860 857
1936 1937
1936 1938
1939 1474
1939 318
1939 1940
1939 214
1939 244
1941 1927
1935 860
1935 598
1942 1603
1942 1602
1943 7
1943 1944
1943 1945
1943 116
1943 1946
1943 1947
1943 1619
1943 1948
1943 1025
355 1949
355 7
355 475
355 1925
355 568
355 43
355 316
355 207
355 125
355 1256
355 1950
355 1951
355 1952
355 529
355 952
355 1321
355 301
355 38
355 478
355 578
355 1953
355 1379
355 580
355 348
355 1654
355 1954
355 216
355 349
355 54
355 1372
355 72
355 1955
355 1424
355 1279
355 11
355 187
355 93
355 1956
355 860
355 214
355 446
355 1482
355 1957
355 215
355 1958
355 1483
355 353
355 1647
355 935
355 1959
355 314
355 539
355 1757
355 1758
355 591
355 1838
355 1490
355 168
355 1960
355 1961
355 1050
355 284
355 1641
355 1651
355 81
355 594
355 1962
355 58
355 1963
355 224
355 1368
355 1964
1965 1966
1965 1535
1965 1967
1965 1968
1965 1969
1965 1970
1965 1971
1972 7
1972 1973
1974 7
1974 93
1974 38
1974 1975
1974 1976
1974 78
1974 1977
1974 1978
1974 420
1974 1979
1974 1980
1974 629
1981 342
1981 1982
1981 43
1981 1983
1981 1149
1981 1984
1981 1985
1981 1986
1981 959
1981 1987
1981 1988
1981 1989
1981 38
1981 292
1981 1990
1981 1947
1981 1991
1981 1992
1981 1993
1981 1380
1981 1994
1981 1995
1981 1996
1997 247
179 1998
179 1999
179 2000
179 187
179 1100
179 2001
179 229
179 448
179 2002
179 1263
179 39
179 631
2003 724
2003 295
2004 7
2004 2005
2006 2007
2006 2008
2006 88
2006 600
2006 674
2006 2009
2010 187
2010 389
2010 2011
2010 237
2010 2012
2010 2013
2010 2014
2015 2016
2017 2018
2017 2019
2017 360
2017 2020
2021 7
2021 1014
2021 435
2021 1722
2021 2018
2021 14
1738 7
1738 2022
1738 2023
1738 2024
1738 2025
1738 2026
1738 2027
1738 2028
1738 869
1738 2029
2030 1345
2031 2032
2033 837
2033 1263
2033 88
2033 2034
2033 2035
2036 244
2037 2038
2037 2039
2040 7
2040 345
2040 327
2038 2039
2041 78
2041 2042
2041 2043
2041 2044
2041 2045
2041 2046
2041 2047
2041 2048
2049 2050
2051 2052
2051 2053
2051 128
2054 313
2054 1806
2054 2055
2056 2057
2056 2058
2056 2059
2056 2060
2056 2061
2062 665
2062 78
2062 152
2063 2064
2063 154
2063 184
2063 98
2065 152
2065 2066
2065 79
2065 146
2065 1488
2065 244
2065 9
2065 1044
2067 78
2068 1462
2068 178
2068 2069
2068 9
2070 7
2071 837
2071 598
2071 2072
2071 2073
2071 2074
2071 2075
2076 2077
2076 2078
2079 1285
2080 2081
2082 7
2082 1619
2082 1795
2083 7
2083 2084
1805 1022
2085 1603
604 204
604 601
604 1189
604 925
604 207
1840 2086
1840 2087
1840 37
1840 2088
1840 2089
1840 243
1840 2090
1840 2091
1840 2092
1840 1791
1840 2093
2094 1712
2094 2095
2094 442
2094 128
2096 2000
2096 2097
2096 902
2098 7
2098 93
2098 38
2098 2099
2098 2100
2098 144
2098 416
2098 1893
2101 312
2101 88
2101 144
2102 7
2102 2103
2102 924
2102 2104
1967 1814
1967 1390
1967 2105
1967 2106
1967 2107
1967 1155
1967 2108
1967 1552
1967 2109
1967 2018
1967 2110
1967 2111
1967 927
1967 2112
1967 990
1967 2057
1967 2046
1967 748
2113 294
2113 2114
2113 1838
2113 847
2113 2115
2113 2116
2117 1343
2117 345
2117 37
2117 152
149 761
149 2118
2119 1465
2119 392
2119 2120
9 24
9 435
9 2121
9 39
9 1101
9 119
9 2122
9 59
9 1503
9 185
1367 1366
1367 327
2123 761
2123 2124
2123 78
2123 109
2123 347
2123 2125
2123 1347
2123 2126
2123 229
2123 2127
2123 3
2123 1808
2128 385
2128 93
2128 38
2128 4
2128 398
2129 898
2129 2130
2129 7
2129 37
2131 49
2132 2133
2132 892
2132 1272
2134 204
2134 43
2134 209
2134 1189
2134 999
2134 885
2134 2135
2134 165
2134 212
2134 93
2134 215
2134 1923
2134 1792
2134 888
2134 216
2134 314
2134 61
2134 1649
2134 2136
2134 2137
2134 2138
2134 2139
2134 222
2134 603
2134 155
2134 955
2134 537
2134 226
2140 7
2140 9
2141 7
2141 355
2141 2142
2141 342
2143 2144
2143 229
2143 2141
2143 243
384 187
384 1323
384 2145
384 1525
384 304
384 2146
384 2147
384 2148
384 25
384 857
384 1105
384 123
384 2149
2150 761
2150 515
2150 420
2150 435
2150 892
2150 1876
2150 78
2150 2151
2150 672
2150 7
2150 2152
2150 298
2150 2153
2150 864
2150 2154
2150 254
2150 430
2150 2155
2150 310
761 149
761 1279
515 403
515 38
515 368
515 738
515 579
515 2156
515 1155
515 2157
515 516
515 558
515 1220
515 1194
515 387
515 590
515 1201
515 485
515 2158
515 2159
515 452
515 2160
1319 1961
1319 1373
2161 797
2161 1853
2161 2162
2161 214
2163 2164
2163 2165
2163 2166
2163 2167
2163 2168
2163 2169
1876 2170
1876 2171
1876 598
1876 2172
1876 2173
1876 1537
1876 2174
1876 2175
1876 2176
1876 2177
1876 1806
1876 302
1876 2178
1876 1748
1876 2179
1876 599
1876 1261
1876 945
1876 642
1876 2180
1876 327
1876 185
1876 1927
1876 24
1876 1747
1876 2096
1876 2181
1876 672
1876 2154
1876 83
1876 2182
1876 2183
1876 9
1876 675
1876 179
1876 912
1876 2184
1876 1202
1876 2185
1876 2186
1876 2187
1876 178
1876 2188
1876 1347
1876 2189
1876 1346
1876 2190
1876 1272
2151 2191
2151 1561
2151 666
2151 2192
2151 576
2151 1693
2151 2193
2151 2194
2151 2195
2151 2196
2151 847
2151 1424
2151 2197
2151 1967
2151 2198
2151 2154
2151 1039
2151 2199
2151 738
2151 2200
2151 2201
2151 2202
2151 1994
2151 2203
2151 2204
1545 7
1545 384
2205 115
2205 78
2205 7
2205 2206
2205 2207
298 761
298 2208
298 1716
298 2209
298 2121
298 207
298 7
298 2210
298 2095
298 558
298 2211
298 387
298 1467
298 586
1594 583
1594 187
1594 7
1594 93
1594 466
1594 1389
1594 618
1594 260
1594 2212
1594 329
1594 78
1594 983
1594 1238
1594 2213
1594 149
1594 387
1594 1393
1594 1278
1594 2214
1594 37
1594 1185
254 473
254 54
2215 152
2216 472
2217 7
2218 761
2218 2219
2218 2220
2218 2221
2222 557
2222 2223
2222 1746
2222 308
2224 78
2224 2225
2224 433
2226 1798
2226 2227
2226 2228
2226 2229
2226 2230
2226 2231
2232 78
2232 7
2232 244
2233 7
2233 260
2233 169
2233 2234
2233 534
2233 207
2233 880
2233 590
2233 305
2233 2235
2233 187
2233 93
2233 311
2233 987
2233 1644
2233 2236
2233 2155
2233 1104
2233 216
2233 2237
2233 937
2233 1077
2233 2238
2233 2239
2233 143
2233 318
2233 2240
2233 597
2233 326
2233 384
2241 34
2241 7
2241 512
2235 2242
2235 93
2235 997
2235 7
2235 2243
2235 321
2235 345
2235 589
2235 588
2235 385
2235 2244
2235 1399
310 292
310 2245
310 348
310 349
310 2246
310 159
2247 2248
2249 2250
2249 1536
2249 2251
2249 2252
2249 2253
2249 937
2249 317
2249 2254
2249 1438
2249 310
2249 2255
2249 2256
435 616
435 385
435 9
435 2121
435 598
1133 1131
1133 93
1133 2257
1133 2258
1133 2259
672 2260
2154 2261
2154 591
2154 585
2154 304
2154 2151
2154 79
2154 1326
2154 385
2154 2262
2155 675
2155 1106
2155 897
2155 27
2263 2264
2263 78
2263 143
1138 2265
1138 958
1138 1131
1138 1759
1138 789
1138 2266
1138 303
1138 696
1138 925
1138 2267
1138 597
1138 155
2268 939
2269 326
2269 88
892 59
892 2059
1703 2270
1703 2271
1703 475
1703 2272
2273 2274
2273 2275
2273 776
2273 2276
2273 2277
2273 2278
2273 1706
2273 2279
2273 1115
2273 2280
2281 2282
2281 779
1103 1155
1103 297
1103 387
1103 1737
1103 45
1103 2283
1103 346
1103 347
1103 590
1103 2284
1103 583
1103 455
1103 1958
1103 1245
1103 314
1103 1193
1103 1462
1103 591
1103 1617
1103 316
1103 447
1103 318
1103 2285
1103 2286
1103 1086
2287 2086
2287 2288
2287 2289
2287 1945
2287 2290
2287 1782
2287 2291
2287 2292
2287 2293
2294 2295
2294 2296
2294 2297
2294 88
2294 2298
2294 1084
2294 2034
2294 78
2294 630
2294 2299
2300 2301
2300 2302
2300 88
2303 1588
2303 24
2303 420
2303 624
2303 2304
2303 2305
2303 78
2303 2306
2303 431
2303 88
2303 144
2303 2307
2303 2308
2303 2309
2303 2310
2303 385
2303 61
2303 146
2286 1103
2286 2283
1086 2311
1086 2312
1086 2313
1086 297
1086 2314
1086 38
1086 616
1086 2315
1086 78
1086 88
1086 2316
1086 2317
1086 187
1086 37
1086 1956
1086 709
1086 1482
1086 398
1086 1464
1086 1724
1086 216
1086 314
1086 1954
1086 36
1086 1256
1086 2318
1086 2319
1086 1103
1086 2320
1086 2286
1086 2091
1086 1085
2321 2322
2321 2323
2321 207
2321 819
2321 2324
2325 78
2325 2326
2322 2327
2322 2328
2322 229
2322 343
2322 2329
2322 1099
2322 2330
2322 2331
2322 1125
2322 959
2322 2332
2322 2333
2322 2321
2322 45
2322 2334
819 1232
819 789
819 1450
819 2335
819 2336
819 821
819 2337
819 72
819 2321
819 1615
2145 152
2145 7
2145 2130
2145 304
2145 384
2145 88
2145 25
2145 207
2145 123
2145 2338
2145 1367
2145 2339
2145 597
2340 7
2340 88
2340 1093
2340 1465
2340 297
2340 473
2340 2206
2341 7
2324 520
2324 2342
2324 2343
2324 71
2324 243
2324 70
2324 2344
2324 875
207 361
207 1274
207 169
207 205
207 343
207 1052
207 298
207 2284
207 299
207 1276
207 2345
207 1189
207 2346
207 2347
207 392
207 576
207 885
207 1953
207 1642
207 590
207 403
207 581
207 2348
207 851
207 657
207 93
207 584
207 292
207 1396
207 198
207 589
207 925
207 2349
207 2350
207 2351
207 949
207 1617
207 707
207 1593
207 2329
207 203
207 1578
207 244
207 597
2323 7
2323 785
2323 1627
2323 2352
2353 2354
2355 2356
2355 1961
2355 1287
2355 2357
2355 2358
2355 243
2355 2359
2355 2360
305 2361
305 421
305 941
305 2362
305 1951
305 428
305 2363
305 1189
305 1797
305 911
305 2364
305 2365
305 2366
305 1170
305 1185
305 851
305 1676
305 2367
305 2368
305 2211
305 2369
305 1281
305 2370
305 846
305 439
305 146
305 244
1084 2371
1084 7
1084 93
1084 2221
1084 875
1084 342
1084 78
1084 2372
1084 742
1084 1902
1084 371
1084 2373
1084 243
1084 244
1084 2374
1084 2375
1084 880
2376 7
508 2377
508 911
508 2378
508 2379
508 2380
508 2381
508 2382
2383 7
2384 143
2384 292
851 1243
851 576
851 93
851 38
851 1410
851 295
851 422
851 61
851 343
851 398
851 1338
851 843
851 401
851 1413
851 1274
851 2385
851 390
1035 2386
1035 2387
1035 2388
1035 637
1035 2389
1035 2390
1035 1245
1035 2391
1035 2392
1035 360
1035 1694
1035 2393
1035 2394
1035 2395
2396 229
2396 986
2396 243
2396 7
2397 2398
525 958
525 790
525 2399
525 1717
525 2400
525 2401
525 2402
525 2403
525 2404
525 1812
2405 2406
455 295
455 1030
455 569
455 143
455 1516
455 1714
455 131
455 207
455 2407
455 1643
455 588
455 2408
455 1036
455 93
455 38
455 1450
455 2409
455 440
455 2410
455 2411
455 216
455 314
455 591
455 596
455 316
455 1103
455 2412
455 590
455 1042
455 2413
698 1231
698 341
698 300
698 2175
698 2225
698 584
698 2414
698 1032
698 346
698 2415
698 448
698 2416
698 159
698 851
698 692
698 165
698 1588
698 2397
698 525
698 624
698 38
698 435
698 398
698 2417
698 1038
698 1957
698 485
698 146
698 3
698 1184
698 61
698 1398
698 2418
698 707
698 447
698 2419
698 2221
698 1282
698 1042
698 223
1039 1759
1039 2420
1039 445
1039 1030
1039 1052
1039 2421
1039 901
1039 387
1039 349
1039 392
1039 2422
1039 1838
1039 448
1039 1059
1039 1769
1039 821
1039 2423
1039 165
1039 1198
1039 93
1039 1013
1039 1450
1039 455
1039 308
1039 2091
1039 2424
1039 2337
1039 2425
1039 1040
1039 1758
1039 2426
1039 592
1039 1617
1039 447
1039 403
1039 594
1039 1201
1039 1042
1039 2427
1039 1615
2428 2429
450 343
450 429
450 1799
450 988
450 346
450 1219
450 516
450 433
450 310
450 1264
450 292
450 138
450 440
450 2430
450 934
450 936
450 2431
450 2432
450 2433
450 92
450 2434
450 589
2435 2436
2435 466
2435 348
2435 2152
2435 2344
2435 2437
2435 2438
2435 1185
2435 2439
2440 2441
2440 360
2440 2442
2440 2443
2440 519
2440 243
2440 924
2440 314
2440 377
2444 88
2445 1803
2445 2446
2445 520
2445 2447
2445 1192
2445 78
2445 2097
2445 88
2445 2406
2445 1957
2445 2448
2445 307
2445 9
2445 301
2445 1112
2445 846
2445 2449
2450 516
2450 2451
2450 244
2451 2450
2265 2452
2265 624
2265 78
2265 2453
2265 2454
2265 2455
2265 634
1821 789
1821 2456
1821 2457
1821 2458
1821 1820
1821 2459
1821 2460
1821 2461
1821 442
1821 935
1821 2462
2463 88
2464 254
2465 892
2466 809
2466 525
2466 2467
2466 2422
2466 292
2466 78
2466 2151
2466 123
2466 2468
2466 2469
2466 75
2466 629
2466 2470
2466 314
2466 1112
2466 385
2466 2471
2466 2472
2473 292
2474 2475
2358 2476
2358 1181
2358 38
2358 421
2358 1428
2358 2099
2358 2477
2358 2355
2358 1074
2358 481
2358 2478
2358 1334
2358 1822
2358 2479
2358 2480
2358 75
2358 2481
2358 595
2358 2482
2358 2483
594 2484
594 1583
594 1216
594 924
594 2485
594 2486
594 2487
594 573
594 452
594 589
594 2488
594 2489
594 2490
594 2491
594 617
594 1838
594 1695
594 1219
594 448
594 306
594 216
594 1769
594 54
594 385
594 1746
594 310
594 2492
594 435
594 886
594 292
594 987
594 446
594 144
594 1039
594 934
594 2493
594 936
594 1031
594 846
594 236
594 2494
594 447
594 314
594 403
594 727
594 1429
594 442
594 485
594 2091
594 437
58 2495
58 731
58 7
58 2227
58 466
58 925
58 169
58 2496
58 1962
58 2497
58 207
58 2498
58 390
58 1643
58 392
58 2427
58 599
58 123
58 575
58 821
58 588
58 536
58 310
58 146
58 38
58 1450
58 455
58 360
58 2499
58 314
58 229
58 2500
58 1578
58 154
2493 169
2493 94
2493 1545
2493 1715
2493 2501
2493 1189
2493 2488
2493 2315
2493 577
2493 349
2493 6
2493 11
2493 93
2493 886
2493 455
2493 1722
2493 698
2493 2236
2493 925
2493 216
2493 314
2493 2502
2493 100
2493 1617
2493 316
2493 222
2493 1021
2493 403
2493 1578
2493 594
2493 1654
2493 1112
2503 392
2503 11
2503 7
2503 466
2503 2504
2503 144
2503 2505
2503 1578
2503 517
2503 2259
2506 2507
2506 7
2506 2508
2506 2509
2506 1819
2506 1578
2506 2510
2506 37
2506 326
2511 2265
2511 2512
2511 1074
2511 997
2511 578
2511 1450
2511 295
2511 78
2511 1032
2511 347
2511 4
2511 203
2511 1769
2511 2513
2511 591
2511 123
2511 473
2511 61
2511 1040
2511 2487
2514 709
527 524
527 37
527 2515
527 2516
527 319
2517 819
2517 131
2517 294
2517 295
2517 2494
2517 983
2517 2518
2517 93
2517 254
2517 390
2517 429
2517 348
2517 843
2517 588
2517 2519
2517 385
2517 159
2517 851
2517 396
2517 292
2517 455
2517 1482
2517 398
2517 144
2517 2520
2517 2521
2517 925
2517 314
2517 297
2517 229
2517 316
2517 2522
2517 146
2517 362
2517 2523
2524 192
2524 38
2525 1863
2525 2526
2525 2527
2525 2528
2525 2529
2525 2530
2525 580
2525 1838
2525 594
2525 2531
2525 1715
2525 1926
2525 2532
2525 2533
2525 2534
2535 2536
2535 924
2535 2537
2535 2538
2535 2392
2539 78
2540 1231
2540 2436
2540 93
2540 1195
2540 2530
2540 2151
2540 1052
2540 1516
2540 2541
2540 1191
2540 1246
2542 7
2542 1727
2543 152
2543 885
2543 2544
2543 1032
2543 2545
2543 229
2543 2151
2543 88
2543 2546
2543 344
2543 2547
2543 90
2548 2397
2549 152
2549 209
2549 1937
2549 2511
2549 72
2549 2550
2549 2457
2549 347
2549 442
2549 2126
2549 2551
2549 2552
2549 479
2549 2553
2549 2497
2549 1806
2549 2554
2549 2555
2549 437
2549 2192
2549 670
2556 93
2557 2558
2160 1323
2160 422
2160 2559
2160 1925
2160 2560
2160 207
2160 2561
2160 1065
2160 2562
2160 2563
2160 2564
2160 1395
2160 2565
2160 1327
2160 1069
2160 2566
2160 1333
2160 851
2160 537
2160 2567
2160 1329
2160 1394
2160 2568
2160 1324
2160 2569
2160 355
2160 935
2160 3
2160 1207
2160 2570
2160 2571
2160 2572
2160 1334
2160 952
2160 2573
2160 2574
2160 437
2575 7
2575 420
2575 2576
2575 2577
2575 353
2575 123
2575 2578
2575 2579
2580 2581
2580 1967
2580 2519
72 2582
72 2583
72 819
72 2584
72 886
72 2585
72 1205
72 2586
72 2587
72 1031
72 792
72 1242
72 1592
72 2588
72 1013
72 1615
72 2589
72 2590
72 159
999 2208
999 93
999 819
999 2591
999 987
999 398
999 2592
999 2315
999 149
999 2134
999 442
999 385
999 144
999 38
2567 2593
2567 2594
2567 360
1329 123
1329 93
1395 679
2595 326
2595 2596
2595 700
2595 2597
2598 1146
2598 203
2599 7
2599 2600
2601 515
924 2602
924 7
924 925
924 384
935 1245
935 624
935 789
935 421
935 2603
935 2604
935 1209
935 2605
935 2518
935 355
935 2606
935 131
935 2199
935 1508
935 1926
935 123
935 967
935 1105
935 2607
2608 78
2608 149
2608 7
2609 2610
2609 1343
2609 2611
2609 2171
2609 2612
1252 1160
1252 560
1252 1034
1252 2555
1252 2613
1252 2431
1252 2614
2615 88
2616 2617
2616 1437
2616 2618
2616 2619
110 1254
110 103
111 2620
111 2621
111 3
111 103
2282 2622
2282 2623
2282 2624
2282 318
2282 2625
2282 2626
1535 2627
1535 2628
1535 1676
1535 914
1535 1527
1535 237
1535 2069
1535 1965
1535 276
1535 2629
1535 208
1535 2630
1535 240
1535 1865
2631 2622
2631 474
2631 2632
2631 2510
2631 1530
2631 875
2631 1686
2631 2042
2631 2120
2631 240
2631 1084
2631 1931
2631 985
2631 1893
2631 2633
2631 2366
2631 2634
2631 2635
2631 633
2631 2636
2631 9
2631 1367
2631 100
2631 2637
2631 495
2631 1566
2631 914
2631 2186
2631 952
2631 244
2631 78
2631 2206
2638 7
2638 2639
2638 1287
2638 2640
2638 559
2638 2206
2641 78
2641 37
2641 7
2642 1648
2642 2643
2642 1421
2642 512
2642 2644
2642 2236
2642 2645
2642 1931
2642 2646
2642 1267
2642 523
2642 2647
2642 2648
2642 2649
2642 1752
2650 2651
2650 679
2650 2652
2650 2653
2651 2654
2651 1247
2651 423
2651 2655
2651 2656
2651 37
2651 2375
2652 2650
2652 7
2652 2657
2658 1495
2658 243
2659 2660
2659 1531
2659 7
2659 435
2659 2661
1258 181
1258 2662
1258 2055
2663 2664
2663 2665
2663 2666
2663 695
2663 2667
2663 2668
2669 2664
2669 591
2669 645
2669 1676
2669 695
2669 88
2669 2670
2669 2667
2669 2663
2669 1272
2669 2668
2671 187
2671 7
2671 2206
2668 2664
2668 1676
2668 478
2668 695
2668 7
2668 2672
2668 2669
2673 2199
2674 1343
2674 345
2675 1470
2676 2677
2676 326
2676 2678
2676 7
1885 658
1885 1300
1885 2679
1885 1883
1885 2680
2681 353
2681 229
2681 2682
2681 2487
2681 319
2681 360
2681 270
2677 2683
2677 1819
2677 2221
2678 2677
2678 1436
2678 520
2678 2676
2684 11
2684 7
2684 93
2684 997
2684 38
2684 138
2684 2229
2684 2685
2684 398
2684 925
2684 37
2684 2237
2686 2687
2686 2688
2686 7
2686 2689
2690 2691
2690 247
2692 349
2692 670
2693 2694
2693 2695
2693 2696
2693 1227
2693 2196
11 187
11 466
11 401
11 1961
11 941
11 2697
11 146
11 1260
11 1276
11 61
11 2698
11 657
11 929
2699 37
2699 2631
2699 2529
2699 2700
2699 236
2699 2701
2699 1183
2699 2702
2699 2703
2699 901
2699 2704
2699 2705
2699 952
2699 2706
2707 466
2707 840
2707 88
2707 298
2707 1797
2707 2414
2707 417
2707 2612
2707 339
2707 1494
2707 583
2707 2708
2707 2709
2707 354
2707 887
2707 2710
2707 2711
2707 2712
2707 1997
2707 2512
2707 1773
2707 927
2707 2713
2707 2714
138 1231
138 2715
138 2716
138 2717
138 2718
138 2719
138 144
138 488
138 481
138 485
138 2720
138 175
138 2721
138 2722
138 1031
138 1478
2723 152
2723 7
2723 27
2723 2724
2723 25
2723 1795
2229 1798
2229 152
2229 7
2229 93
2229 1772
2229 1394
2229 1032
2229 2725
2229 2226
2229 354
2229 966
2229 313
2229 2284
2229 2685
2229 1808
2685 93
2685 311
2685 45
398 889
398 1234
398 2602
398 390
398 590
398 144
398 2726
398 2727
398 925
398 385
398 999
398 61
398 851
398 657
398 2728
925 716
925 645
925 526
925 1483
925 1714
925 449
925 361
925 1418
925 2729
925 588
925 1588
925 1018
925 455
925 1722
925 398
925 2730
925 2411
925 357
925 2200
925 2731
925 212
925 590
925 2732
925 2733
2734 2735
2734 926
2736 1714
2736 738
2736 78
2736 385
2737 7
2737 343
2737 229
2737 2738
2739 731
2739 1020
2739 897
2739 598
2739 39
2739 7
2739 2069
2739 1217
2739 24
2739 1258
2739 311
2739 2740
2739 1806
2739 2741
2739 246
2739 599
2739 78
2739 2742
2739 2743
2739 45
2739 642
2739 1263
2739 327
2739 185
2739 2171
2739 909
2739 152
2739 37
2739 2744
2739 292
2739 2745
2739 2746
2739 600
2739 88
2739 2747
2739 9
2739 83
2739 1271
2739 2612
2739 179
2739 673
2739 178
2739 2189
2739 27
2739 318
2739 674
2739 2748
2739 59
1803 1966
1803 2749
1803 1227
1803 2750
1803 2751
1803 990
1803 2456
1803 1948
1803 2458
1803 964
1803 1059
1803 2752
1803 387
1803 2753
1803 2754
1803 819
1803 2755
1803 1780
1780 1803
1780 2756
1780 1254
1780 1883
1780 398
1780 697
2757 2758
2757 2494
2757 2759
2757 2760
2757 926
2761 2762
2761 7
2761 93
2761 591
2761 2757
2761 390
2761 2763
2761 229
2761 207
2761 88
2761 144
2761 297
2761 1429
2761 926
2761 2764
2761 169
2761 40
2761 688
1946 2765
1946 2766
1946 707
1946 1851
1946 1943
1946 2767
2768 6
2768 7
2768 311
2768 88
2769 152
2769 221
2769 88
2769 539
2770 2771
2770 420
2770 466
2770 2138
2770 1155
2770 1052
2770 2772
2770 1096
2770 2773
2770 208
2770 453
2770 1189
2770 885
2770 843
2770 1221
2770 2774
2770 159
2770 851
2770 537
2770 2775
2770 738
2770 2776
2770 1588
2770 2777
2770 144
2770 2778
2770 2779
2770 2780
2770 519
2770 414
2770 2781
2770 316
2770 2782
2770 403
2770 2783
2770 2784
2785 169
2785 983
2785 962
2785 2786
2785 387
2785 392
2785 1161
2785 292
2785 843
2785 2787
2785 385
2785 456
2785 1588
2785 152
2785 2788
2785 738
2785 888
2785 1430
2785 314
2785 61
2785 2494
2785 1578
2785 1282
2785 2394
2785 437
562 443
562 292
562 129
562 1204
562 2789
562 2790
562 408
562 215
562 2791
562 629
562 1096
562 216
562 452
562 123
562 2784
562 61
562 1213
437 261
2792 7
2792 437
1889 949
1889 2552
1889 2793
1889 2794
1889 209
1889 45
2795 88
2114 1977
2114 475
2114 7
2114 2796
2114 2797
2114 875
2114 1838
2114 78
2114 2798
2114 2799
2114 187
2114 1436
2114 2800
2114 2113
2114 2801
2114 9
2114 2802
2114 326
2114 178
2114 2570
2114 2803
2114 243
2114 244
2114 155
2804 2805
2804 2806
2807 2808
2807 216
2807 844
2807 885
2809 152
2810 772
2810 1864
2811 2812
2811 178
2811 1014
2811 473
2811 1684
2813 326
2814 7
2815 2816
2815 2180
2817 2818
2817 2819
2817 1261
2817 252
2817 2820
2817 2821
2817 2822
2817 146
2628 2627
2628 1676
2628 2823
2628 990
2628 2824
2628 777
2628 1535
2825 1206
2825 2826
2825 93
2825 341
2825 295
2825 1175
2825 447
2825 1307
2825 349
2825 208
2827 2828
2827 327
2827 2829
2830 292
348 11
348 295
348 169
348 573
348 343
348 297
348 207
348 208
348 390
348 2344
348 45
348 2831
348 687
348 1421
348 2346
348 588
348 385
348 434
348 851
348 657
348 1588
348 93
348 38
348 446
348 144
348 399
348 2435
348 2832
348 591
348 2833
348 1578
348 594
348 1260
1762 818
1762 1013
1762 1482
1762 323
1762 2834
1762 2835
1762 2836
1762 2837
1762 1043
2838 7
2838 2839
2838 178
2838 635
2838 2282
2838 2840
2838 2841
2842 1318
2842 1464
2842 2843
2842 2844
2842 100
2845 2388
2845 420
2845 2846
2845 292
2845 68
2845 332
2845 2847
2845 334
2845 2587
2845 2848
2845 215
2845 2729
2845 2230
2845 243
2845 2849
2845 2850
2845 2851
2845 2852
2853 2254
2854 1858
2854 116
2854 181
2854 359
2854 2855
2854 2856
2854 2857
2854 2858
2854 2035
2854 2365
2171 1927
2171 2188
2859 7
2860 2861
2861 2860
2861 907
2861 2862
2863 123
2863 2864
2865 835
2865 37
2865 615
2866 2867
2866 2868
2866 88
2866 503
2869 2870
2869 302
2869 2871
2869 2872
2869 2873
2869 2874
2869 2875
2869 516
2869 317
2869 2876
2869 2834
2869 642
2869 2203
2869 1988
2877 1109
2877 78
2877 2878
2877 2614
2877 2879
1109 2880
1109 2429
1109 7
1109 2877
1109 1371
2881 1465
2881 2345
2881 311
2881 15
2881 207
2882 2883
2882 2884
2882 37
2882 2885
2882 78
2882 7
2882 2886
2882 243
2882 2887
2882 2576
2882 1271
2888 473
827 15
2476 1758
2476 2889
2476 2890
2476 2358
2476 2891
2476 1737
2476 535
1110 420
1110 1759
1110 2892
1110 1455
1110 206
1110 2893
1110 573
1110 2562
1110 2894
1110 61
1110 1642
1110 79
1110 2895
1110 2896
1110 2897
1110 624
1110 292
1110 214
1110 2898
1110 2899
1110 2900
1110 2901
1110 1968
1110 216
1110 2902
1110 2903
1110 2904
1110 225
1110 1093
1110 1465
1110 203
1110 2905
1110 1334
1110 2906
1110 2907
1110 2908
1110 224
1110 670
2909 2910
2909 2911
2909 2533
2909 88
2909 2912
2909 1035
2913 7
2914 1756
2914 237
2914 316
2914 1714
2914 1619
2914 538
2914 2915
2914 1454
2914 88
2914 2916
2914 2917
2914 2918
2914 1018
2914 2860
2914 738
2914 2919
2914 2920
2914 2705
2914 2921
2914 2922
2914 2923
2914 2097
2914 143
2914 2924
2914 203
2914 303
2925 2926
2927 7
2927 2928
2929 38
2930 194
2931 2932
2931 152
2931 1020
2931 37
2931 2305
2931 229
2931 398
2931 2933
2931 2069
2931 318
2931 146
2931 925
2931 588
2931 216
2931 671
2931 78
2934 557
2934 2935
2934 1603
2934 2425
2934 2518
2934 427
2934 209
2934 2589
2936 2937
2936 2938
2936 2939
2936 38
2936 2940
2936 1092
2936 2941
2936 2942
2936 2943
2936 2944
2936 2945
2946 2719
2946 2947
1603 2948
1603 2949
1603 2950
1603 1602
1603 1950
1603 2951
1603 2518
1603 2952
1603 2953
1603 175
1603 209
1603 2954
1603 2955
1603 2050
1603 2956
1603 2895
1603 1955
1603 2957
1603 2806
1603 537
1603 2958
1603 2959
1603 2960
1603 1321
1603 414
1603 216
1603 207
1603 2961
1603 1093
1603 427
1603 603
1603 2962
1603 2963
1603 224
1603 2964
1603 226
823 2965
823 1014
823 624
823 38
823 2966
823 2967
823 7
823 2193
823 88
823 15
823 2968
823 78
823 2969
823 1438
823 229
823 416
2425 2758
2425 885
2425 1039
2425 448
2425 2780
2425 537
2518 2970
427 2971
427 224
427 330
427 1603
427 2972
427 2973
427 2974
427 2975
427 2976
427 2956
427 2962
427 1321
427 2934
427 1955
427 2977
427 209
427 2978
427 2964
427 2979
2980 2981
2980 327
2980 7
2981 78
2981 2982
2981 870
2981 2980
2981 676
2981 1261
209 1889
209 2934
209 294
209 2983
209 2518
209 206
209 2984
209 1065
209 2562
209 1923
209 1642
209 1414
209 2985
209 2986
209 2987
209 2988
209 446
209 2960
209 2989
209 2990
209 414
209 216
209 2991
209 967
209 225
209 143
209 222
209 1093
209 2992
209 2963
209 1963
209 437
209 918
1075 2993
1075 576
1075 525
1075 470
1075 38
1075 2994
1075 2965
1075 88
1075 144
1075 2828
1075 2401
1075 458
1075 1074
1075 1072
1075 333
1075 45
1075 535
2995 986
2995 421
2995 169
2995 512
2995 7
2995 88
2995 901
2995 93
2995 2996
2995 1737
2995 1260
2995 348
2995 1022
2995 349
2995 2943
2995 1263
2995 6
2995 1213
2995 2997
2995 1264
2995 37
2995 292
2995 440
2995 2998
2995 119
2995 925
2995 2734
2995 2999
2995 1843
2995 503
2995 326
2995 2329
2995 1285
2995 403
2995 1250
2995 2151
2995 146
2995 1822
2995 3000
3001 24
3001 7
3001 1481
3001 3002
3001 508
557 3003
557 443
3004 178
3005 3006
3005 7
3005 3007
3005 3008
3005 600
3005 3009
3005 3010
3011 312
3011 3012
3011 1795
856 852
856 3013
856 1156
3014 2171
3014 1459
3014 3015
3014 3016
3014 3017
3014 3018
3014 340
3014 1465
3014 93
3014 3019
3014 3020
3014 3021
3014 2973
3014 688
3022 3023
3022 3024
3022 3025
3026 3027
3026 7
3027 655
3027 1963
3027 144
3028 152
3028 7
3028 93
3028 38
3028 78
3028 3029
3028 403
3028 243
3028 3030
3031 3032
3031 3033
3034 146
3034 1684
3025 1485
3025 316
3025 3035
3025 343
3025 3036
3025 1390
3025 3037
3025 3038
3025 3039
3025 3022
3025 3040
3041 11
3041 761
3041 3042
3041 3043
3041 593
3041 3044
3041 78
3041 843
3041 581
3041 442
3041 2943
3041 3045
3041 539
3046 3047
3023 1737
3023 1014
3023 2449
3023 2717
3023 598
3023 3048
3023 3049
3023 78
3023 2097
3023 83
3023 2434
3023 3050
3023 674
3023 146
3023 2996
3023 428
3023 362
3023 3051
3023 2669
3023 1272
3023 38
3052 3053
3054 292
3055 179
3055 3056
3055 1879
3055 229
3055 398
3055 88
3055 360
3055 123
3055 3057
3058 3059
3060 3061
3060 3062
3060 37
3060 3063
3064 295
3064 447
3064 398
3064 2541
3064 924
3064 1283
3064 390
3064 385
3065 458
3065 3066
3065 3067
3065 3068
1924 2320
1209 93
1209 1756
1209 443
1209 79
1209 143
1209 65
1209 3069
1209 1754
1209 657
1209 1619
1209 935
1209 379
1209 630
3070 3071
3070 3072
3070 987
3070 2363
3070 3073
3070 7
3070 2153
3070 2552
3070 3074
3070 2059
3075 88
952 129
952 1603
952 225
3076 3077
3076 7
2091 3078
2091 7
2091 204
2091 53
2091 1840
2091 37
2091 453
2091 3079
2091 2488
2091 577
2091 637
2091 368
2091 2533
2091 367
2091 3080
2091 536
2091 351
2091 412
2091 187
2091 583
2091 3081
2091 213
2091 455
2091 214
2091 661
2091 1039
2091 355
2091 1267
2091 3082
2091 1372
2091 1782
2091 3083
2091 160
2091 594
2091 244
3084 3085
3084 3086
3084 37
3084 152
3085 3087
3085 1888
3085 3088
3085 3089
3086 3084
3086 3090
204 1890
204 294
204 421
204 1186
204 274
204 3091
204 3092
204 1052
204 3093
204 209
204 3094
204 885
204 3095
204 303
204 78
204 347
204 1287
204 3096
204 308
204 537
204 3097
204 582
204 212
204 2284
204 1200
204 646
204 213
204 1351
204 669
204 3098
204 2350
204 1090
204 1110
204 1593
204 3099
204 3100
204 223
204 203
204 667
204 146
204 2963
204 394
204 3101
204 225
204 2792
420 2264
420 203
420 885
420 3102
3103 24
3103 7
3103 326
3103 2754
3104 3105
1557 898
1557 946
1557 2495
1557 3106
1557 3107
1557 886
1557 914
1557 3108
1557 1686
1557 3109
1557 3110
1557 3111
1557 625
1557 3112
1557 3113
1557 2014
1557 3114
1557 2561
1557 3115
1557 3116
3117 2688
3117 3118
3117 3119
641 3120
641 636
3121 78
3122 78
3122 88
3123 3124
3123 3125
3123 3126
1727 3127
1727 3128
1727 571
1727 99
1727 3129
1727 2542
3130 187
3130 2884
3130 3131
3130 1320
3130 38
3130 2660
3130 679
3130 2100
3130 144
3130 843
3130 3132
3130 93
3130 1414
3130 2748
3130 439
3130 1620
3130 1014
3130 390
3130 3133
3130 888
1638 7
1638 93
1638 390
1638 348
1638 123
1638 1639
1638 1643
1639 215
1639 206
1639 7
1639 2419
1643 187
1643 7
1643 2498
1643 38
1643 2305
1643 39
1643 90
1643 3134
1643 2375
1643 3135
1643 2155
1643 905
1643 907
1643 3136
1643 1282
1643 3137
1643 3138
1643 455
1643 45
1643 384
3139 108
1055 3140
1055 3141
1055 204
1055 3142
1055 221
1055 214
1055 448
1055 1051
1055 205
1055 3143
1055 573
1055 1048
1055 1189
1055 1593
276 7
276 2623
276 3144
276 1248
276 3145
276 947
276 914
276 1514
276 587
276 3146
276 2211
276 3147
276 1533
276 779
276 942
276 3148
3149 7
3150 2596
3150 700
3151 152
3151 37
3151 229
3151 146
3151 39
3151 1014
3151 326
471 1124
471 7
471 2672
3152 7
907 2739
907 637
907 108
907 967
907 359
907 1379
907 3109
907 3153
907 743
907 2057
907 3154
907 3155
907 1849
907 3156
907 857
907 2969
907 3157
907 2686
907 3158
907 880
907 362
185 3159
185 39
185 178
185 2181
185 600
185 3160
185 1669
185 9
185 3161
582 731
582 2019
582 1710
582 2425
582 208
582 1737
582 538
582 3094
582 520
582 3162
582 2304
582 2738
582 967
582 3163
582 537
582 93
582 3164
582 213
582 3165
582 215
582 1522
582 2734
582 3166
582 1336
582 3167
582 788
582 3168
582 143
582 203
582 146
582 3169
582 223
212 204
212 925
212 295
212 296
212 3170
212 3097
212 3171
212 1982
212 208
212 1926
212 538
212 209
212 1189
212 1923
212 2304
212 1755
212 448
212 1069
212 169
212 536
212 159
212 205
212 1197
212 1921
212 3172
212 797
212 214
212 446
212 1644
212 1785
212 589
212 3173
212 3174
212 216
212 1922
212 1958
212 2987
212 3175
212 203
212 594
212 1963
212 412
3176 1042
3176 3177
3176 7
3176 3178
3179 515
3179 3180
3179 3181
3182 761
3182 3183
3182 3184
3182 292
3182 214
3182 1722
3182 79
3182 318
3182 673
3182 126
3182 1376
3182 1550
3182 3185
3182 3186
3182 442
3182 3187
3182 743
3182 1524
3182 3188
3182 38
3189 1618
3189 37
3189 1700
3189 88
3190 1904
589 1323
589 421
589 1291
589 169
589 1276
589 450
589 387
589 207
589 208
589 538
589 209
589 936
589 214
589 3191
589 1923
589 578
589 2260
589 295
589 448
589 743
589 1069
589 2267
589 2987
589 2997
589 2284
589 583
589 952
589 138
589 213
589 1482
589 1266
589 485
589 357
589 216
589 1398
589 3192
589 36
589 229
589 316
589 447
589 222
589 3193
589 594
589 597
3194 385
216 1445
216 420
216 466
216 294
216 187
216 1186
216 343
216 1052
216 204
216 573
216 797
216 538
216 209
216 1189
216 3195
216 3140
216 3196
216 2563
216 329
216 2984
216 347
216 348
216 1924
216 3197
216 588
216 536
216 2350
216 212
216 93
216 583
216 2562
216 214
216 446
216 213
216 215
216 1923
216 589
216 1963
216 591
216 314
216 61
216 218
216 2903
216 1279
216 1110
216 1593
216 211
216 316
216 447
216 222
216 1090
216 261
216 203
216 355
216 3198
216 669
216 224
216 437
216 1137
3 3199
3 610
3 343
3 1561
3 349
3 45
3 38
3 2562
3 3200
3 3201
3 3202
3 448
3 743
3 3203
3 3204
3 3205
3 2844
3 82
3 3206
3 1792
3 3207
3 503
3 1212
3 2621
3 3208
3209 3210
3209 7
3209 892
3209 3211
3209 3212
3209 990
3209 2069
3209 3213
3209 1281
3209 2647
3209 3214
3209 1648
3215 729
3216 1465
3217 3218
3217 1673
3217 7
3217 38
3217 24
3217 1930
3217 39
3217 4
3217 203
3217 371
3217 229
3217 3219
3217 385
3217 3220
3217 327
3221 924
3221 38
3222 93
3222 213
3222 38
3222 925
3222 851
3223 2282
3223 7
3223 1535
3223 3224
3223 2631
3225 3226
3225 2631
3225 2366
3225 479
3225 482
3225 642
3225 3227
3225 3228
3225 2035
3225 3156
3225 2135
59 1752
59 1747
59 892
59 1676
59 116
59 883
59 27
59 3229
59 180
59 318
59 25
59 9
59 2180
59 3230
59 3231
3232 522
3232 78
3232 292
3233 1535
3233 3234
3233 3235
3233 1217
3233 3236
3233 3237
3233 1192
3233 3238
3233 1188
3233 642
3233 2553
3233 211
3233 3239
3233 1336
3233 3240
3233 3241
3233 454
3233 220
3233 2165
3233 1163
3233 3242
3233 3243
3233 665
3233 955
3233 2204
3233 3244
3233 562
3233 437
3233 384
3245 1412
3245 679
3245 3246
3245 276
2970 2985
2970 1227
2970 2348
3247 3248
3247 2550
3247 3249
3247 3250
3247 2553
3247 3251
3247 2784
1254 318
1254 716
1254 189
3252 3253
716 1254
716 1389
716 295
716 422
716 343
716 7
716 1714
716 208
716 1451
716 617
716 578
716 304
716 1081
716 348
716 349
716 517
716 1391
716 385
716 434
716 851
716 37
716 2529
716 292
716 1396
716 3254
716 214
716 925
716 314
716 455
716 1270
716 956
716 2904
716 36
716 2494
716 143
716 1334
716 146
716 952
716 223
3253 522
3253 844
3253 3252
3253 78
2759 2494
3255 1985
3255 123
3255 3256
189 1529
189 1254
189 186
189 2385
189 3257
189 3258
189 1213
189 45
3259 3260
3259 397
3261 2386
3261 2533
3261 3262
3261 3263
2386 2387
2386 3264
2386 2390
2386 3265
2386 2392
2386 3266
2386 3261
2386 2394
2386 1035
3263 3267
3263 791
3263 3261
3263 123
3268 3269
3268 219
3268 537
3268 3270
3268 1603
1479 208
1479 3271
1479 215
1479 203
1479 78
3272 311
3272 2010
3273 3274
3273 3275
3273 3276
3273 3277
3273 214
3273 1461
3273 1093
3273 2780
3273 2986
3273 536
3273 943
480 1857
480 473
480 3278
480 2632
1414 1282
1414 292
1414 310
1414 88
3279 3280
3279 3281
3279 7
3279 2945
3282 78
3278 7
3278 3283
3278 480
3278 3284
3278 3112
3278 9
3285 2018
3285 7
3285 3286
3285 90
140 7
140 3287
140 38
140 326
140 679
140 539
140 1465
140 3288
140 3289
140 243
140 244
140 139
140 90
3290 1318
3290 3291
3290 761
3290 33
3290 3284
3290 123
3290 82
3290 650
3290 508
3290 1670
3290 1436
3290 107
3290 2998
3290 1613
3290 2721
3290 1146
3290 3292
3290 1227
3290 3293
3290 416
3290 243
3290 3294
3295 323
1906 3296
1906 1881
3297 437
3297 3298
3297 3299
679 1757
679 1676
679 117
679 743
679 800
679 154
3300 2622
3300 2012
777 3301
777 3302
777 1470
777 106
777 3303
777 775
777 2193
777 105
777 240
777 3304
777 2628
777 778
777 2369
777 794
777 3305
777 2610
777 3306
777 302
777 48
3307 1146
3307 3308
3307 292
3307 3309
3307 3310
3307 3311
3307 746
3307 1178
3307 146
3307 1345
3307 123
3307 384
3307 310
3307 1598
3312 3313
3314 235
3314 146
3314 2458
3315 3051
3315 3049
3315 2449
3315 2485
3316 2984
3317 3318
3317 3319
3317 1059
3317 3320
3317 360
3317 3321
3317 2225
3322 761
3322 7
3322 70
3322 875
3322 2266
3322 3323
3322 244
3322 1020
3322 516
3322 297
3322 243
3322 1842
3322 3324
3322 2323
3322 1014
3322 169
3322 45
3322 38
3325 1227
3325 38
3325 3326
3325 3327
3325 695
3325 1482
3325 3328
3325 3329
3325 819
3325 1063
3325 809
229 761
229 2695
229 169
229 1609
229 200
229 1737
229 522
229 1059
229 3320
229 965
229 3330
229 1571
229 997
229 3331
229 2447
229 3332
229 3333
229 3334
229 2202
229 179
229 1247
229 767
229 58
229 3169
3335 923
3335 3336
3335 2344
3337 3338
3337 759
3069 38
3339 3340
3339 152
3339 7
3339 37
3339 3341
3339 3342
3339 3343
3339 3344
3339 3345
3339 444
3339 1281
3339 3346
3339 3347
3348 2212
3348 1676
3349 2664
3349 2839
3349 3350
3349 3351
3349 945
3349 3352
3349 1504
3353 78
3354 7
3354 1696
3355 7
3355 78
3356 3357
3356 3358
3356 2829
3359 3360
3359 3361
294 204
294 3362
294 2423
294 901
294 444
294 131
294 2304
294 303
294 2984
294 3363
294 3364
294 967
294 1450
294 211
294 3365
294 2899
294 966
294 314
294 2956
294 3099
294 222
294 2517
294 3366
3367 1632
3367 1658
3367 3360
3367 1629
3367 1631
1656 3368
1656 763
1656 3369
3370 3371
3370 851
3372 1567
3372 7
3372 115
3372 2366
3372 479
3372 9
3372 985
3372 2802
3372 1569
901 294
901 1502
901 738
901 585
901 445
901 3373
901 983
901 79
901 403
901 743
901 2501
901 1039
901 481
901 485
901 3174
901 208
901 3214
901 3374
3375 7
3375 243
3376 202
3376 688
3376 2206
3376 1287
299 3377
299 294
299 1450
299 126
299 3378
299 1483
299 952
299 207
299 451
299 216
299 1189
299 3379
299 597
208 716
208 1455
208 3380
208 901
208 1535
208 3381
208 880
208 3382
208 3095
208 61
208 3383
208 1479
208 3384
208 308
208 2985
208 3385
208 1265
208 446
208 211
208 2960
208 1204
208 1817
208 468
208 3386
208 3100
208 3099
208 3387
208 2264
208 952
208 220
208 3388
208 3101
208 3094
208 437
1484 1517
1484 420
3389 2304
3389 3390
3389 244
3391 7
3391 3392
3393 1189
3394 885
3394 2584
3394 303
3394 78
3394 3395
3394 88
3394 3396
3394 3397
3394 1465
3394 3398
3394 243
3394 3399
3394 3400
3401 3402
3401 3403
3401 37
3401 7
3401 88
3404 2387
3404 3405
3404 3406
3404 3407
3404 2973
3404 398
3404 3408
3404 458
3404 2392
3409 986
3409 341
3409 3051
3409 1716
3409 1260
3409 78
3409 292
3409 2985
3409 2330
3409 657
3409 1587
3409 2569
3409 1039
3409 149
3409 2515
3409 1398
3409 3410
3409 591
3409 1364
3409 447
3409 1345
3409 1807
3411 493
3411 3412
3411 420
3411 3413
3411 443
3411 78
3411 88
3411 146
3411 1654
3411 3384
3414 37
3415 671
3415 312
3415 45
3416 7
3416 37
3416 3417
3416 3418
3416 3419
3416 310
3416 3420
3416 3421
3416 243
3416 3422
3416 3423
3416 412
3424 1642
3425 1588
3425 586
1588 3426
1588 687
1588 2533
1588 983
1588 348
1588 2522
1588 1714
1588 925
1588 1263
1588 3427
3428 7
3428 3429
3428 3430
3431 2042
3431 1681
586 2315
586 2481
586 2527
586 592
586 3432
586 169
586 2349
586 306
586 298
586 2521
586 594
586 159
586 3425
586 3433
3434 3435
3434 3436
3434 3437
3319 3317
3438 98
3438 526
3438 169
3438 39
3438 2151
3438 1819
3438 3439
3438 1014
3438 3440
3438 349
3438 536
3438 187
3438 37
3438 2427
3438 925
3438 179
3438 3441
3438 591
3438 2570
3438 1345
3438 318
3438 146
3438 362
3442 3443
3442 3444
3442 1837
3442 1464
3445 3446
3445 93
3445 679
3445 3447
3448 1307
3448 516
3448 3449
3448 1700
61 501
61 3450
61 11
61 141
61 343
61 7
61 2772
61 387
61 3451
61 207
61 208
61 538
61 576
61 3452
61 478
61 346
61 1260
61 1188
61 1287
61 1393
61 588
61 385
61 851
61 3453
61 584
61 1396
61 941
61 398
61 929
61 399
61 1282
61 216
61 314
61 1248
61 297
61 316
61 3454
61 1285
61 318
61 2245
61 1430
61 562
61 3455
61 3374
2259 36
2259 3456
2259 1133
2259 1087
2259 1393
2259 2257
2259 2503
2259 297
2259 55
2259 1311
2259 1578
2259 1822
2259 3457
2259 466
2259 3458
2259 3459
2259 3460
2259 3461
2259 3462
2259 888
2999 38
2999 292
2999 129
2999 416
2999 983
2999 214
2999 348
2999 823
2999 143
2999 387
2999 924
2999 45
2999 301
2999 144
2999 78
2999 355
1462 3463
1462 3464
1462 3465
1462 3466
3467 420
3467 3468
3467 429
3467 3469
3467 1192
3467 3299
3467 371
3467 3444
3467 1240
3467 310
3467 2492
3467 292
3467 2366
3467 679
3467 3470
3467 3227
3467 1202
3467 2781
3467 261
3467 1534
3467 155
3467 437
3467 90
3471 3472
3106 3473
3106 2531
3106 3474
3106 1557
3106 423
3106 3475
3106 3476
3106 3477
3106 2090
3106 3478
3479 3480
3481 2519
1176 558
1176 3305
1176 3482
1176 1171
1176 3483
3484 3485
3484 229
3484 2342
3484 1550
3484 2323
3484 3486
3484 2806
2320 1323
2320 3487
2320 1236
2320 297
2320 1714
2320 207
2320 123
2320 3488
2320 157
2320 485
2320 1068
2320 348
2320 843
2320 1392
2320 851
2320 3489
2320 144
2320 589
2320 472
2320 2999
2320 1924
2320 1334
2320 3000
2320 1399
629 2023
629 444
629 3490
629 885
629 3491
629 734
629 78
629 1552
629 3492
629 517
629 385
629 3493
629 93
629 3494
629 2899
629 3495
629 1489
629 314
629 2158
629 316
629 447
629 1272
75 1803
75 1759
75 789
75 1032
75 2466
75 2424
75 2459
75 1713
75 71
75 2551
75 1822
75 3496
75 3497
75 1811
1669 1254
1669 3498
1669 78
1669 1668
1669 88
1669 808
1669 864
1669 490
1669 373
1669 240
1669 185
3499 152
3499 37
3499 1837
3499 326
3499 2257
3499 1347
3499 27
3499 3500
3499 3501
3502 1282
3502 1093
3503 152
2372 2414
2372 1084
2372 2374
2372 3504
3505 1414
3505 345
343 716
343 475
343 341
343 421
343 169
343 348
343 444
343 452
343 1926
343 799
343 1798
343 2315
343 579
343 295
343 423
343 448
343 349
343 588
343 1279
343 1333
343 851
343 93
343 1267
343 38
343 3025
343 88
343 715
343 589
343 357
343 216
343 314
343 61
343 1958
343 591
343 1490
343 159
343 316
343 447
343 1285
343 594
343 485
3110 761
3110 420
3110 466
3110 3326
3110 3506
3110 3507
3110 39
3110 1557
3110 646
3110 3508
3110 2362
3110 3509
3110 3468
3110 208
3110 3510
3110 2344
3110 45
3110 329
3110 78
3110 3511
3110 3512
3110 3513
3110 2896
3110 1171
3110 37
3110 435
3110 292
3110 1495
3110 3514
3110 3515
3110 3516
3110 3517
3110 1393
3110 849
3110 2435
3110 3518
3110 949
3110 326
3110 2571
3110 3519
3110 1129
3110 318
3110 155
3110 952
3110 384
3110 40
3110 688
3520 292
3521 3522
3521 3523
3521 88
3521 3243
3521 923
3521 3524
3521 452
3521 123
3521 2225
3525 3526
3525 474
3525 3527
3525 197
3525 294
3525 78
3525 170
3525 3528
3525 1718
3525 3529
3525 600
3525 408
3525 201
3525 3530
3525 3531
3525 1550
3525 1774
3525 3532
3525 3533
3525 3425
3525 3534
3535 7
3535 2069
3535 45
1276 11
1276 93
1276 295
1276 3536
1276 589
1276 207
2747 3537
2747 2000
2747 3538
2747 1274
2747 78
2747 1364
2747 2570
2747 3539
2747 3540
2747 3541
2747 3542
2747 1014
2747 3543
2747 2433
2747 456
82 38
82 295
82 1002
82 143
82 485
82 573
3544 846
889 289
889 466
889 401
889 512
889 398
889 843
889 399
889 3545
889 1185
889 146
3546 152
3546 3547
3546 3548
3546 3486
3546 88
3546 3549
3546 2244
3550 3551
563 7
563 61
563 443
563 3552
417 415
417 3553
417 38
417 697
417 385
417 411
417 123
2645 3554
2645 1878
2645 2632
2645 2642
2645 3555
2645 523
3556 93
3556 889
3556 38
3556 843
3556 3557
3556 385
3556 390
2997 38
2997 447
2997 88
2997 589
2997 54
2997 3
2997 45
2691 1044
2691 1606
2691 2690
2691 292
2691 3558
2691 1421
2691 1724
2691 516
2691 2573
2691 1345
2691 9
2691 3559
2691 385
2691 473
2691 159
2691 1805
396 3560
396 1146
396 7
396 583
396 187
396 3561
396 2069
396 432
396 55
396 2748
396 888
396 146
396 1647
396 385
396 61
396 1236
396 3562
3563 88
3564 1295
3564 156
3564 3565
3564 753
3564 996
3564 162
3564 131
446 3566
446 2423
446 1186
446 207
446 222
446 573
446 208
446 797
446 538
446 209
446 169
446 1189
446 3140
446 2304
446 2894
446 79
446 348
446 448
446 1270
446 403
446 349
446 3143
446 72
446 440
446 1391
446 205
446 347
446 11
446 212
446 93
446 624
446 213
446 1556
446 308
446 214
446 144
446 355
446 485
446 216
446 218
446 1336
446 1891
446 221
446 316
446 160
446 310
446 603
446 203
446 724
446 594
446 1958
446 3567
446 3305
446 1399
3568 2406
660 744
1724 2691
1724 3569
1724 158
1724 3570
1724 3571
1724 1103
1724 1459
1724 1086
1724 3572
1724 3573
1724 45
144 392
144 3450
144 2527
144 2360
144 3574
144 1260
144 1255
144 398
144 348
144 3575
144 3066
144 1250
144 54
144 3576
144 925
144 1416
144 1035
144 1246
3577 3578
3577 3579
3577 88
3577 3580
3577 3581
3577 2056
3577 1213
485 3582
485 2715
485 1323
485 1234
485 295
485 343
485 2193
485 558
485 901
485 387
485 1150
485 82
485 3583
485 3584
485 1755
485 421
485 423
485 2159
485 3037
485 1222
485 655
485 1213
485 657
485 3537
485 138
485 3585
485 1556
485 72
485 3586
485 1716
485 441
485 589
485 473
485 1910
485 1517
485 454
485 2149
485 949
485 990
485 2717
485 447
485 3587
485 481
485 55
485 446
3588 78
3588 229
3588 398
3588 1805
3589 78
3589 3338
3590 1070
3590 4
3590 390
3590 2540
3590 1234
3590 348
3590 448
3590 2541
3590 517
3590 385
3590 851
3590 1588
3590 2788
3590 2527
3590 738
3590 446
3590 458
3590 314
3590 3591
3590 76
3590 813
3590 2494
3590 3592
3593 1889
3593 3183
3593 2620
3593 205
3593 3594
3593 2773
3593 207
3593 208
3593 209
3593 616
3593 885
3593 3595
3593 417
3593 3596
3593 3204
3593 3597
3593 165
3593 446
3593 215
3593 1792
3593 3
3593 3598
3593 3599
3593 3600
3593 129
3593 221
3593 3601
3593 203
3593 3602
3593 146
3593 1963
3593 3603
3604 3605
3604 1445
3604 446
3604 3606
3604 3607
3604 208
3608 7
3608 3609
3608 78
3608 3610
3608 3611
3612 78
3612 93
3612 1189
3613 2171
3613 7
3613 42
3613 679
3613 2069
3613 736
3613 2155
3613 98
3613 3614
3613 3615
3605 420
3605 38
3605 3604
3605 3616
3605 3606
3605 215
3605 885
3605 203
3605 209
3605 3617
3618 1217
3618 3619
3620 78
3620 3621
3622 78
3622 244
3622 2500
3622 143
3623 2442
3623 2443
3623 519
3623 1700
3623 243
3594 3593
3594 885
3594 2304
3594 303
3594 326
3594 3624
3594 3387
3594 3625
3594 1051
3594 3626
3594 3627
3594 208
3594 216
3594 3628
3594 3629
3594 61
3594 100
1052 204
1052 645
1052 3630
1052 1455
1052 207
1052 444
1052 131
1052 3093
1052 797
1052 2540
1052 789
1052 1641
1052 2984
1052 448
1052 908
1052 159
1052 93
1052 624
1052 446
1052 398
1052 1039
1052 216
1052 1245
1052 1048
1052 592
1052 316
3631 7
3631 108
3631 667
3631 3468
3631 300
3631 216
538 204
538 443
538 900
538 206
538 1466
538 3468
538 573
538 1926
538 3094
538 1065
538 1190
538 2371
538 885
538 303
538 423
538 3096
538 3632
538 582
538 1180
538 1424
538 1485
538 3633
538 2367
538 214
538 3634
538 1247
538 3635
538 791
538 3636
538 481
538 1523
538 755
3637 1260
3637 3066
3638 152
3638 88
3639 3640
3639 236
3639 3641
3639 748
3642 1464
885 294
885 343
885 3092
885 3094
885 3091
885 3095
885 448
885 3643
885 536
885 3644
885 537
885 3645
885 646
885 214
885 1351
885 925
885 2304
885 3099
885 3100
885 222
885 203
885 667
885 1523
885 952
885 669
885 3101
885 3646
1976 1486
1976 1982
1976 1243
1976 2510
1976 538
1976 3647
1976 1904
1976 3648
1976 1192
1976 3649
1976 3650
1976 3651
1976 1454
1976 3652
1976 3444
1976 3653
1976 2789
1976 2982
1976 1204
1976 3654
1976 1517
1976 2911
1976 237
1976 3242
1976 3655
1976 562
2390 2386
2390 2535
2390 2391
2390 1037
2390 2395
2390 2585
2390 2199
2390 2840
2390 1550
2390 2392
2390 3656
2390 2394
2390 2590
2390 1035
2390 1615
3343 3347
3343 3344
3343 3345
996 7
996 558
996 3657
996 2501
996 14
996 1799
996 2660
996 88
996 998
996 3280
996 987
996 3658
996 3165
996 3659
996 1331
996 163
996 3660
996 2926
996 1804
996 487
996 1412
996 1201
996 3661
3345 37
3345 3341
3345 3662
3345 1464
3345 3343
3345 3663
3345 3339
3664 2562
3664 3665
3664 3666
3664 318
3664 2412
3664 3667
3664 206
3664 3668
3669 7
3669 2206
3670 138
3670 3671
3670 1738
2898 1110
2898 1321
2898 3672
2898 2975
2898 3667
2898 2732
2898 2962
2898 3673
2898 254
2898 3674
2898 1637
2898 3675
2898 3676
2898 3677
2898 3678
3679 37
960 958
960 7
960 885
960 2550
960 207
960 3680
960 1414
960 3681
960 3250
960 414
960 146
3644 3682
3644 885
3644 624
3644 1755
3644 414
3644 3683
3644 1110
3644 3384
3644 3684
3685 2371
3685 225
3685 2566
3685 214
3685 448
3685 427
3685 1189
3686 2301
3686 924
3687 3688
397 3689
397 93
397 1676
397 38
397 3690
397 1644
397 1514
397 3691
397 3259
397 88
397 385
397 3692
3693 204
3693 3694
3693 1925
3693 2560
3693 1187
3693 207
3693 538
3693 1065
3693 2565
3693 3695
3693 2563
3693 738
3693 696
3693 2562
3693 2987
3693 2574
3693 624
3693 3696
3693 2568
3693 355
3693 1963
3693 3697
3693 3629
3693 61
3693 219
3693 1207
3693 3698
3693 2559
3693 2571
3693 223
3693 3699
3693 2475
3693 952
3693 669
3693 537
3693 216
3693 437
2130 2562
2130 224
2130 37
2130 2145
2130 2129
2130 221
2130 214
2130 215
2130 1093
2130 203
2130 2907
2130 209
2130 3700
2130 437
2130 155
1556 898
1556 1232
1556 3701
1556 3702
1556 343
1556 387
1556 648
1556 390
1556 1152
1556 3703
1556 3595
1556 79
1556 3704
1556 93
1556 797
1556 446
1556 923
1556 239
1556 3705
1556 485
1556 935
1556 3706
1556 2378
1556 203
1556 481
1556 1264
1556 3233
3707 3708
3707 512
3707 3038
3707 2886
3707 2943
3707 3709
3710 2637
3710 1227
3711 11
3711 7
3711 37
3711 38
3711 246
3711 39
3711 178
3711 88
3711 348
3711 880
3711 243
3711 244
3711 9
3711 390
3711 78
3711 45
3711 435
3712 3713
3712 2110
3712 3714
3061 3715
3061 3060
3061 78
3061 3063
3061 3716
3061 3717
3061 3718
3719 229
3719 3720
3721 3722
3721 1110
3721 3723
3721 3724
3721 211
3721 2904
3721 2900
3721 203
3721 2901
3721 216
3721 538
3721 224
3721 1402
2637 2932
2637 988
2637 583
2637 645
2637 3725
2637 1503
2637 3710
2637 3228
2637 2579
2637 2631
1891 1673
1891 93
1891 292
1891 445
1891 1948
1891 915
1891 229
1891 194
1891 146
1891 3726
1891 446
1891 1213
1891 45
1891 1893
1202 2011
1202 3727
1202 3728
1202 2636
1202 3227
3729 3730
3729 3731
3729 3732
3729 3733
3734 2611
3734 1347
129 261
129 203
129 223
129 3735
129 2772
129 318
129 562
129 3736
3737 3220
3737 1668
3737 778
3737 3738
3737 3739
3740 384
3740 3741
3740 3742
3740 3743
3740 38
3744 3745
3744 409
3746 2484
3746 88
3746 3636
3475 3239
3475 745
3475 1380
3475 3106
3475 3234
3636 1455
3636 2973
3636 3746
3636 88
3636 2780
3636 132
3636 3747
3636 538
261 420
261 129
261 326
261 310
261 2264
261 216
261 1204
261 218
261 670
3748 3749
3748 3750
3748 642
3751 1424
3751 292
3751 88
3751 2425
3751 203
3751 3752
3751 146
3751 2299
3753 2419
3754 289
3754 2885
3755 152
3755 2598
3755 2069
3755 3311
3755 3123
3755 3756
3755 3757
3755 78
3758 679
3759 3760
3759 2422
3761 1430
3761 93
3761 420
3761 398
3762 2973
3763 3006
3763 515
3763 892
3763 37
3763 3764
3763 759
3763 346
3763 181
3763 1364
3763 7
3763 143
3763 522
3763 88
3763 360
3763 244
3763 473
3763 1438
3763 223
3763 2135
3765 1232
3765 3766
3765 607
3765 599
3765 2365
3765 178
3765 2330
3765 945
3765 642
3765 883
3765 2187
3765 302
3767 1696
1243 3241
1243 2781
1243 1170
1243 3768
1243 851
1243 45
3769 813
3769 519
3769 2596
573 421
573 169
573 4
573 3093
573 390
573 82
573 1641
573 429
573 295
573 516
573 3770
573 1931
573 657
573 1036
573 1899
573 2788
573 292
573 1281
573 1048
573 591
573 1182
573 2306
573 1334
573 594
3640 245
3640 448
3771 203
3771 93
3771 142
3772 3773
3772 2562
3772 3201
3772 3774
3772 3775
3772 3
3490 7
3490 914
3490 1436
3490 3148
3490 276
3776 7
3776 1110
3776 3607
2562 3774
2562 1243
2562 573
2562 1926
2562 209
2562 1189
2562 885
2562 477
2562 78
2562 3777
2562 1170
2562 797
2562 2130
2562 211
2562 215
2562 1792
2562 2907
2562 216
2562 3
2562 2904
2562 2351
2562 221
2562 203
2562 2963
2562 1963
2562 2784
2562 1054
3778 3779
3778 100
3779 2550
3779 2072
3779 3780
3779 88
3779 3781
3779 3778
3779 3782
3779 3249
3779 2469
3779 310
3779 1198
3779 38
3779 292
3779 934
3779 936
3779 3248
3779 3783
3779 3523
3779 403
3779 2553
3779 2784
3779 597
3784 853
3784 3785
3784 3786
3784 322
3784 1156
3787 3788
2069 2622
2069 1535
2069 2305
1188 392
1188 576
1188 2264
1188 1396
1188 79
1188 983
1188 2494
1188 4
1188 1338
1188 843
1188 3789
1188 318
1188 61
1188 2360
1188 402
1188 385
1188 144
1188 1204
3036 3790
3036 2164
3036 3025
3036 2023
3036 2159
3036 2018
3036 131
3036 78
3036 3791
3203 2423
3203 3792
3203 3
3203 3775
3793 2301
3793 3794
3793 2302
3793 3294
3795 1567
3795 7
3795 327
3795 1569
3796 123
3796 88
3797 169
3797 7
3797 3798
3799 3800
3799 3801
3799 3802
3799 3803
3799 3804
3799 3805
3799 3806
3807 38
3807 1796
3808 37
2278 872
2278 3809
2278 3810
2278 2277
2278 425
2278 3811
2278 785
2278 1973
2278 3812
2183 1998
2183 88
3813 3619
3814 1226
3814 2094
3814 2305
3814 246
3814 7
3814 442
3814 995
3814 3815
3814 1746
3814 38
3816 2299
3816 956
3207 2265
3207 1803
3207 106
3207 3817
3207 39
3207 3818
3207 776
3207 146
3207 794
3207 779
3207 3
3207 1184
3207 3819
3207 3820
3821 3822
3822 3821
168 1445
168 7
168 342
168 98
168 1321
168 27
168 1401
168 617
168 78
168 2457
168 471
168 72
168 992
168 3823
168 24
168 152
168 1241
168 1373
168 3658
168 3824
168 3723
168 166
168 1400
168 186
168 409
168 195
168 146
168 952
168 244
168 3825
168 1300
168 90
2732 1955
2732 578
2732 168
2732 2898
2732 214
2732 88
2732 3826
2732 2518
2732 2962
2732 3827
2732 1321
2732 173
2732 1959
2732 175
2732 3828
173 3829
173 7
173 45
173 168
173 166
173 3417
173 580
173 3826
173 2732
173 3830
173 1321
173 846
3831 1192
3827 168
3827 225
3827 3826
3827 2732
3827 173
3827 3430
3832 1596
165 341
165 445
165 3833
165 1883
165 3834
165 1244
165 387
165 453
165 574
165 169
165 1151
165 3835
165 557
165 1149
165 1161
165 1034
165 1550
165 3836
165 451
165 1893
165 1174
165 3837
165 886
165 292
165 1242
165 3838
165 806
165 1030
165 3839
165 1039
165 3705
165 3840
165 125
165 156
165 229
165 488
165 1148
165 442
165 1042
3068 3841
3068 2476
3068 3842
3068 3843
3068 3065
3068 3844
3068 1849
3068 3845
3068 3846
3068 3847
342 3848
342 53
342 98
342 43
342 3849
342 1289
342 3850
342 3851
342 2365
342 2415
342 1371
342 3852
342 3270
342 152
342 1436
342 2959
342 759
342 1964
342 9
342 3853
342 312
342 3293
342 1960
342 236
342 3854
342 2500
342 3855
342 318
342 173
3856 1925
3856 2560
3856 2518
3856 207
3856 1065
3856 2565
3856 2563
3856 738
3856 3680
3856 2562
3856 2566
3856 1955
3856 537
3856 2568
3856 355
3856 216
3856 1207
3856 2559
3856 2571
3856 952
3856 2574
3856 437
3857 7
3857 526
3857 39
3857 3858
3857 534
3857 671
3857 2135
3857 2315
3857 349
3857 371
3857 383
3857 24
3857 311
3857 38
3857 1265
3857 292
3857 1343
3857 3859
3857 3860
3857 949
3857 178
3857 1347
3857 1550
3857 244
3857 1549
3861 2806
3862 949
3862 3837
3862 618
3862 950
3862 2995
3862 88
3862 83
3862 2211
3862 146
3862 1737
3862 1014
3862 159
3863 3864
3863 47
3863 3865
3863 3866
3863 3867
3863 3868
3863 3869
3657 3866
3657 1201
3657 78
3657 3870
3871 3872
3871 294
3871 3782
3871 88
3871 2635
3871 297
3871 146
3873 3874
3875 3876
3875 875
3875 315
3875 1464
3875 146
3875 1437
3877 175
3877 885
3878 1084
3878 244
3878 875
3878 243
3878 3879
3880 39
3880 945
3880 398
3880 146
3881 1429
3881 3263
1222 2467
1222 3095
1222 3099
1222 3386
1222 1642
1222 3882
1222 208
1222 3883
1222 485
1222 1523
1222 451
1222 452
1222 667
1222 3459
1222 3100
3884 7
3884 3885
3884 38
3884 78
3884 2719
3884 885
3884 208
3886 3184
3887 1567
3887 473
3887 79
3887 885
3887 670
3888 216
3888 7
3889 3390
3889 7
3889 88
3889 123
3889 247
218 212
218 204
218 797
218 2304
218 1587
218 205
218 261
218 203
218 208
218 1963
218 536
218 209
218 223
2607 2771
2607 885
2607 421
2607 214
2607 88
2607 448
2607 935
2607 3890
2607 2334
3891 3892
3891 7
3891 800
3891 27
2584 2531
2584 7
2584 885
2584 3394
2584 3893
2584 294
2584 303
2584 3894
2584 3384
2584 603
2584 3626
2584 2834
2584 299
2584 72
2584 3895
2584 1372
2584 208
2584 3896
3044 2602
3044 3041
2357 392
2357 93
2357 297
2357 2355
2357 3897
2357 695
2357 3329
2357 1578
2357 9
2357 6
2357 3898
674 598
674 3899
674 2739
674 2996
674 671
674 2669
674 744
674 3900
674 1263
674 3632
674 2577
674 2154
674 83
674 2182
674 9
674 3023
674 3082
674 1272
674 2006
674 3901
674 3902
674 2931
3903 924
3903 3904
3903 3905
3903 925
3906 2414
3906 93
3906 38
3906 1562
3906 3907
3906 2541
3906 885
3906 3908
3906 333
3906 2192
3902 330
3902 2007
3902 3586
3902 83
3902 1263
3902 671
3902 799
1808 1998
1808 24
1808 2066
1808 2644
1808 83
1808 3909
1808 9
1808 2610
3910 24
3910 1999
3910 2839
3910 1878
3910 3911
3910 178
3912 169
3912 416
3912 907
3912 214
3912 1924
3912 1189
3912 2518
3912 2780
3912 1958
3912 207
3912 2359
3912 1639
3912 2344
598 1878
598 39
598 3913
598 838
598 3066
598 671
598 2175
598 902
598 2839
598 3914
598 1930
598 2121
598 1261
598 2159
598 180
598 3915
598 3916
598 1263
598 676
598 1358
598 435
598 1495
598 1935
598 3917
598 119
598 1104
598 3918
598 3919
598 3920
598 1617
598 3921
598 181
598 447
598 674
598 3922
598 3901
598 3923
3924 78
2336 392
2336 93
2336 997
2336 38
2336 292
2336 398
2336 2541
2336 1039
2336 1715
2336 3925
2336 1578
2336 458
2336 517
2336 819
2336 2788
3274 3926
3274 214
3274 3273
3274 203
3274 1414
3274 207
3274 300
3274 3654
3927 707
3927 1325
3928 7
3928 38
3205 3929
3205 187
3205 3
3205 7
3205 3930
1401 637
1401 3931
1401 168
1401 3932
1401 3933
1401 1400
1401 3934
1401 2642
1401 3935
1401 3936
1401 3937
1401 3938
1401 3939
1401 3940
1401 412
3142 7
3142 420
3142 520
3142 292
3142 214
3142 88
3142 1189
3142 203
3142 3143
3142 216
3142 437
3941 38
3942 3943
3942 37
1371 3944
1371 3945
1371 475
1371 342
1371 7
1371 3946
1371 617
1371 3947
1371 3948
1371 1380
1371 1279
1371 3949
1371 1373
1371 1374
1371 1482
1371 3750
1371 1464
1371 2900
1371 3950
1371 3951
1371 1109
1371 175
1371 36
1371 1256
1371 168
1371 1961
1371 409
1371 1465
1371 1618
1371 355
1371 3952
1371 1481
1371 1368
3953 1132
3953 637
3953 3951
3953 3954
3953 37
3953 3949
3953 3955
2895 1132
2895 2948
2895 3956
2895 716
2895 475
2895 3957
2895 1455
2895 1603
2895 1321
2895 1962
2895 3958
2895 1713
2895 3959
2895 3960
2895 2952
2895 2953
2895 3961
2895 3962
2895 208
2895 3963
2895 3554
2895 3583
2895 3964
2895 368
2895 3965
2895 580
2895 3934
2895 348
2895 2039
2895 1371
2895 3966
2895 3967
2895 3968
2895 1746
2895 1296
2895 3955
2895 3969
2895 3970
2895 3971
2895 3932
2895 2354
2895 214
2895 698
2895 1964
2895 3674
2895 216
2895 1951
2895 3828
2895 342
2895 1226
2895 3972
2895 3973
2895 3410
2895 2518
2895 221
2895 3854
2895 314
2895 1093
2895 1465
2895 370
2895 1654
2895 3134
2895 1086
2895 1087
2895 224
2895 3974
2895 2964
2895 1637
3975 2170
3975 2171
3975 1020
3975 1123
3975 2173
3975 352
3975 2174
3975 2610
3975 364
3975 3976
3975 3977
3975 1806
3975 2662
3975 2178
3975 116
3975 599
3975 2365
3975 2069
3975 1681
3975 327
3975 3978
3975 1927
3975 24
3975 1747
3975 3979
3975 311
3975 2305
3975 759
3975 2177
3975 2181
3975 2058
3975 119
3975 9
3975 675
3975 2802
3975 345
3975 2185
3975 2611
3975 179
3975 892
3975 1343
3975 2186
3975 2187
3975 178
3975 2189
3975 1347
3975 503
3975 3070
3975 1346
3975 2190
3954 1132
3954 1289
3954 3750
3954 3953
3954 3951
3954 3949
3954 3955
3955 1132
3955 170
3955 3934
3955 1951
3955 3951
3955 3980
3955 3954
3955 3981
3955 3949
3955 2954
1132 3982
1132 1131
1132 3983
1132 3984
1132 2533
1132 3985
1132 1371
1132 3986
1132 2280
1132 3987
1132 1213
1132 3755
1132 3988
1132 586
1132 3989
1132 3990
1132 3991
1132 3992
1132 3993
1132 326
1132 78
1132 155
3994 3995
3994 3996
3994 3997
2696 7
2696 3998
2696 39
2696 2485
2696 2441
2696 254
2696 3999
2696 45
2696 4000
2696 744
2696 78
2696 945
2696 4001
2696 1795
2696 2693
2696 152
2696 37
2696 4002
2696 600
2696 4003
2696 1757
2696 27
2696 3948
2696 1346
4004 93
4004 397
4004 229
4004 360
4004 385
4004 3904
4005 4006
4005 854
4005 4007
4005 460
4008 1927
4008 7
4008 885
4008 311
4008 78
4008 144
4008 297
4008 93
4008 4009
4008 9
4008 385
4008 516
4010 642
2199 4011
2199 2673
2199 1592
2199 578
2199 1130
2199 4012
2199 237
2199 348
2199 2391
2199 371
2199 4013
2199 1958
2199 473
3265 2386
3265 4014
3265 4015
3265 2199
3265 4016
3265 852
3265 2590
3265 3266
4017 520
4017 4018
4017 1043
4017 4019
4017 207
4017 214
4017 2786
4017 4020
4017 1523
4017 2847
4017 1105
4017 4021
4022 528
4022 7
4023 4024
4023 1074
4023 2541
4023 4025
4023 1155
4023 398
4023 144
4023 458
4023 925
4023 4026
4023 385
4027 3730
4027 3731
4027 1828
4027 528
4027 4020
4027 4028
4027 4029
4030 378
4030 4031
4030 323
4030 1050
4032 4033
4032 4034
4032 2389
4032 2507
854 4035
854 4005
854 4036
854 3995
854 852
854 2538
854 2195
4037 169
4037 4038
4037 38
4037 123
4039 7
4039 2392
4040 4041
4040 2669
4040 311
4040 2996
4040 1806
4040 2179
4040 2187
4040 178
4040 313
4040 2667
4040 945
4040 2392
4040 642
4040 883
4040 4042
4040 2174
4040 1106
4040 4043
4040 327
3045 761
3045 4044
3045 889
3045 38
3045 4045
3045 106
3045 899
3045 4046
3045 4047
3045 7
3045 257
3045 2549
3045 149
3045 778
3045 2943
3045 385
3045 2118
3045 779
3045 3041
3045 412
4046 1124
4046 7
4046 778
4046 1123
257 256
257 3045
257 4048
257 341
257 258
4049 599
4049 39
4050 170
4050 3957
1637 4051
1637 716
1637 3764
1637 2317
1637 427
1637 7
1637 1962
1637 3971
1637 4052
1637 1602
1637 38
1637 2562
1637 2964
1637 617
1637 78
1637 1373
1637 3934
1637 4053
1637 1371
1637 4054
1637 4055
1637 1603
1637 1955
1637 1416
1637 4056
1637 4057
1637 456
1637 93
1637 2959
1637 4058
1637 2354
1637 2898
1637 887
1637 2313
1637 3945
1637 1646
1637 924
1637 1950
1637 3674
1637 2385
1637 61
1637 2975
1637 2961
1637 2904
1637 1256
1637 4059
1637 168
1637 225
1637 4060
1637 2500
1637 4061
1637 2806
1637 3629
1637 475
1637 1642
1637 1368
1637 2979
4062 300
2954 4063
2954 4064
2954 7
2954 4065
2954 4066
2954 4061
2954 170
2954 4067
2954 2951
2954 4068
2954 4050
2954 2956
2954 2895
2954 3980
2954 427
2954 1955
2954 2957
2954 3955
2954 2955
2955 4064
2955 2315
2955 93
2955 3957
2955 4069
2955 4070
2955 4071
2955 4053
2955 2976
2955 4072
2955 371
2955 4067
2955 3815
2955 216
2955 2954
2955 1455
2955 1368
2955 4073
4074 421
4074 1686
4074 4075
4074 481
4074 4076
4074 3214
4074 2661
4074 48
4077 1864
3934 1132
3934 4078
3934 3932
3934 1642
3934 2354
3934 1950
3934 2900
3934 2951
3934 4079
3934 3951
3934 1603
3934 300
3934 1951
3934 3955
3934 4057
4080 1676
4067 4064
4067 4066
4067 3957
4067 4081
4067 1603
4067 4082
4067 2955
4067 2954
4067 4073
2976 348
2976 420
2976 2955
2976 427
2956 152
2956 4083
2956 170
2956 38
2956 78
2956 2354
2956 1093
2956 203
2956 3980
2956 427
2956 2957
2956 2954
2956 3949
2956 2091
2956 4084
3820 7
3820 473
456 3410
456 659
456 440
456 1324
456 4085
456 4086
456 516
456 923
456 1559
456 4087
456 1177
456 1151
4088 1206
4088 1806
4088 7
4088 4065
4088 1323
4088 949
4088 181
4088 1347
4088 27
4088 2135
4088 2194
4088 3859
4088 244
4088 3527
4088 3660
4088 4089
4088 4090
4091 616
4091 7
4091 1861
4091 4092
4091 3299
4091 78
4091 609
4093 3047
4093 78
4093 7
3817 4094
3817 4095
3817 3304
3817 4096
3817 787
3817 4097
3817 785
4098 4044
4098 4099
4098 1731
4098 3811
4098 4100
4098 1623
4101 891
4101 4102
4101 525
4101 949
4101 92
4101 2366
4101 2550
4101 4103
4101 343
4101 448
4101 27
4101 138
4101 1189
4101 310
4101 2930
4101 3879
4101 582
4104 1856
4104 1900
4104 3278
1912 4105
1912 4104
1912 1900
1912 4106
1912 1911
4107 1338
4108 3551
4109 4110
4109 584
4109 4111
4109 1285
4109 4112
4109 3551
4109 4108
4109 38
4113 4109
4113 584
4113 1285
4113 3551
4113 4112
4113 4114
4112 4109
4112 4113
4115 706
4115 679
4115 1275
4115 317
4115 1892
4115 4116
4117 34
1892 4118
1892 45
1892 4119
1892 4120
1892 526
4121 7
4121 243
4121 4122
4121 329
4121 4123
4121 1464
4121 1346
4121 360
4121 229
4121 384
706 4124
706 692
706 996
4125 11
4125 7
4125 37
4125 78
4125 348
4125 144
4125 318
4125 2780
4125 4126
4127 819
4127 356
4127 578
4127 911
3842 470
3842 912
3842 893
3842 4128
3842 1211
4129 4130
1275 7
1275 420
1275 38
1275 558
1275 346
1275 1242
1275 229
1275 445
1275 78
1275 261
1275 315
1275 93
1275 2264
1275 1170
1275 1619
1275 9
1275 812
1275 304
1275 711
1275 1213
1275 3619
4131 88
4132 3553
4132 4133
4133 3553
4133 417
4133 4132
4134 7
4134 37
4134 88
4134 4135
875 1084
875 7
875 243
4136 209
4136 2635
4137 3292
4137 526
4137 617
4137 4138
4137 319
4137 3961
4137 218
4137 682
4139 801
4139 88
4139 4140
4139 389
4139 1379
4139 90
2012 4141
2012 2010
2012 3300
2012 881
2012 3839
2012 4126
2012 2856
2012 185
4138 4142
4138 408
4138 78
4138 4137
1487 1424
1487 1499
1487 1467
1487 1465
1487 243
1487 244
4143 93
4143 38
4143 4144
4143 4145
4143 4146
4143 61
4147 4148
483 2843
483 4149
483 4150
483 4151
483 243
483 244
483 473
483 4152
1074 4153
1074 4154
1074 2388
1074 4155
1074 4156
1074 4157
1074 923
1074 815
1074 2521
1074 1579
1074 4158
1074 1596
1074 1926
1074 4159
1449 7
1449 420
1449 37
1449 4160
1449 318
1449 146
1449 244
1449 1044
797 4161
797 2161
797 1052
797 2772
797 1189
797 616
797 1923
797 4162
797 967
797 4163
797 3154
797 1787
797 4164
797 4165
797 2158
797 2384
797 446
797 3567
797 212
797 2708
797 3140
797 1556
797 214
797 4166
797 1515
797 3174
797 3629
797 218
797 3706
797 2991
797 2987
797 1090
797 437
797 4167
3916 152
3916 1999
3916 345
3916 598
3916 600
3916 3229
3916 146
3916 676
3916 327
215 3605
215 295
215 205
215 1483
215 206
215 1466
215 1926
215 209
215 1189
215 1065
215 903
215 4168
215 2984
215 133
215 985
215 1477
215 4169
215 582
215 4170
215 624
215 2562
215 211
215 2778
215 355
215 3174
215 216
215 4054
215 4171
215 4172
215 4173
215 4174
215 220
215 221
215 222
215 1093
215 203
215 1963
215 224
215 225
215 226
4175 88
4176 7
4176 4177
4176 2366
4176 4178
4176 2722
4176 4179
2370 4180
2370 4181
2370 2634
2370 2697
2370 4182
2370 2120
2370 497
2370 1416
2370 4183
2370 3116
3148 1530
3148 914
3148 4184
3148 183
3148 3147
3148 1533
3148 942
3148 3490
3148 1865
3860 914
3860 2369
3860 2743
3860 4185
3860 4186
3860 1865
4187 392
4187 7
4187 93
4187 37
4187 292
4187 39
4187 178
4187 4188
4187 88
4187 144
4187 318
4187 345
4187 924
4187 146
4187 9
4187 1258
4187 59
4187 385
4187 992
4189 4190
4189 7
4189 167
316 1214
316 141
316 3468
316 1158
316 3195
316 4191
316 3263
316 303
316 4085
316 2592
316 434
316 3025
316 3425
316 11
316 1424
316 435
316 738
316 446
316 144
316 61
316 1517
316 4192
316 3100
316 1647
2298 1143
2298 2294
4193 4194
4193 3200
4193 645
4193 421
4193 4195
4193 481
4193 4196
4193 4197
4193 847
1791 2851
1791 1057
1791 1785
1791 2089
1791 1609
1791 4198
1791 2093
4199 2581
4199 159
4199 7
4199 316
4200 7
4200 2153
4201 11
4201 420
3008 2965
3008 4202
3008 4203
3008 4204
3008 1819
3008 998
3008 1021
3008 2646
3008 3010
3008 4205
3008 1322
4075 7
4075 3120
4075 1066
4075 4206
4075 1965
4075 800
4075 4207
4075 1971
4075 48
558 1555
558 598
558 4208
558 983
558 1735
558 4209
558 4210
558 4211
558 995
558 2175
558 2164
558 2371
558 2563
558 2260
558 79
558 3305
558 1263
558 1333
558 668
558 11
558 435
558 4212
558 2746
558 3165
558 993
558 3344
558 1176
558 485
558 925
558 3
558 2201
558 3654
558 1517
558 2129
558 447
558 2572
558 4213
558 489
558 481
558 4214
3185 4215
3185 3210
3185 7
3185 78
3185 4216
3185 4217
3185 4218
3185 1271
4219 7
4220 4066
4220 3652
4220 243
4220 3398
4220 846
4220 475
4221 244
4221 4064
4221 345
4221 679
4221 4222
4223 4224
4223 7
4223 79
4223 1093
4225 118
1293 1404
1293 1405
1293 1406
1293 4226
1293 1288
1293 1409
4227 420
4227 37
4227 146
1324 4228
1324 713
1324 38
1324 4229
1324 4230
1324 734
1324 78
1324 4231
1324 659
1324 516
1324 4232
1324 2728
1324 4233
1324 3258
1324 1700
1324 434
1324 4234
1324 456
4235 4236
4235 4237
4235 2571
4235 1925
4235 4238
4235 537
1392 4239
1392 4240
1392 4241
1392 4242
1392 4243
1392 1597
1392 38
4244 985
4244 7
4245 152
4245 7
4245 1436
4245 342
4245 88
4245 522
4245 327
4246 7
4246 4247
4246 2330
4246 254
4246 1046
3311 761
3311 187
3311 79
3311 398
3311 123
3311 4248
1991 4205
1991 3298
4249 2228
4250 297
4250 385
4250 924
1123 3892
1123 7
1123 4046
1123 4251
1123 1117
1123 4252
1123 237
1123 318
1123 1112
1123 2059
1123 2363
949 1274
949 3543
949 3651
949 4253
949 1336
949 183
949 485
949 3540
949 2553
949 2802
949 2561
949 205
949 2299
4254 326
4254 39
4254 37
4254 327
4254 88
2187 1272
447 731
447 2388
447 421
447 1153
447 4255
447 1155
447 4256
447 569
447 1275
447 558
447 387
447 300
447 452
447 4257
447 2356
447 4258
447 2099
447 4259
447 2159
447 843
447 4260
447 54
447 1174
447 93
447 38
447 163
447 399
447 812
447 1245
447 1758
447 4192
447 2149
447 1050
447 402
447 4261
447 4262
447 4263
447 1103
447 667
447 1272
1345 4264
1345 384
4265 78
4265 345
4265 123
4265 7
1998 2055
1998 2666
1998 229
1998 2066
1998 4266
1998 2365
1998 253
1020 642
197 4267
197 720
197 4268
197 2716
197 4269
197 4256
197 966
197 4270
197 4271
197 566
98 7
98 183
98 25
98 1124
98 1106
98 2063
2169 4272
2169 2167
2169 2168
3733 4273
3733 2786
3733 4274
3733 4028
3733 2244
3733 4021
3733 4275
3266 3265
3266 4016
3266 2387
1295 1289
1295 265
1295 289
1295 1291
1295 3564
1295 1288
1295 1417
1295 652
1295 1293
1295 162
1295 132
1295 529
1295 146
1295 656
1295 664
1295 648
1586 1570
1586 420
1586 1155
1586 387
1586 4276
1586 3094
1586 392
1586 79
1586 4155
1586 4277
1586 93
1586 38
1586 923
1586 399
1586 1245
1586 61
1586 4278
1586 146
1586 4279
1586 1272
1586 3455
1586 688
4280 152
4280 7
4280 292
4280 78
4280 4281
4280 4282
4280 1686
4280 48
4283 152
4283 7
4283 892
4283 37
4283 1182
4283 182
4283 1999
4283 4284
4283 1566
4283 473
4283 327
4283 2256
4285 624
4286 4287
4286 1216
4286 1033
4286 945
4286 642
4286 883
4286 1041
4288 2788
4288 398
4288 843
4288 297
4288 4289
4288 4290
3756 972
3756 3332
3756 3408
3756 454
3756 4291
3756 378
3756 4292
4293 2148
2985 1474
2985 327
3567 212
3567 3196
3567 37
3567 446
3567 1924
3567 3193
3567 146
3567 797
4294 1999
4294 797
4294 7
4294 1414
4294 497
4294 1189
1450 4295
1450 2511
1450 997
1450 3781
1450 2872
1450 2848
1450 2586
1450 1755
1450 347
1450 2427
1450 2018
1450 4296
1450 299
1450 2265
1450 574
1450 4297
1450 455
1450 4298
1450 4299
2800 4300
2800 1977
2800 3406
2800 2911
2800 4301
2800 4302
2800 2329
2800 163
2800 4303
2800 4304
2800 2573
2800 4305
2800 123
4306 1245
1919 39
1919 511
1919 2810
1919 4307
1919 4076
1919 779
1919 364
1919 1078
1919 4308
1919 843
1919 1917
1919 1920
1919 4309
1919 68
1919 4310
1919 4311
1919 9
1919 240
1919 4312
1919 4313
1919 2149
1919 4314
1919 775
1919 203
1919 452
4315 7
4315 37
4315 1780
4315 292
4315 88
4315 519
4315 38
4316 1264
4316 2185
4316 346
4316 4317
4316 3332
4316 4318
4316 4319
4316 2836
4320 516
4320 4321
4320 456
2256 7
2256 1438
2256 3595
2256 2252
2256 1536
2256 679
2256 825
2256 2254
2256 4322
2256 40
2256 45
4267 78
4267 917
4267 2149
4267 353
4267 4323
4324 1713
4324 4325
4326 4327
4326 4328
4326 2570
4326 2569
4326 4329
4326 4330
4326 481
4326 4331
4326 1154
4326 2985
4326 4256
4332 401
4332 813
4332 149
4332 398
4332 3519
401 4333
401 3625
401 297
401 2794
401 2315
401 889
401 2356
401 4045
401 4334
401 3512
401 1287
401 581
401 385
401 851
401 11
401 93
401 1260
401 4335
401 398
401 314
401 1250
401 2221
401 4336
813 2494
813 2760
813 4337
4338 1452
4338 7
4338 1885
4338 146
3519 466
3519 3336
3519 199
3519 3110
3519 4330
3519 1388
3519 906
3519 2344
3519 3191
3519 4339
3519 2716
3519 575
3519 4340
3519 2719
3519 1287
3519 1279
3519 4256
3519 198
3519 473
3519 1937
3519 297
3519 182
3519 4341
3519 4342
4343 1452
4343 519
4343 4344
4345 4346
4345 4347
4348 1452
4348 78
4349 1452
4349 3436
4349 4350
4349 2375
4349 4351
2664 4352
2664 3059
2664 4353
2664 695
2664 1514
2664 88
2664 1066
2664 2667
2664 2182
2664 1504
2664 3349
2664 2663
2664 2669
2664 2668
2664 90
4354 443
4354 3630
4354 295
4354 292
4354 348
4354 4355
4354 203
4354 385
4354 437
3630 4356
3630 1054
3630 4355
3630 2344
3630 1052
295 1233
295 1234
295 983
295 1237
295 1883
295 2329
295 444
295 573
295 1620
295 82
295 2260
295 3792
295 448
295 387
295 4357
295 3806
295 657
295 624
295 398
295 3789
295 215
295 485
295 935
295 1245
295 385
295 2433
295 1922
295 454
295 4358
295 2779
295 2517
295 4359
295 403
295 481
295 404
295 4360
295 3459
295 4361
4355 1414
4355 214
4355 3630
4355 573
571 7
571 169
571 39
571 1020
571 1952
571 1727
571 700
571 2175
571 2323
571 345
571 2305
571 560
571 4362
571 2069
571 1718
571 4363
571 152
571 352
571 3176
571 759
571 9
571 2802
571 62
571 1380
571 179
571 1782
571 178
571 27
571 318
571 25
571 59
571 154
4364 4365
4364 4366
4364 3306
4364 4367
4364 774
4368 4369
4365 7
4365 4370
4365 4371
4365 4372
4365 774
4365 4364
4365 1677
3829 86
3829 1543
3829 520
3829 886
3829 722
3829 94
3829 95
3829 4373
3829 173
3829 97
3829 1547
3829 99
3829 100
3829 491
3469 4374
3469 4375
3469 4376
3469 4377
3469 4378
3469 4379
3469 1158
3469 4380
3469 1204
3469 4381
1192 420
1192 4382
1192 2060
1192 598
1192 4383
1192 1387
1192 4384
1192 4378
1192 4375
1192 2969
1192 1834
1192 4385
1192 4386
1192 1948
1192 3212
1192 88
1192 4387
1192 882
1192 3831
1192 4388
1192 37
1192 3696
1192 4389
1192 4390
1192 2746
1192 4391
1192 2445
1192 677
1192 4392
1192 3467
1192 292
1192 4255
1192 2924
1192 318
1192 4393
1192 146
1192 243
1192 4394
3299 3297
3732 3099
3732 78
3732 2297
3732 4075
3732 1414
3732 4395
3732 4396
998 4212
998 1254
998 3007
998 759
998 4389
998 987
998 3006
998 580
998 4397
998 3072
998 3008
998 2193
998 178
998 4398
998 7
998 4399
998 1126
998 1863
4400 3523
4400 78
4400 7
4400 4401
4400 292
4402 11
4402 4403
4402 4404
4402 4405
3492 1529
3492 7
3492 292
3492 738
3492 348
3492 629
3492 123
3492 1213
3492 45
709 36
709 4406
709 2317
709 2318
709 2316
709 4407
709 611
709 4408
709 1086
709 4409
709 4410
24 7
24 93
24 2055
24 2745
24 1503
24 178
24 2644
24 88
24 2627
24 146
24 360
24 8
24 9
24 4411
352 364
352 7
352 1436
352 246
311 1263
311 1284
759 1025
759 998
4412 4413
4412 4414
3309 2694
3309 1517
3309 525
3309 1256
3309 789
3309 829
3309 4415
3309 1957
3309 3555
3309 1792
3309 1849
3309 3936
3309 1136
3309 4416
3309 4417
3309 1245
4418 4419
4418 244
4418 78
4418 875
4418 3278
4420 1414
4420 539
4420 4418
4420 473
4420 1547
4421 24
4421 4422
4421 1566
4421 292
4421 4423
4421 2998
4421 2348
4421 104
4421 4424
4421 2363
2717 1389
2717 3487
2717 1716
2717 4425
2717 2193
2717 3154
2717 4426
2717 642
2717 310
2717 582
2717 1200
2717 354
2717 4427
2717 3029
2717 55
2717 485
2717 3023
2717 2237
2717 472
2717 1206
2717 454
2717 1729
2717 4428
2717 317
2717 1282
2717 2784
2923 7
2923 2922
2097 1989
2097 2096
2097 4429
2097 4318
2097 93
2097 4430
2097 3573
2097 3195
143 4431
143 4432
143 4433
143 65
143 209
143 3791
143 392
143 1277
143 2725
143 79
143 2738
143 72
143 4434
143 1035
143 455
143 4435
143 2337
143 1283
143 4436
143 2426
143 4437
143 2399
143 1201
143 597
4438 39
4438 203
4438 88
4439 4440
4440 4439
4440 45
3696 3724
3696 2904
3696 3721
3997 1957
3997 3170
3997 4036
3997 3994
3997 4441
4442 7
4442 4443
4442 522
4442 55
4442 3101
4442 446
4442 78
44 4444
4445 4446
4447 420
4447 4448
4447 744
4447 225
4447 88
4447 2259
4447 2264
4447 1794
4447 55
4447 1365
4447 4319
4447 154
4447 40
4449 1124
4449 7
799 187
799 7
799 583
799 292
799 402
799 343
799 447
799 24
799 355
799 146
799 481
799 3902
799 3849
3510 4450
3510 849
3510 3110
3510 4451
2192 392
2192 4024
2192 576
2192 93
2192 1535
2192 329
2192 1081
2192 962
2192 4
2192 2549
2192 3291
2192 924
2192 3721
2192 4452
2192 385
2192 4453
2192 751
392 2436
392 4454
392 466
392 141
392 1155
392 962
392 4455
392 207
392 3557
392 4456
392 390
392 748
392 843
392 576
392 3629
392 4457
392 3202
392 1188
392 2505
392 581
392 1197
392 517
392 1415
392 159
392 657
392 983
392 65
392 3789
392 1039
392 888
392 1245
392 144
392 385
392 2504
392 402
392 403
392 724
392 1586
392 1105
392 3904
392 2503
392 4458
4459 93
4459 473
4460 1757
4460 187
4460 3127
4460 37
4460 875
4460 568
4460 731
4460 2288
4460 39
4460 214
4460 3175
4460 88
4460 4461
4460 1429
4460 4116
4460 1959
4460 3944
4460 1958
4460 1550
4460 345
4460 4462
432 3560
432 82
432 3595
432 421
432 3132
432 78
432 983
432 3625
432 1578
432 2103
1011 761
1011 4463
1011 3426
1011 1239
1011 1155
1011 1518
1011 2362
1011 447
1011 200
1011 558
1011 300
1011 4464
1011 3533
1011 1152
1011 4465
1011 851
1011 4466
1011 1003
1011 923
1011 1597
1011 4467
1011 1359
1011 2018
1011 3433
1011 223
4468 861
4468 385
4468 1184
4468 146
4468 4469
3080 1254
3080 475
3080 169
3080 205
3080 7
3080 1092
3080 1736
3080 2489
3080 961
3080 88
3080 4470
3080 2196
3080 3497
3080 4471
3080 1265
3080 1312
3080 1648
3080 2209
3080 3351
3080 481
3080 243
3080 1969
3080 2091
3080 384
2242 1465
2242 152
2242 4472
2242 1464
4473 4024
4473 2333
4473 38
4473 4474
4473 4475
4475 7
4475 1254
4475 2362
4475 444
4475 45
4475 578
4475 235
4475 78
4475 79
4475 348
4475 843
4475 349
4475 4476
4475 517
4475 1106
4475 159
4475 851
4475 3425
4475 4473
4475 1027
4475 485
4475 590
4475 1281
4475 1283
4475 4477
4475 4328
4475 403
4475 2285
4478 812
4478 78
4478 2839
4478 2148
4478 761
4479 7
4479 2148
4479 1707
4480 2148
4480 78
4480 1514
4480 7
4480 966
3789 3450
3789 1233
3789 4481
3789 295
3789 962
3789 297
3789 392
3789 1277
3789 4482
3789 348
3789 1188
3789 4155
3789 595
3789 517
3789 159
3789 4483
3789 93
3789 38
3789 4484
3789 576
3789 398
3789 1245
3789 144
3789 724
3789 1334
4485 4486
4485 3212
4485 4487
4485 580
4485 1957
3155 237
3155 2211
3155 37
3155 911
4488 879
4488 7
4488 778
4488 4489
4488 4490
1092 2936
1092 1382
1092 444
1092 207
1092 3420
1092 4491
1092 2304
1092 4492
1092 4493
1092 305
1092 3626
1092 3080
1092 582
1092 2771
1092 93
1092 797
1092 4494
1092 3624
1092 2350
1092 3341
1092 1945
1092 1088
1092 1924
1092 2285
1092 146
3258 713
3258 659
3258 38
3258 4230
3258 1700
3258 189
3258 1345
3258 143
3258 647
3258 1886
3258 589
3258 144
3258 2149
2431 3885
2431 2529
2431 1219
2431 4495
2431 806
2431 4496
2431 1034
2431 361
2431 4497
2431 1275
2431 1252
1184 622
1184 3107
1184 738
1184 1195
1184 3202
1184 4443
1184 343
1184 698
1184 611
1184 2421
1184 444
1184 449
1184 146
1184 1267
1184 4498
1184 4468
1184 4499
1184 3207
2433 450
2433 295
2433 1427
2433 343
2433 2984
2433 941
2433 348
2433 4500
2433 215
2433 194
2433 1792
2433 3186
2433 4501
2433 3388
2433 216
2433 2987
2433 100
4502 4024
4502 2414
4502 3447
4502 34
4502 815
4502 333
4502 1581
4278 392
4278 4024
4278 93
4278 4332
4278 1586
4278 2494
4278 398
4278 2541
4278 385
4278 1283
4278 1581
4503 515
4503 2000
4503 4504
4503 645
4503 444
4503 1586
4503 398
4503 4505
4503 808
4503 4506
4503 146
4503 442
4503 573
4503 385
4503 4507
4503 1581
4508 7
4508 37
4508 4509
4508 78
4508 2517
4508 3897
4508 4510
4511 4512
4511 1821
4511 2994
4511 229
4511 71
4511 1792
4511 1869
4511 809
4511 70
4511 4513
4514 4515
4321 11
4321 2266
4321 7
4321 4461
4321 311
4321 246
4321 3944
4321 225
4321 87
4321 354
4321 1177
4321 516
4321 1278
4321 1276
4321 1959
4321 4516
4321 1451
4321 4320
4517 7
4517 318
4517 4515
4517 4518
4517 473
4517 4519
4097 1662
4097 4044
4097 4520
4097 4521
4097 1862
4097 3811
4097 1464
4097 2028
4097 4368
4097 3306
4097 4183
4522 3291
4522 761
4522 7
4522 466
4522 295
4522 1239
4522 1561
4522 297
4522 207
4522 1276
4522 4523
4522 576
4522 1260
4522 4259
4522 348
4522 141
4522 517
4522 3614
4522 385
4522 851
4522 657
4522 1578
4522 11
4522 187
4522 93
4522 38
4522 1265
4522 398
4522 144
4522 888
4522 925
4522 3458
4522 61
4522 42
4522 4524
4522 146
4522 4525
4522 1277
1233 295
1233 292
1233 1455
1233 394
1233 2430
1233 144
1233 3789
1233 590
1233 133
1233 2941
1233 3459
1233 159
1233 310
1233 45
1233 40
3625 761
3625 38
3625 421
3625 401
3625 3038
3625 4259
3625 432
3625 149
3625 3709
3625 539
1832 4526
1832 2700
1832 1833
1832 146
1832 421
387 789
387 4527
387 295
387 1153
387 169
387 2023
387 569
387 1103
387 4157
387 4528
387 1150
387 300
387 452
387 4529
387 1451
387 575
387 1350
387 2703
387 1586
387 905
387 743
387 595
387 4426
387 4530
387 385
387 657
387 165
387 997
387 38
387 298
387 585
387 1556
387 806
387 655
387 2485
387 812
387 1245
387 61
387 2999
387 1758
387 591
387 707
387 447
387 1594
387 403
387 481
387 4289
387 1260
387 1013
387 254
3635 1517
3635 1243
3635 146
3635 669
3635 538
3635 314
3635 123
2647 4531
2647 2418
2647 1781
2647 4532
2647 990
2647 4533
2647 2642
2647 3351
2647 3346
2647 4534
2647 3209
2647 3422
720 4327
720 924
720 2454
720 3509
720 4535
720 3794
720 2716
720 346
720 4536
720 4537
720 4538
720 4539
720 1429
720 4540
720 1396
720 4541
720 4542
720 144
720 4316
720 2718
720 2237
720 4543
720 4544
720 2149
720 1182
720 4545
720 3519
720 2264
720 481
720 2285
720 1282
616 2356
616 889
616 797
616 435
616 2304
616 526
616 1274
616 2125
616 3422
616 444
616 1792
616 4546
616 1267
616 1086
616 3527
616 3
616 1788
616 1259
616 385
616 4547
616 4548
576 295
576 141
576 169
576 87
576 297
576 387
576 123
576 390
576 392
576 394
576 517
576 385
576 159
576 1621
576 11
576 187
576 93
576 398
576 144
576 924
576 1283
576 314
576 61
576 401
576 851
576 1105
4549 1642
4549 209
4549 1464
4550 3779
4550 4551
4550 1367
4552 4553
4552 4522
1642 885
1642 603
1642 4052
1642 207
1642 1963
1642 209
180 3977
180 626
180 598
180 178
180 3229
180 1120
180 4554
180 59
180 2180
180 1752
4555 4556
4555 4557
4555 2631
4558 152
4558 1931
4559 6
4559 187
1174 420
1174 443
1174 3048
1174 445
1174 1982
1174 1148
1174 453
1174 209
1174 123
1174 557
1174 1149
1174 4560
1174 93
1174 78
1174 292
1174 79
1174 1034
1174 1985
1174 1558
1174 1170
1174 308
1174 1746
1174 159
1174 851
1174 4561
1174 165
1174 4562
1174 38
1174 1219
1174 1242
1174 440
1174 806
1174 214
1174 722
1174 1176
1174 441
1174 216
1174 3
1174 454
1174 225
1174 3483
1174 447
1174 1252
1174 203
1174 442
1174 40
1174 540
1219 4562
1219 4563
1219 450
1219 560
1219 2099
1219 4564
1219 93
1219 4565
1219 442
1219 451
1219 1746
1219 594
1219 3094
1219 4467
2290 4566
2290 2582
2290 53
2290 294
2290 2902
2290 1033
2290 348
2290 2803
2290 1725
2290 1646
2290 1483
2290 1266
2290 4567
2290 1042
2290 4568
2290 4569
2290 1578
4570 1531
4570 345
4570 1436
4570 152
4571 4572
4571 761
4571 38
4571 1219
4571 4573
4571 2774
4571 4574
4571 1746
1175 348
1175 7
1175 421
1175 445
1175 423
1175 1217
1175 2510
1175 428
1175 3647
1175 1151
1175 1149
1175 2825
1175 4575
1175 1161
1175 4576
1175 3650
1175 3651
1175 10
1175 4577
1175 3584
1175 1221
1175 2774
1175 3289
1175 2896
1175 564
1175 4578
1175 1174
1175 4579
1175 4580
1175 440
1175 3035
1175 1517
1175 4581
1175 2982
1175 4582
1175 1505
1175 3328
4583 2090
4583 591
4583 348
4584 1585
4584 7
4584 466
4584 1146
4584 143
4584 647
4584 3305
4584 4585
4584 4586
4585 993
4586 4587
4586 4584
4588 4589
4588 812
4588 4590
4589 7
4589 473
4591 4592
4591 4593
4591 4594
4595 24
4595 2627
4595 78
4595 7
4595 360
4595 2939
4596 706
4596 4597
4596 692
4596 711
4598 11
4598 3172
4598 7
4598 37
4598 38
4598 39
4598 2457
4598 88
4598 698
4598 310
4598 146
4598 925
4598 385
4598 538
4598 78
4598 45
4598 155
4599 4600
4599 263
4599 3909
4599 4601
3909 4599
3909 4602
3909 2644
3909 3153
3909 1117
3909 1808
3909 4603
4601 4599
4601 146
4601 2055
4604 7
4604 4605
4604 318
2632 1878
2632 2645
2632 1857
2632 480
2632 4606
2632 4607
4608 3029
4608 93
4600 3042
4600 4599
4600 4609
4600 475
4610 4611
4610 428
4610 3647
4610 4612
4610 3491
4610 346
4610 423
4610 1170
4610 4613
4610 1206
4610 2447
4610 399
4610 3
4610 1336
4610 3660
4610 4614
4610 92
4610 312
4610 3410
4610 2185
4610 1773
4610 4615
4610 317
4610 75
4610 4616
4617 93
1411 93
1411 717
1411 1410
1411 78
1411 4618
1411 4619
1411 1415
1411 38
4620 229
4620 4621
1290 1288
1290 664
1290 1491
3984 4622
3984 215
3984 209
3984 37
3984 203
4623 4624
4623 4625
4623 4626
4627 4628
4627 99
4627 94
4627 491
1794 4629
1794 622
1794 4630
1794 3283
1794 4631
4632 4633
4632 78
4632 4634
4632 7
4632 1271
4635 4636
4637 3248
4637 78
4637 916
4637 3249
4637 926
4637 3251
4637 4638
4637 670
4639 1217
4639 7
4639 4640
1744 11
1744 658
1744 312
1744 420
1744 38
1744 1248
1744 187
1744 1414
1744 7
1744 247
1744 1516
1744 1217
1744 4639
1744 93
1744 1555
1744 4640
1744 2360
1744 2223
1744 144
1744 390
1744 4641
1200 4642
1200 79
1200 924
1200 4643
4644 761
4644 149
4644 1014
4644 1572
4645 209
4645 88
4646 7
4646 4647
4648 1737
4648 1260
4648 4649
4648 707
4648 2164
888 3450
888 466
888 3506
888 141
888 65
888 93
888 3130
888 390
888 45
888 38
888 392
888 275
888 441
888 52
888 1260
888 1642
888 295
888 348
888 4650
888 187
888 517
888 588
888 385
888 310
888 2419
888 11
888 3382
888 4651
888 4652
888 584
888 4653
888 1843
888 576
888 144
888 2989
888 149
888 216
888 1283
888 314
888 61
888 2259
888 851
888 590
888 55
888 1578
888 562
888 398
335 4654
335 4192
335 331
335 68
335 4655
335 1091
335 4656
335 332
4657 7
4657 276
4657 38
4657 100
4657 1125
812 2265
812 2164
812 988
812 93
812 997
812 645
812 1617
812 583
812 4658
812 447
812 1275
812 1213
812 3204
812 387
812 1214
812 629
812 1245
812 4659
812 1205
812 2507
2374 93
2374 949
2374 2372
2374 108
2374 1902
2374 1084
2374 4360
1270 187
1270 435
1270 1525
1270 4660
1270 4119
1270 1892
1270 1538
1270 2563
100 7
100 4582
100 4661
100 2631
100 1502
100 4662
100 78
100 9
100 511
100 3109
100 3594
100 206
100 886
100 473
100 1534
100 4657
100 1112
100 2630
100 240
100 3156
100 1241
539 1495
539 1673
539 1380
539 4663
539 114
539 744
539 358
539 4664
539 4665
539 2297
539 1851
539 3625
539 507
539 4666
539 355
539 449
539 1995
539 4667
539 4606
539 1144
2209 1018
2209 2397
2209 4389
2209 4553
2209 2398
2209 149
2209 7
2209 4668
2209 298
2209 2153
2209 3080
2209 4669
4670 4671
4670 4672
4670 1463
4673 3405
4673 4674
4673 4675
4673 831
4673 2786
4673 2392
4673 2845
4673 4027
4673 4676
4673 4677
4673 3733
4673 3266
707 4678
707 2932
707 1716
707 4679
707 4527
707 2418
707 3172
707 207
707 2023
707 4680
707 2329
707 481
707 387
707 698
707 4681
707 4535
707 4648
707 1811
707 1758
707 692
3109 2627
3109 346
3109 1557
3109 808
3109 4270
3109 3509
3109 907
3109 967
3109 1144
132 1289
132 289
132 156
132 3565
132 229
132 4682
132 4683
132 648
132 452
132 4467
1578 2507
1578 3196
1578 717
1578 2389
1578 4684
1578 4685
1578 4686
1578 4687
1578 2505
1578 3789
1578 403
1578 1393
1578 4688
1578 58
1578 2493
1578 4207
1578 1422
1578 1423
1578 2503
1578 2506
1547 4420
1547 305
4689 4690
1300 420
1300 2550
1300 1302
1300 123
1300 1305
1300 289
1300 3249
1300 985
1300 434
1300 159
1300 310
1300 146
1300 38
1300 292
1300 2430
1300 1294
1300 1297
1300 1885
1300 539
1300 950
1300 143
1300 916
1300 1429
1300 3250
1300 4691
1300 2553
1300 844
1300 4337
1300 597
4692 1465
4692 4456
4692 179
4692 4693
4694 2662
4694 4065
4694 1450
4694 229
4694 79
4694 447
4694 4695
4694 2738
4694 3311
4694 3410
4694 851
4696 822
130 1417
130 1181
130 1007
130 3565
130 4697
130 65
130 666
130 1232
130 4698
130 588
130 125
130 7
977 969
977 2548
977 981
3645 297
3645 3187
3645 93
1447 289
3500 152
3500 3499
3500 892
3500 3502
3500 282
164 1445
164 1417
164 420
164 156
164 649
164 4699
164 4700
164 78
164 2597
164 289
164 162
164 194
164 4209
164 329
164 131
164 3657
164 452
164 1044
164 132
131 7
131 420
131 649
131 294
131 295
131 1052
131 1299
131 2772
131 444
131 529
131 1302
131 1418
131 73
131 4701
131 4702
131 289
131 88
131 448
131 3036
131 1293
131 2005
131 985
131 4703
131 1499
131 3564
131 1288
131 1294
131 1297
131 1467
131 935
131 125
131 1367
131 1517
131 4704
131 316
131 2517
131 1300
4705 78
4705 7
4706 88
289 1417
289 443
289 421
289 269
289 130
289 1447
289 652
289 4683
289 164
289 529
289 1302
289 131
289 452
289 1289
289 889
289 348
289 653
289 194
289 133
289 1424
289 1499
289 3565
289 4707
289 488
289 132
289 2245
289 1300
289 648
4708 1258
4708 4697
4708 9
2210 7
2210 4667
2210 3102
2210 88
2210 298
2210 4709
1208 1204
4710 98
4711 2171
4711 4712
4713 7
4713 2854
1198 898
1198 126
1198 420
1198 594
1198 187
1198 1150
1198 1124
1198 1191
1198 79
1198 371
1198 1171
1198 385
1198 4714
1198 4715
1198 38
1198 3838
1198 2430
1198 398
1198 1039
1198 925
1198 9
1198 92
1198 143
1198 1285
1198 203
1198 2204
1198 1596
1198 844
1198 2784
1198 3233
624 4716
624 3701
624 4717
624 295
624 3170
624 983
624 4718
624 444
624 208
624 4719
624 645
624 4180
624 2356
624 2099
624 79
624 1034
624 4285
624 1390
624 3693
624 1084
624 4720
624 159
624 1018
624 625
624 446
624 4721
624 211
624 742
624 698
624 4722
624 4013
624 935
624 216
624 4513
624 4723
624 1110
624 1617
624 1207
624 950
624 4500
624 4724
624 4725
624 4185
624 3602
624 667
624 1523
624 4726
738 515
738 1583
738 1274
738 1155
738 986
738 4
738 2425
738 558
738 901
738 1187
738 300
738 2344
738 2164
738 1152
738 2563
738 2121
738 292
738 79
738 1034
738 4727
738 451
738 851
738 4728
738 624
738 1219
738 3693
738 4729
738 1737
738 736
738 1184
738 1204
738 990
738 1207
738 4730
738 229
738 316
738 1194
738 4731
738 1068
738 2193
738 670
3907 3474
3907 4159
3907 4732
1242 898
1242 1174
1242 1160
1242 1450
1242 292
1242 560
1242 229
1242 4733
1242 79
1242 398
1242 2234
1242 1275
1242 821
1242 308
1242 925
1242 72
1242 1737
1242 159
1242 2502
1242 2097
1242 165
806 898
806 420
806 3323
806 4573
806 1516
806 387
806 4734
806 1149
806 157
806 560
806 743
806 4735
806 451
806 1746
806 1171
806 1606
806 1160
806 4736
806 2431
806 2472
806 1226
806 4737
806 804
806 165
806 2970
214 421
214 1052
214 4738
214 1189
214 3140
214 3142
214 1641
214 4739
214 1414
214 3143
214 1899
214 1939
214 4740
214 216
214 314
214 61
214 3590
214 221
214 3777
214 1334
214 146
214 1054
214 225
83 1263
83 39
83 1267
3029 4741
3029 4742
3029 4743
3029 1051
3029 4744
3029 420
3029 4745
3029 1214
3029 3533
3029 1151
119 2839
119 1676
119 598
119 4746
119 105
119 2173
119 178
119 559
119 9
119 3614
119 154
119 3923
119 4076
3634 3952
3634 538
3634 474
3634 3721
3634 409
4747 11
4747 1190
1205 7
1205 2930
1205 889
1205 4344
1205 1450
1205 292
1205 3035
1205 79
1205 88
1205 4748
1205 4749
1205 952
1205 1284
1205 72
1205 300
1205 812
1205 2968
1205 2420
4750 2363
1598 181
1598 4751
1598 2570
1598 9
3071 3070
3071 4252
3071 4752
3071 4753
4754 7
4754 167
4754 2175
4754 429
4754 123
4754 3231
4754 3977
4754 1799
4754 302
4754 88
4754 743
4754 1550
4754 4755
4754 2184
4754 187
4754 37
4754 3837
4754 2177
4754 633
4754 600
4754 313
4754 2998
4754 925
4754 179
4754 4756
4754 2602
4754 181
4754 4757
4754 102
4754 488
4754 727
4754 1808
4754 90
4756 4758
4756 4759
181 152
181 7
181 178
181 2178
181 4760
181 598
181 1930
181 359
181 2855
181 2796
181 1503
181 1258
181 2854
181 3422
4757 4754
4757 360
2570 761
2570 3072
2570 187
2570 2208
2570 149
2570 2943
2570 123
2570 4761
4762 4763
4764 558
4764 78
4764 37
4764 431
4765 1438
4765 4685
4765 4330
4765 4766
4765 2799
4765 2237
4765 3675
4765 2561
2018 4295
2018 4767
2018 4768
2018 2649
2018 374
2018 1967
2018 841
2018 4769
2018 322
2018 4770
2018 1011
2018 4036
2018 4771
2018 4772
2018 4773
2018 2221
2018 4774
2018 4775
2018 1457
4776 458
4776 4777
4776 2262
4776 3573
4776 4778
4779 4780
4779 4781
4779 121
4779 4782
4779 4126
4779 2381
4779 1225
4779 123
3003 557
3003 443
3003 12
3003 79
3003 1224
3003 1173
3003 3897
3003 2231
4783 7
4783 4784
4783 3921
4783 4389
4783 4785
4783 2122
4783 1263
4036 68
4036 3997
4036 2262
4036 320
4036 4786
4573 443
4573 1219
4573 4787
4573 806
4573 1034
4573 1985
4573 1559
4573 1168
4573 1242
4573 453
4573 1746
1257 761
1257 1890
1257 466
1257 343
1257 7
1257 4788
1257 1243
1257 1451
1257 1185
1257 392
1257 2315
1257 1191
1257 3595
1257 368
1257 1260
1257 78
1257 2415
1257 88
1257 4789
1257 305
1257 581
1257 45
1257 4790
1257 657
1257 3385
1257 3332
1257 4791
1257 144
1257 4792
1257 355
1257 9
1257 1566
1257 2375
1257 1517
1257 1891
1257 591
1257 2149
1257 401
1257 4730
1257 4397
1257 143
1257 3454
1257 697
1257 4793
1559 898
1559 1160
1559 560
1559 78
1559 1177
1559 935
1168 318
3267 1013
3267 1215
3267 3263
3267 292
3267 1414
3267 1737
3267 123
453 1226
453 4794
453 1583
453 1218
453 445
453 440
453 4795
453 1034
453 1148
453 441
453 4796
453 146
453 2091
453 4797
453 1252
453 2614
453 165
4798 4799
4798 1254
4798 3907
4798 78
4798 79
4798 4800
4798 609
4798 667
4798 4801
4798 3451
4798 2231
4802 596
4802 7
1116 3624
1116 1117
1116 4803
1116 4804
1116 4805
1116 345
1116 1044
1116 1112
1116 117
1116 1125
4803 483
4803 7
4803 37
4803 435
4803 4149
4803 98
4803 318
4803 486
4803 473
4804 1318
4804 4806
4804 1116
4804 4807
4804 244
4804 243
4804 3717
4804 4808
4804 473
4804 4134
1034 898
1034 1758
1034 2826
1034 420
1034 624
1034 738
1034 445
1034 1155
1034 4737
1034 1160
1034 2777
1034 4736
1034 1218
1034 1231
1034 3323
1034 1007
1034 1174
1034 1743
1985 1020
1985 361
1985 3256
1985 4809
1985 2069
1985 4810
1985 1171
1985 1174
1985 38
1985 4811
1985 4812
1985 1761
1985 215
1985 465
1985 360
1985 239
1985 937
1985 1227
1985 181
1985 143
1985 4813
1985 4814
1985 597
4815 2462
4815 9
4816 3486
4816 4817
4818 3614
4818 4819
4818 2391
4818 2394
4818 3237
4820 1289
4820 4821
4820 1288
4820 4822
4820 4823
4824 4015
4824 1610
4824 1811
4824 4825
4824 1611
4824 4826
1850 4630
1850 3159
1850 4827
1850 4828
1850 2045
1850 1104
1850 244
1850 4829
1850 2176
1307 7
1307 644
1307 1070
1307 1456
1307 1561
1307 4830
1307 300
1307 4831
1307 1451
1307 2561
1307 4257
1307 2825
1307 578
1307 1260
1307 3652
1307 686
1307 93
1307 38
1307 1292
1307 65
1307 149
1307 1975
1307 2602
1307 753
1877 1875
1877 4832
1877 914
1877 3303
1877 4833
1877 2270
1877 4834
1877 1865
3990 7
3990 360
3990 1944
4835 4836
4835 4837
4838 2389
4838 3177
4838 347
4838 3167
4838 582
4837 4152
4837 420
4837 4149
4837 9
4837 4835
4837 473
4837 4151
4839 7
4839 4840
4839 316
4839 354
4839 4841
4839 398
4839 925
4173 215
2885 3450
2885 38
2885 1975
2885 390
2885 7
2885 686
2885 4842
2885 2886
2885 3643
2885 314
2885 3543
4843 3333
4843 1603
4843 243
4844 2377
4844 1456
4844 2748
4845 2816
4845 731
4845 1550
4845 160
160 3172
160 156
160 2563
160 4846
160 446
160 798
160 2916
160 4847
160 4848
160 4849
1550 2170
1550 474
1550 2631
1550 4850
1550 4377
1550 1736
1550 1276
1550 2390
1550 348
1550 479
1550 482
1550 4434
1550 4460
1550 311
1550 759
1550 214
1550 455
1550 354
1550 2057
1550 4554
1550 2832
1550 4851
1550 3380
1550 4852
1550 2816
2968 4466
4853 78
2816 7
2816 4854
731 341
731 2739
731 361
731 1124
731 2561
731 2315
731 2716
731 1192
731 394
731 1034
731 54
731 582
731 584
731 1495
731 354
731 661
731 730
731 1758
731 990
731 447
731 409
731 442
789 819
789 1234
789 1052
789 935
789 387
789 1059
789 2531
789 2533
789 4855
789 4856
789 4238
789 54
789 2799
789 3549
789 4857
789 1074
789 997
789 3486
789 1138
789 1031
789 4858
789 1760
789 4859
789 1651
789 481
789 927
789 4860
789 1481
789 4089
789 3575
1070 4861
1070 311
1070 7
1070 78
1070 1456
1070 4139
1070 1307
1070 4346
1070 2896
1070 1205
4862 38
4862 1030
4862 4863
4862 4864
4862 385
4862 390
3329 520
3329 246
3329 3325
3329 4865
3329 3894
3329 2357
3329 1737
3329 4866
2487 1036
2487 2536
2487 1821
2487 1759
2487 2511
2487 296
2487 2266
2487 1030
2487 594
2487 1041
2487 1013
2487 1993
2487 2527
2487 4513
2487 4298
2487 1615
2558 37
2558 4867
2558 3663
2558 4868
4869 4870
4869 758
1014 1279
2844 1318
2844 152
2844 7
2844 420
2844 37
2844 292
2844 78
2844 4871
2844 3956
2844 348
2844 261
2844 2264
2844 3
2844 45
2844 123
2844 620
2844 1185
1836 2266
1836 525
1836 819
1836 360
1836 4872
1836 4873
1836 4874
1836 2606
1836 4875
1836 1039
1836 319
1836 925
1836 2471
302 1927
302 4876
302 7
302 777
302 1930
4877 37
4346 4878
4346 4345
4346 508
4346 929
4879 216
4879 203
4879 1189
4880 927
4880 3240
4880 2585
4880 340
4880 4881
4882 4883
4882 4793
3330 2495
3330 244
3330 519
3330 243
3330 959
3330 216
3768 1243
3768 4884
4885 7
4885 4886
4885 2753
4153 1074
4153 789
4153 68
4153 4887
4153 2606
4153 2213
4153 4888
4153 821
4153 319
4153 4889
4153 314
4153 1811
4153 4167
4890 4891
4890 3733
4890 3129
4892 76
4892 4496
4892 2421
4892 4893
4892 4894
4892 3126
1591 1588
1591 983
1591 688
1591 925
1591 90
1958 93
1958 4895
1958 1265
1958 1953
1958 78
1958 222
1958 420
1958 3310
1958 925
1958 1484
1958 3828
1958 45
2214 1583
4467 4896
4467 3234
4467 4897
4467 3287
4467 3017
4467 3268
4467 1011
4467 6
4467 4898
4467 4899
4467 4900
4467 1219
4467 2709
4467 4505
4467 1039
4467 4901
4467 2165
4467 4902
4467 1209
4467 2782
4467 132
4467 4903
4904 152
3993 1132
3993 4302
3993 4905
3993 4906
3993 2230
3993 517
3993 385
3993 391
3950 4907
3950 229
3950 88
3950 861
3950 1371
3950 1681
4908 7
4908 38
4908 292
4908 4
4908 4909
4908 123
1489 4910
1489 629
4911 520
4911 630
2750 3218
2750 1803
2750 93
2750 38
2750 421
2750 2147
2750 2351
2750 1283
2750 123
4912 562
4913 401
4913 7
4913 93
4913 1845
4914 3607
4915 7
4915 37
3607 4916
3607 38
3607 3604
3607 144
3607 4082
3607 3776
1185 4110
1185 466
1185 657
1185 889
1185 421
1185 422
1185 4917
1185 144
1185 2435
1185 1393
1185 208
1185 3545
1185 61
1185 45
3427 1588
3427 1583
3427 466
3427 1975
3427 3538
3427 2703
3427 1260
3427 4918
3427 4919
3427 1716
3427 1243
3427 4920
3427 4921
3427 686
3427 1451
3427 929
3662 24
3662 7
3662 4448
3662 47
3662 78
3662 3007
3662 88
3662 4399
3662 364
3662 27
3662 90
448 7
448 645
448 3056
448 421
448 2425
448 3640
448 573
448 208
448 209
448 3094
448 4922
448 314
448 1192
448 911
448 442
448 2984
448 4923
448 347
448 348
448 581
448 1796
448 908
448 536
448 159
448 851
448 212
448 93
448 295
448 38
448 440
448 925
448 588
448 1039
448 589
448 357
448 935
448 1052
448 2607
448 179
448 3600
448 2717
448 316
448 4751
448 1285
448 594
448 446
448 670
516 7
516 456
516 450
516 4924
516 2385
4925 4926
4925 4927
4928 24
4928 4929
4928 345
4928 4930
4928 1323
4928 3043
4928 326
4928 7
4928 88
4928 1436
4406 474
4406 254
4406 1701
4406 1465
4406 4620
4406 741
4406 1794
4406 1366
4406 709
4406 4931
4406 1800
4406 37
4406 4119
4406 3458
4406 1367
4406 835
4406 892
4406 4448
4406 2318
4406 4932
4406 1346
4406 1087
4933 2171
4933 7
4933 4934
4933 78
4933 88
4933 1484
4935 1143
4935 1474
4935 243
4936 4302
4936 7
4936 4461
4937 4938
4937 4939
4940 1632
4941 4942
4943 4063
4943 2423
4943 78
4943 2953
4943 3417
4943 4061
4943 4944
4943 3938
4943 270
4943 4945
4943 2957
4943 4946
4943 1642
4943 4057
3798 1473
3798 7
3798 4947
3798 371
3798 2798
3798 123
3798 1093
3161 4948
3161 2177
3161 185
4031 4030
4031 152
4031 7
4031 637
4031 893
4031 39
4031 2297
4031 2069
4031 385
4031 326
4949 2081
4949 7
2186 3977
2186 7
2186 2011
2186 2626
2186 1944
4950 4951
4950 3412
4950 1372
4950 4952
4953 4954
4953 4955
4953 2391
4956 68
4956 213
4956 360
4956 2230
4956 1032
2203 196
2203 93
2203 950
2203 4957
2203 2188
2203 88
2203 1957
2203 4016
2203 2869
2203 4958
2203 4959
2203 4960
2203 4603
2203 4855
1465 4606
1465 224
1465 1110
1465 1144
1465 2312
4961 4962
4961 37
4961 949
4961 244
4961 349
4961 2898
4961 4963
4961 1035
4961 4964
4965 1927
4965 24
4965 7
4965 37
4965 2207
4965 326
4965 471
4965 27
4965 864
4965 83
4965 2206
4965 384
4966 3605
4966 420
4966 2209
4966 292
4966 4686
4966 146
4966 1811
1526 1514
1526 4967
1526 1524
1526 25
4968 7
2893 7
2893 204
2893 4969
2893 2317
2893 205
2893 2125
2893 3454
2893 88
2893 2135
2893 1380
2893 4970
2893 1987
2893 314
2893 61
2893 582
4971 345
4971 318
4971 574
4971 7
4971 1104
2142 731
2142 4972
2142 149
2142 357
2142 1654
2142 2141
2142 45
4973 2732
4973 716
4973 368
4973 2529
4973 292
4973 4974
4973 28
4973 3956
4973 4975
4973 3193
4973 519
4973 3250
4973 3973
4973 216
4973 4976
4973 40
4973 1382
4973 4977
2740 4978
2740 326
2740 384
3107 4979
3107 3199
3107 4822
3107 4980
3107 4981
3107 2454
3107 57
3107 1268
3107 4982
3107 904
3107 4983
3107 2751
3107 4984
3107 101
3107 37
3107 4985
3107 175
3107 1184
3107 4986
3107 4522
3107 3113
3107 150
1806 2054
1806 3231
2179 4987
2179 4988
2179 88
1154 197
1154 2302
1154 2362
1154 200
1154 3509
1154 2344
1154 2449
1154 720
1154 3794
1154 618
1154 346
1154 4989
1154 4536
1154 1287
1154 3039
1154 2348
1154 307
1154 4538
1154 4539
1154 4990
1154 4537
1154 1938
1154 198
1154 4541
1154 4542
1154 4543
1154 2998
1154 4316
1154 2718
1154 202
1154 2237
1154 4544
1154 4991
1154 4992
1154 4324
1154 591
1154 1937
1154 1182
1154 1364
1154 1039
1154 2260
1154 2285
1154 1770
1154 2206
1154 688
2365 1998
2365 2854
2365 3153
651 7
651 1195
651 646
651 2329
651 444
651 3509
651 1737
651 452
651 4993
651 390
651 4994
651 78
651 3512
651 1022
651 371
651 1464
651 144
651 923
651 149
651 3586
651 439
651 2149
651 468
651 401
651 229
651 2494
651 3459
95 7
95 885
95 4995
95 203
95 146
95 700
95 207
95 216
95 537
945 4996
4735 806
4735 121
4735 4997
4735 4998
4735 3493
4735 4999
642 599
883 1801
883 359
883 2236
883 5000
883 364
883 1106
4613 1263
4613 5001
4998 5002
4998 5003
4998 5004
4998 4819
4998 3643
4998 5005
4998 5006
3493 5007
3493 127
3493 108
3493 76
3493 899
3493 5008
3493 2057
3493 629
3493 4735
2115 5009
2115 568
2115 2212
2115 2156
2115 2113
2115 5010
2115 1952
2115 349
2115 5011
2115 2116
2115 78
2115 5012
2115 847
5013 4799
5013 4506
5013 371
5013 5014
1914 591
1914 5015
1700 1699
5016 5017
5016 318
5016 266
5016 5018
5016 104
4533 4531
4533 3745
4533 4902
4533 3185
4533 146
4533 1158
4533 2647
4533 5019
4533 4823
2973 3404
2973 427
2973 5020
2973 232
2973 1765
2973 778
2973 5021
2973 378
2973 3266
5022 3318
5022 5023
5024 1099
5024 27
758 864
1988 5025
1988 2442
1988 27
1988 5026
1988 2869
1988 5027
1988 123
1988 384
1635 765
1635 5028
1635 1666
1635 5029
1635 4940
1635 5030
1635 1634
1635 1636
1635 5031
1635 1632
1635 2282
1635 1626
2343 384
2343 37
2343 88
2343 5032
2343 5033
1708 1706
1708 4362
1708 4012
1708 1702
1708 4195
5034 5035
3168 5036
3168 582
2458 420
2458 1450
2458 1455
2458 347
2458 2984
2458 2151
2458 2494
2458 5037
2458 4743
2458 229
2458 219
2458 525
2458 146
2458 3
2458 70
2458 1189
2458 539
5038 2204
5038 519
5038 88
5038 4401
5039 1902
5039 1464
1633 2028
1633 4311
1633 764
1633 2661
2808 292
2808 1027
2808 2807
2808 5040
2808 3251
2808 5041
1682 5042
1682 5043
1682 3235
1054 2562
1054 420
1054 889
1054 3630
1054 212
1054 573
1054 2121
1054 229
1054 738
1054 343
1054 4356
1054 1902
1054 1805
1054 5044
1054 310
1054 144
1054 5045
1054 812
1054 83
1054 575
1054 292
2461 1928
2461 1146
2461 429
2461 5046
2461 1436
2461 1937
2461 1729
2461 5047
2461 229
2461 214
2461 326
2461 3029
2461 5048
2461 1532
2461 1550
2461 3654
2461 350
2461 5049
2461 327
2461 185
2461 384
2622 2672
2622 2631
2622 1531
2622 3300
2622 4311
2622 5050
2622 4183
2622 4097
2622 2282
2622 614
2622 2626
2622 2646
5051 4261
5051 2805
5052 5053
5052 37
5054 7
5054 885
5054 2356
5054 5055
5054 205
5054 2412
5054 1148
5054 5056
5054 5057
5054 1151
5058 37
5058 88
3235 1682
3235 5059
3235 5060
5061 1146
5061 2254
5061 421
5061 2911
5061 1536
5061 143
5061 2738
5061 5062
5061 3487
5061 5063
5061 3173
5061 1438
5061 433
5061 5064
5061 1797
5065 5066
5065 1806
5065 5067
5065 420
5065 37
5065 1010
614 2622
614 2810
614 444
614 4202
2293 1289
2293 302
2293 37
2293 197
2293 526
2293 401
2293 3658
2293 503
2293 88
2293 2375
2293 2287
2293 1715
2293 697
2293 571
2293 642
2293 304
2293 40
2293 5068
2293 155
5069 809
5069 88
5069 360
5069 5021
304 3892
304 7
304 716
304 5070
304 2154
304 27
304 25
304 384
347 204
347 205
347 207
347 408
347 573
347 123
347 209
347 1189
347 885
347 2304
347 2984
347 88
347 448
347 536
347 582
347 5036
347 1450
347 446
347 1722
347 214
347 216
347 218
347 538
347 2350
347 1103
347 603
347 203
347 727
347 537
347 384
2406 5071
2406 5072
2406 420
2406 1013
2406 2584
2406 2447
2406 1032
2406 78
2406 5073
2406 5074
2406 1149
2406 1844
2406 642
2406 1535
2406 5075
2406 5076
5077 2171
5077 7
5077 645
5077 343
5077 65
5077 3782
5077 2329
5077 1243
5077 45
5077 5078
5077 329
5077 348
5077 1390
5077 2997
5077 1185
5077 1208
5077 159
5077 851
5077 657
5077 1578
5077 11
5077 187
5077 4634
5077 435
5077 292
5077 5079
5077 144
5077 3038
5077 146
5077 318
5077 2886
5077 1996
5077 165
1306 2495
1306 104
1306 1292
5080 24
5080 7
5080 2457
5080 2225
5081 5082
5081 5083
5081 5084
354 1005
354 5085
354 2707
354 5086
354 4839
354 560
354 5087
354 5088
354 558
354 2331
354 452
354 844
354 2159
354 5089
354 5090
2942 236
2942 190
2942 2936
5091 5092
5091 78
5093 3240
5093 1213
5093 1541
5093 530
5093 2589
5093 4826
42 501
42 500
42 190
5094 2013
5094 5095
5094 5096
5094 243
5094 1613
5094 1865
4832 78
4832 4834
4832 7
5097 3614
5097 4661
5097 1865
4182 7
4182 37
4182 2186
4182 237
4182 2282
4182 2370
4182 1865
5098 3809
3388 1018
3388 7
3388 3234
3388 246
3388 946
3388 1079
3388 5099
3388 512
3388 2010
3388 27
3388 5050
3388 208
3388 821
3388 61
3388 5100
3388 677
3388 2093
3157 4704
3157 1865
3157 3890
3157 5101
5102 5103
5102 2561
5102 4243
1272 837
1272 5104
1272 645
1272 3048
1272 4157
1272 5105
1272 2834
1272 3779
1272 2415
1272 5106
1272 1278
1272 5107
1272 657
1272 847
1272 187
1272 3817
1272 1271
1272 5108
1272 3921
1272 2602
1272 1994
1272 2726
1272 629
1272 4289
1272 5109
1272 5110
1615 3048
1615 3097
1615 4910
1615 532
1615 5111
1615 426
1615 5112
1615 5113
1615 616
1615 3005
1615 3011
1615 3649
1615 580
1615 1552
1615 2987
1615 4337
1615 1757
1615 396
1615 585
1615 1385
1615 1407
1615 5114
1615 1877
1615 1792
1615 399
1615 2265
1615 283
1615 664
1615 3526
1615 132
1615 5115
1615 4193
1615 3169
1615 2930
2388 447
5116 152
5116 7
5116 318
5116 1414
5116 243
5116 123
5117 5118
5119 1007
5119 2149
5120 5121
5120 5122
5120 5123
5120 4826
5120 2469
5120 5124
5120 4955
5120 5125
5120 1171
5126 731
5126 7
5126 204
5126 357
5126 187
5126 88
5126 207
5126 208
5126 2323
5126 1305
5126 3195
5126 1289
5126 216
5126 314
5126 329
5126 580
5126 2069
5126 905
5126 1196
5126 5127
5126 5128
5126 3172
5126 1841
5126 4461
5126 311
5126 1956
5126 1482
5126 5129
5126 5130
5126 1645
5126 3410
5126 1958
5126 698
5126 3859
5126 1959
5126 4797
5126 3441
5126 2978
5126 5131
5126 5132
5126 4799
5126 1380
5126 2318
5126 2010
5126 1618
5126 355
5126 568
5126 287
5126 2417
5126 2537
5126 223
5126 925
5133 3204
5133 492
5134 2533
5134 78
5134 88
5134 5135
5136 401
5136 4688
3835 292
3835 78
3835 308
3835 348
3835 4
3835 1034
3835 4594
3835 165
3835 244
3835 216
3835 1746
3835 40
3835 45
3835 670
752 127
752 4453
3538 7
3538 1756
3538 443
3538 169
3538 39
3538 88
3538 2173
3538 4562
3538 1345
3538 453
3538 1438
3538 1802
3538 1806
3538 1716
3538 441
3538 4560
3538 79
3538 3782
3538 454
3538 1324
3538 1746
3538 310
3538 93
3538 37
3538 987
3538 440
3538 517
3538 1034
3538 144
3538 302
3538 5137
3538 2299
3538 434
3538 1982
3538 1209
3538 4751
3538 403
3538 442
3538 90
5138 7
5139 5140
369 624
369 292
369 5141
369 3636
369 367
369 2572
369 1014
369 310
5142 843
5142 38
5142 925
5143 1588
5144 7
5144 2398
5144 3976
5145 146
5145 5146
5145 223
5145 925
5145 3432
4665 532
4665 1774
4665 5147
4665 539
4988 2179
1355 5148
1355 5149
1355 5150
1355 1352
1355 1356
1355 5151
1355 1357
3198 7
3198 1756
3198 5140
3198 1390
3198 216
3198 2285
3198 2748
3198 243
3198 1321
3198 519
5152 1283
5152 38
5152 7
5153 731
5153 7
5153 204
5153 342
5153 169
5153 2518
5153 144
5153 4947
5153 390
5153 304
5153 5154
5153 251
5153 1414
5153 5155
5153 93
5153 37
5153 5156
5153 633
5153 698
5153 398
5153 149
5153 925
5153 314
5153 100
5153 78
5157 2867
5157 5158
5159 326
5159 7
4625 4623
4625 7
4625 78
4625 5160
4625 27
379 5161
379 5162
379 2486
379 1574
379 3549
379 3996
1204 420
1204 3469
1204 79
1204 1208
1204 1188
1204 261
1204 935
1204 1197
1204 208
1204 562
1204 437
1204 2903
5163 4302
5163 5164
5163 5165
5163 5166
1517 645
1517 5167
1517 5140
1517 1051
1517 316
1517 131
1517 274
1517 3635
1517 1484
1517 3094
1517 885
1517 303
1517 5168
1517 1495
1517 1792
1517 1515
1517 218
1517 538
1517 558
1517 1163
1517 447
1517 603
1517 403
1517 3650
1517 589
1517 597
1517 670
1496 1492
1496 37
1496 5169
1496 78
1496 5170
1496 146
1496 5112
1496 2837
3472 5171
814 1711
814 2041
814 1045
814 98
814 1046
814 246
814 88
814 251
814 1084
814 152
814 37
814 83
814 758
814 2375
814 2256
814 892
814 179
814 326
814 27
814 146
814 243
814 3897
814 811
814 2252
1695 1817
1695 1013
1695 1796
1695 1771
1695 876
1695 650
1695 1693
1695 587
1695 1702
1695 1810
1695 1730
1695 1731
1695 1743
2494 1430
2494 159
1953 93
1953 2716
1953 1265
1953 4144
1953 3709
1953 2559
1953 2152
1953 4108
1953 3038
1953 1578
1953 4146
1953 207
1953 314
1953 61
1953 355
1953 929
561 1983
561 1149
561 443
561 129
561 2579
561 4573
561 316
561 215
561 1516
561 1224
561 4258
561 1220
561 420
561 1173
561 4736
561 1148
561 9
561 5172
561 12
561 437
561 670
2907 2562
2907 1110
2907 2568
2907 2130
2907 221
2907 4355
2907 203
2907 5173
2907 5174
3459 93
3459 5175
3459 295
3459 235
3459 4208
3459 841
3459 292
3459 900
3459 1189
3459 55
3459 2709
3459 3545
3459 2259
3459 2206
650 1227
650 3290
650 1695
650 5176
650 3494
650 4255
650 2385
650 5177
650 481
650 451
650 452
650 5178
2841 5179
2841 2838
670 1583
670 421
670 2423
670 420
670 452
670 2164
670 5180
670 2708
670 303
670 292
670 79
670 1194
670 448
670 5181
670 1035
670 5182
670 5183
670 2529
670 738
670 3254
670 2391
670 1104
670 5184
670 3654
670 5185
670 1517
670 1110
670 316
670 3328
670 261
670 442
670 3459
5186 1020
5186 2969
5186 2362
5186 3487
5186 1013
5186 574
5186 1185
5186 992
5186 1806
5186 1014
5186 246
5186 2179
5186 599
5186 2365
5186 471
5186 3154
5186 642
5186 1324
5186 327
5186 1999
5186 311
5186 1991
5186 3859
5186 179
5186 1260
5186 1261
5187 1757
5187 4000
5187 304
5187 4800
5187 5188
5187 3457
5187 4003
546 542
546 3944
546 1482
546 1645
546 1958
546 5189
546 5190
5167 4730
5167 203
5167 420
5167 220
5191 78
5191 7
2023 488
2023 2695
2023 4317
2023 1013
2023 3872
2023 1450
2023 707
2023 2159
2023 2151
2023 5192
2023 3036
2023 5193
2023 923
2023 387
2023 629
2023 965
2023 2337
2023 4942
2023 1910
4523 4522
5194 766
5194 5031
5194 4044
2254 7
2254 2550
2254 2072
2254 573
2254 986
2254 2256
2254 207
2254 1926
2254 538
2254 209
2254 1189
2254 45
2254 578
2254 78
2254 88
2254 434
2254 537
2254 187
2254 37
2254 292
2254 2553
2254 214
2254 3029
2254 216
2254 218
2254 539
2254 949
2254 221
2254 1536
2254 203
2254 243
2254 244
2254 582
2254 40
5195 37
5196 2474
5196 78
5196 4886
5196 5197
1606 2691
1606 37
1606 5198
1606 3549
1606 3433
1606 5199
1606 3683
1606 5200
1606 5201
1606 2202
1606 1063
1606 5202
1606 5203
5204 152
5204 7
5204 37
5204 471
5204 88
5204 350
5204 1436
5204 473
5204 327
5205 474
5205 294
5205 4017
5205 1200
5205 558
5205 2798
5205 1774
5205 3836
5205 5206
5205 2974
5205 1336
5205 2806
5205 2240
5207 1889
5207 7
5207 38
5207 2251
5207 78
5207 244
5207 5208
5207 4714
5207 2254
5207 670
2330 2322
2330 4454
2330 5209
2330 4032
2330 5210
2330 3756
2330 5197
2330 2837
5211 5212
5211 5213
5211 1923
5211 5214
5211 5215
5211 5216
5211 3277
5211 1432
5211 5217
5211 5218
5211 1187
5211 3681
5211 5219
5211 5220
5211 2767
5211 2984
5221 5222
5221 2680
2035 1124
2035 2854
2035 3892
2105 645
2105 1070
2105 295
2105 422
2105 983
2105 93
2105 392
2105 3140
2105 385
2105 159
2105 446
2105 1035
2105 1523
2105 1588
2105 2788
2105 38
2105 2512
2105 1967
2105 3254
2105 398
2105 144
2105 215
2105 924
2105 399
2105 925
2105 314
2105 3706
2105 229
2105 316
2105 203
2105 146
2105 4497
5223 5224
5223 5225
5223 5226
5223 490
5223 1481
5223 1642
2504 392
2504 465
2504 93
2504 38
2504 3930
2504 2459
2504 2505
2504 688
2504 146
2504 2748
2504 1393
2504 517
2504 144
2504 1333
2504 2503
2504 1578
684 200
684 683
1961 7
1961 1319
1961 716
1961 2152
1961 5227
1961 1081
1961 2355
1961 88
1961 1371
1961 1279
1961 657
1961 11
1961 624
1961 3338
1961 1373
1961 4335
1961 149
1961 314
1961 846
1961 1256
1961 355
1961 2285
1961 3187
1961 224
4972 2373
2109 7
2109 5228
2109 3228
2109 4043
2109 748
2109 2665
2109 62
2109 180
2109 5229
2109 482
2109 5204
2109 1967
2109 2635
2109 2057
2109 3239
2109 217
2109 2035
2109 4851
2109 4948
2109 1858
2109 3380
2109 5230
2109 5231
2109 4554
2109 59
2109 2858
5232 326
5232 88
5232 3310
5232 146
5232 78
5232 39
5232 45
5233 398
5233 4
5233 5210
5233 203
5233 2501
5233 845
5234 637
3572 7
3572 78
3572 316
3572 1724
3572 851
3572 310
3572 203
3572 149
3572 243
3572 2573
3572 1282
3572 516
3572 1189
5006 7
5006 5235
5006 5236
5006 3284
5006 1287
5006 5237
5006 5238
5006 244
5006 5239
5006 5240
918 743
5241 152
5241 78
5241 5242
5241 318
5241 5243
5244 5245
5242 5243
3326 7
3326 420
3326 3507
3326 3508
3326 4451
3326 5246
3326 3468
3326 1602
3326 209
3326 3510
3326 1014
3326 430
3326 3513
3326 2896
3326 434
3326 1171
3326 2775
3326 3511
3326 947
3326 3515
3326 3516
3326 887
3326 2780
3326 3110
3326 849
3326 316
3326 219
3326 3518
3326 1129
3326 2097
3326 2571
3326 3242
3326 3517
3326 203
3326 3948
3326 3905
3326 437
5243 5247
5243 4808
5243 5248
5243 5242
5243 5241
87 7
87 1323
87 343
87 558
87 573
87 576
87 78
87 1068
87 5249
87 310
87 4277
87 38
87 947
87 2424
87 589
87 3576
87 3
87 592
87 3574
87 851
87 3193
87 4321
5123 37
5123 1555
5123 5250
5123 3474
5123 5120
5123 5251
5123 4658
5123 5252
5123 88
5123 367
5123 2303
5123 1795
5123 4955
5123 5253
5123 1245
5123 1834
1031 720
1031 3575
1031 997
1031 360
1031 421
1031 138
1031 1032
1031 4825
1031 927
1031 403
1031 371
1031 1035
1031 594
1031 72
1031 2501
1031 1926
1031 208
1031 589
1031 1245
1031 1398
1031 1246
5254 4509
5254 78
5254 5255
5254 2933
5254 3069
5254 38
5256 5257
5256 5258
1797 37
1797 4180
1797 1334
1797 78
1797 2069
5259 1307
5259 7
5259 875
5259 5260
5259 88
5261 3249
5262 187
5262 7
5262 179
5262 2634
5262 27
5262 146
5262 9
5262 1258
5262 1438
5262 1126
876 4809
876 1192
876 1695
876 3817
876 4396
876 326
876 1527
876 5263
876 1686
876 4533
876 775
876 3369
876 427
876 5264
876 2190
876 2323
876 1296
876 455
1287 401
1287 1279
1287 2355
1287 1234
1287 5265
349 716
349 159
349 440
349 343
349 447
349 1275
349 1285
349 310
349 1039
349 355
349 925
349 588
349 5266
349 2115
349 3
308 986
308 204
308 2969
308 445
308 1052
308 207
308 208
308 38
308 4795
308 885
308 88
308 5267
308 581
308 3186
308 1284
308 451
308 536
308 1746
308 93
308 1933
308 584
308 292
308 446
308 1351
308 1039
308 216
308 314
308 1226
308 1821
308 1593
308 2264
308 146
2267 797
2267 5268
2267 5269
2267 589
2267 1382
2267 2573
5270 5271
1160 5272
1160 420
1160 2633
1160 1555
1160 578
1160 1219
1160 221
1160 5273
1160 540
1160 1559
1160 1171
1160 925
1160 1252
1160 1701
947 7
947 466
947 38
947 3326
947 276
947 2943
947 83
947 4681
947 851
947 657
947 1865
239 5274
239 236
239 1556
239 214
239 2573
239 4790
239 3726
239 1908
239 2987
239 943
5275 4466
5275 2398
356 292
356 4127
356 2137
356 78
356 1527
356 214
356 88
356 4
356 1957
356 318
356 349
356 573
356 936
356 670
356 540
356 4337
5276 1763
5276 7
5276 93
5276 4649
5276 447
5276 4470
5276 924
5277 458
5277 4817
5277 5278
5277 1247
5277 5279
5280 1146
5280 2442
5280 243
5280 3010
5280 123
5280 384
5281 4142
5281 5177
5282 4540
5282 78
5282 4805
5282 2719
5282 5283
5282 2961
603 294
603 1603
603 2518
603 206
603 4944
603 207
603 208
603 209
603 685
603 1642
603 347
603 4947
603 5284
603 3379
603 4195
603 4749
603 446
603 887
603 1963
603 3706
603 2584
603 5285
603 3100
603 3134
603 220
603 1647
603 597
4185 11
4185 3860
4185 7
4185 624
4185 2366
4185 813
4185 3451
4185 78
4185 539
1546 1801
1546 7
1546 470
1546 4748
1546 78
1546 910
1546 3260
1546 2640
1546 677
1546 97
1546 3614
1546 4986
1546 1597
1546 100
1546 491
5286 2195
5286 5287
5286 78
5286 5288
5289 368
5289 1572
5289 2533
5289 1482
5289 370
5289 5290
5289 2091
5289 5291
5289 5292
2061 7
2061 1694
2061 2305
2061 326
2061 178
2061 481
2061 2056
2061 614
2061 327
2061 45
5293 152
5293 420
5293 311
5293 187
5293 37
5293 214
5293 39
5293 1482
5293 15
5293 1189
5293 302
5293 1550
5293 5294
5293 216
5293 27
5293 61
5293 2375
5293 2206
5293 40
2104 7
2104 302
2104 2102
2104 2365
2104 2042
2104 2069
2104 27
2104 345
2104 1965
2104 3897
512 3191
512 4180
512 345
512 889
512 4448
512 510
512 3707
512 941
512 2642
512 2625
512 5173
512 3388
512 412
512 7
512 1271
5295 5296
1418 3745
1418 3856
1418 455
1418 1722
1418 1093
1418 1291
1418 146
1418 4569
1418 3828
5297 5298
5297 963
2840 37
2840 3263
2840 76
2840 2390
2840 5299
2840 2838
2840 5300
2840 364
2840 39
4038 1570
4038 2788
4038 3254
4038 5301
4038 1237
4038 4037
4038 697
4038 669
4038 385
4038 924
5302 5303
5302 2091
5302 354
5303 5304
5303 5302
5303 5305
5303 1156
5303 5306
3938 152
3938 93
3938 4943
3938 1401
4863 2512
4863 7
4863 525
4863 317
4863 329
4863 4862
4863 2126
4863 297
4863 93
4863 301
4863 123
5307 1289
5307 223
333 3784
333 1552
333 5308
333 3995
333 1220
333 963
333 5288
333 5309
333 5310
333 5033
113 5311
113 2805
113 2064
113 5312
113 218
113 3694
113 103
113 5313
113 5314
113 5315
113 3379
113 3398
113 5316
113 216
113 2125
113 1963
113 5317
113 5318
113 2806
5319 7
5319 345
5319 169
5319 229
5319 870
5319 5320
5319 517
1895 5321
1895 340
1895 360
5322 1605
5322 321
5322 854
5322 4776
5322 2784
1407 7
1407 830
1407 624
1407 649
1224 451
1224 445
1224 1149
1224 561
4887 214
4887 624
4887 519
4887 384
5323 3652
5323 2510
2462 5324
2462 1821
2462 4815
5325 7
5325 1817
5325 3056
5325 5016
5325 5326
5325 3108
5325 3650
5325 911
5325 1336
5325 5327
5325 442
5325 746
5325 104
5325 738
5325 208
5325 209
5325 2389
5325 380
5325 880
4951 3848
4951 1455
4951 1314
4951 4950
4951 1340
4951 355
4951 5328
4951 5329
4951 2908
1314 1340
1314 133
1314 5330
1314 5331
1314 5005
1314 1317
5332 4815
5332 2069
1340 1289
1340 4951
1340 1314
1340 1142
1340 653
1340 131
1340 5333
1340 5334
5335 61
5335 2454
5335 37
5335 88
5335 1051
5329 5336
5329 3412
5329 1372
5329 4951
5329 3483
5329 1375
5329 4952
5329 5337
5338 78
1723 7
1723 94
1723 97
1723 5339
1723 5127
3848 1482
3848 475
3848 88
1455 3745
1455 1233
1455 2091
1455 1052
1455 208
1455 5340
1455 131
1455 4897
1455 3848
1455 4222
1455 617
1455 2955
1455 1454
1455 371
1455 3852
1455 1382
1455 2771
1455 584
1455 214
1455 2603
1455 4975
1455 1110
1455 4951
1455 3636
1455 146
1455 223
1455 2908
1455 5341
5342 818
5342 4910
5342 767
5343 5344
5343 2448
5343 5345
5343 2175
5343 7
5346 2078
5347 761
5347 311
5347 38
5347 3099
5347 4910
5347 318
5347 146
5347 187
5347 5348
5347 123
5347 61
5347 2078
2175 3977
2175 7
2175 598
5349 5350
5349 4161
5349 88
5349 5351
5349 5352
5350 5351
5350 5349
5350 223
5351 5350
2148 7
2148 1514
2148 4478
2148 4479
2148 88
2148 4480
2148 183
2148 123
2148 384
2148 628
2148 90
5181 5353
5181 738
5181 3170
5181 741
5181 2689
5181 318
5181 517
5181 670
5181 2093
507 1673
507 1254
507 502
507 329
507 3561
507 1857
507 539
5354 5355
5355 5354
5355 78
5355 37
5356 7
5356 5357
1358 910
1358 598
5358 2582
5358 5359
5358 5360
5358 3972
5358 2962
5358 270
5358 1955
5358 4057
163 7
163 558
163 5361
163 447
163 3351
163 996
163 5362
1959 1192
1959 5363
1959 1651
1959 1385
1959 5364
1959 575
1959 1302
1959 5365
1959 1618
1959 3193
1959 4321
1959 465
1959 207
1959 5366
1959 175
1959 5367
1959 2072
1959 5368
5369 203
5369 144
5369 37
5369 39
5369 5203
5370 1109
5370 146
5370 2900
2903 1110
2903 560
2903 4686
2903 203
2903 746
2903 1792
2903 303
2903 216
2903 1204
2903 1137
5371 7
5371 292
5371 2064
5371 326
5371 363
5371 1985
5371 1794
5371 442
5371 5372
5371 1804
2731 925
1804 996
1804 2544
1804 2259
1804 2750
3540 5362
3540 163
3540 37
3540 1751
3540 7
853 322
853 5373
5374 536
5374 1196
5374 15
5375 4359
5376 2904
5376 224
5376 37
5376 1189
5376 39
5376 214
5376 27
5376 318
5376 4554
5376 3
5376 2180
5376 2035
5377 4795
5377 7
5377 420
5377 37
5377 2315
1113 1112
4926 5378
4926 4925
4926 311
4926 15
4926 4927
1878 152
1878 2645
1878 318
1878 2632
1878 598
5379 37
5379 5380
5380 5381
5380 5382
5380 5379
5380 5383
5380 5384
5380 5009
408 562
408 582
408 347
408 4253
408 1051
408 3167
408 3169
408 537
5385 5386
5385 2392
5385 333
1419 1417
1419 93
1419 37
1419 4494
1419 2568
1419 1291
1419 78
1419 7
1419 88
1419 4534
1419 345
1419 2373
1419 146
1419 1258
1419 123
1419 1427
1419 5026
5387 37
5387 5388
5387 3119
5387 5389
5387 4029
5387 15
2135 4554
2135 2858
2135 1530
2135 914
5390 4774
5390 5373
5391 506
2984 5392
2984 294
2984 3097
2984 1052
2984 408
2984 206
2984 207
2984 208
2984 209
2984 204
2984 2440
2984 885
2984 2304
2984 303
2984 347
2984 448
2984 1259
2984 536
2984 2105
2984 5393
2984 205
2984 113
2984 537
2984 93
2984 5394
2984 215
2984 216
2984 61
2984 2350
2984 3316
2984 5395
2984 219
2984 1247
2984 1490
2984 967
2984 5396
2984 1093
2984 603
2984 1963
2984 437
5397 1603
5397 5398
5397 37
5397 5399
5397 318
3188 1747
3188 37
3188 7
3188 5400
3188 743
3188 3158
1931 152
1931 275
1931 2631
1931 840
1931 3212
1931 2366
1931 2368
1931 5401
1931 2642
1931 2120
1931 5402
1931 1930
1931 2636
1931 146
1931 479
1931 573
1931 1144
1568 352
1568 1566
5403 37
5403 7
5403 2686
4494 5404
4494 423
4494 38
4494 399
2568 4828
2568 39
2568 5405
2763 724
2763 93
2763 1329
2763 926
188 2173
188 186
188 45
188 1957
4236 203
5406 1757
5406 216
5406 204
5406 5407
5406 437
5408 2397
5408 38
5408 295
5408 243
5408 385
5408 61
5408 2922
4090 4088
4090 5409
4090 5410
4090 3494
4090 5411
4090 1821
4090 4193
4090 3675
5410 577
5410 5412
5410 738
5410 292
5410 5411
5410 4932
5410 5413
5410 925
5410 1534
5410 3158
5410 5414
5410 4090
5415 2750
5415 4181
5415 4854
5415 5416
5415 1124
5415 4423
5415 2628
5415 2673
5415 801
5415 4074
5415 78
5415 4012
5415 2069
5415 3947
5415 2646
5415 4690
5415 1436
5415 5238
5415 5417
5415 1364
5415 244
5415 15
2398 2397
2398 2209
2398 4923
2398 5144
2398 4281
2398 1508
1156 3784
1156 3786
1156 856
1156 1171
1156 4958
1156 5033
5418 522
769 778
5419 88
5419 5420
5419 3341
5421 7
5421 38
5421 4448
5421 1260
5421 144
5421 149
5421 2646
5421 45
2661 1633
645 3453
645 1555
645 840
645 445
645 1155
645 1052
645 558
645 1714
645 444
645 1737
645 452
645 671
645 2669
645 748
645 1716
645 4752
645 2502
645 2533
645 79
645 448
645 5422
645 159
645 1036
645 93
645 624
645 1967
645 5423
645 812
645 2603
645 5077
645 2637
645 1517
645 627
645 4501
645 4193
645 5009
645 1272
1234 7
1234 466
1234 789
1234 295
1234 141
1234 983
1234 516
1234 1619
1234 123
1234 2722
1234 1185
1234 1014
1234 889
1234 2356
1234 78
1234 2355
1234 5424
1234 1239
1234 2943
1234 385
1234 1746
1234 159
1234 1287
1234 11
1234 93
1234 398
1234 485
1234 1271
1234 156
1234 2149
1234 401
1234 403
1234 1334
4871 11
4871 885
4871 2844
4871 292
4871 295
4871 214
4871 348
4871 3782
4871 261
4871 88
4871 203
4871 420
4871 697
4871 1958
4871 620
4871 93
4871 1185
5425 3702
5425 5300
5426 5427
5426 37
5426 5428
5426 5337
5426 5429
4830 1307
4830 1456
1713 5430
1713 592
1713 1182
1713 5431
1713 182
1713 4324
1713 1464
1713 570
1713 306
1713 584
1713 2285
1713 1053
1713 1996
1713 75
1713 597
5179 5432
5179 2841
5179 45
5432 5179
5432 2841
4270 5433
4270 5434
4270 3509
4270 197
4534 152
4534 7
4534 4848
4534 624
4534 2647
4534 1419
390 386
390 466
390 1255
390 2695
390 301
390 573
390 3130
390 576
390 3196
390 403
390 1188
390 2316
390 145
390 5435
390 517
390 385
390 159
390 851
390 4715
390 1589
390 1744
390 4484
390 1556
390 398
390 399
390 1620
390 717
390 2885
390 402
390 590
390 1578
3051 1263
3051 5436
3051 657
3051 207
2315 716
2315 169
2315 343
2315 1237
2315 297
2315 387
2315 1189
2315 45
2315 2582
2315 1838
2315 5437
2315 305
2315 4593
2315 5292
2315 4970
2315 1709
2315 5438
2315 165
2315 5439
2315 93
2315 584
2315 5440
2315 586
2315 455
2315 640
2315 1266
2315 5441
2315 5442
2315 2832
2315 401
2315 1782
2315 5131
2315 1578
2315 4693
2315 5443
2315 2995
5444 2533
5444 247
5445 1535
5445 5204
5445 1307
5445 2211
5445 1877
5445 1963
5445 5446
5445 880
4238 7
4238 789
4238 1617
4238 1192
4238 2533
4238 88
4238 1618
4238 4235
4238 353
4238 1245
4238 1246
371 3983
371 33
371 1456
371 1031
371 2546
371 4944
371 894
371 5447
371 2694
371 875
371 2050
371 4855
371 367
371 5448
371 5449
371 5450
371 351
371 5451
371 1464
371 175
371 1757
371 1380
371 5452
371 4874
371 447
371 3898
371 4061
371 2153
371 4444
371 4351
371 1043
371 5453
371 54
5454 355
4889 4153
4889 1805
4889 1750
4889 2375
4889 3284
4889 2515
4889 381
4889 1681
4889 45
4889 243
4889 15
4889 5455
4889 358
4889 1040
4889 5456
4889 4991
5457 475
5457 296
5457 343
5457 2297
5457 4085
5457 305
5457 851
5457 4794
5457 37
5457 5458
5457 244
5457 214
5457 355
5457 216
5457 1845
5457 2502
5457 3828
5457 509
5457 4748
5457 1375
5457 3897
5457 1368
2470 2420
2470 597
5459 7
5459 373
5459 2071
5460 178
4881 1989
4881 5461
4881 247
4881 3263
5462 2562
5462 7
5462 93
5462 5463
5462 1414
5462 1603
5462 5291
5462 423
5462 1189
5462 203
5462 206
5462 4146
5462 5005
5462 209
5462 3700
5462 221
5462 45
5462 537
5464 5465
5464 7
5464 347
5464 1485
5464 456
5466 338
5466 155
5466 535
2829 152
2829 2884
2829 7
2829 5467
2829 2827
2829 88
2829 98
2829 327
2829 3356
3548 3988
3548 5468
3548 3546
3548 5469
3548 5470
3548 2244
3548 4826
3548 5471
1495 731
1495 515
1495 466
1495 197
1495 1962
1495 3509
1495 4826
1495 2507
1495 4339
1495 4989
1495 581
1495 1278
1495 187
1495 3177
1495 5472
1495 3039
1495 812
1495 2237
1495 61
1495 5473
1495 539
1495 2208
1495 591
1495 1182
1495 2533
1495 2658
5474 5475
5474 7
5474 4504
5474 1572
5474 5476
5474 88
5474 2126
5474 5477
5023 2173
5023 318
5023 5022
5478 5479
5478 4083
5478 624
5478 1215
5478 2983
5478 4769
5478 3447
5478 5480
5478 2018
5478 371
5478 2722
5292 2327
5292 2315
5292 2531
5292 1641
5292 169
5292 5289
776 292
2025 7
2025 1470
2025 106
2025 776
2025 5481
2025 3304
2025 2629
4183 2622
4183 2370
4183 1520
4183 2629
4655 4035
4655 3785
4655 3760
4655 335
4655 5482
2706 1124
2706 1531
5483 2772
5483 5484
5483 875
5483 244
3646 208
3646 665
3646 3100
3646 519
3646 1523
535 2476
535 872
535 326
535 774
535 5485
535 350
5104 3047
5104 7
5104 3426
5104 2179
5104 78
5104 2873
5104 371
5104 458
5104 1272
353 5486
353 3527
353 580
353 1617
353 1385
353 5487
353 88
353 4238
353 2681
353 1618
353 355
353 54
353 5488
353 351
940 219
940 875
940 78
940 2221
940 1514
940 4493
940 1534
940 939
940 326
940 597
5489 1029
5489 5490
1514 5491
1514 5492
1514 7
1514 397
1514 1527
1514 2664
1514 1066
1514 665
1514 276
1514 5493
1514 90
5494 152
5494 7
5494 37
5494 2069
5494 2373
5494 5495
5494 473
5494 2206
5496 5497
5496 5498
5496 303
5496 1603
5499 5500
1928 1927
1928 152
1928 7
1928 302
1928 115
1928 2369
1928 327
1928 412
5501 761
5501 93
5501 574
5501 244
5502 1412
5503 5504
5505 2172
5505 2857
184 178
184 1346
184 2063
5506 5507
5506 78
5506 38
5506 2264
5507 5506
2583 2535
2583 520
2583 2422
2583 398
2583 5278
2583 458
2583 5423
2583 72
2583 3824
2583 144
830 1407
830 828
5508 1980
5508 670
5509 1571
2848 4910
2848 2389
2848 1450
2848 5510
2848 2845
5511 7
5511 38
5511 144
5512 7
5513 4234
4448 3662
416 3912
5514 1705
5514 5515
5516 276
5516 88
5516 3300
5516 600
5516 2369
5516 473
5516 5517
40 515
40 1583
40 466
40 7
40 900
40 3487
40 420
40 453
40 45
40 38
40 867
40 1174
40 24
40 435
40 3254
40 1722
40 214
40 1891
40 216
40 3
40 3654
40 2637
40 2904
40 5518
40 229
40 318
90 7
90 389
90 801
90 116
90 272
90 1514
90 88
90 4139
90 360
90 5519
90 694
90 1403
5520 420
5520 169
5520 205
5520 207
5520 208
5520 1926
5520 209
5520 2315
5520 885
5520 2304
5520 603
5520 4085
5520 843
5520 536
5520 537
5520 212
5520 398
5520 215
5520 61
5520 3099
5520 2288
5520 2138
5520 2264
5520 1165
5520 437
5521 7
5521 326
5521 88
5522 5523
5524 5525
2228 5033
2702 2699
2702 2509
2702 4685
5526 93
5526 687
5526 78
5526 79
5526 516
5526 5527
5526 5528
5526 1204
5526 671
5526 688
1736 4979
1736 1694
1736 5529
1736 98
1736 123
1736 78
1736 508
1736 1731
1736 146
1736 4044
1736 2305
1736 25
1736 679
1736 2277
1736 102
1736 2721
1736 539
1736 892
1736 776
1736 2278
1736 559
1736 5530
1736 412
1736 5531
5527 7
5527 671
5527 1451
5527 246
5527 526
5527 1177
5527 679
5527 143
5527 5532
5527 600
5527 318
5527 1792
5527 2553
5527 985
5527 5161
5527 3768
5527 310
5527 292
5533 5534
5533 2277
5533 4044
5533 769
5533 4099
5535 2756
5535 5255
5535 88
5535 5536
5535 333
5535 15
1412 1078
1412 7
1412 229
1412 88
1412 1083
1412 3245
961 2518
961 203
961 7
5537 5072
5537 5538
5537 5539
5537 5540
5537 5541
5542 37
5542 88
1223 1806
1223 1517
1223 179
1223 1274
1223 7
1223 1347
1223 88
1223 2333
1223 3798
1223 451
1223 5148
5543 2694
5543 1645
5543 2682
5544 885
5544 1241
5544 1641
5544 1195
5544 1603
5544 843
5544 1794
5544 93
5544 517
5544 2961
5544 209
5544 1189
5544 537
5545 5546
5545 1152
5545 5547
5545 5548
3035 11
3035 93
3035 466
3035 443
3035 1248
3035 61
3035 2564
3035 560
3035 3025
3035 5016
3035 2207
3035 315
3035 5549
3035 812
3035 385
3035 429
55 45
55 3456
55 346
55 329
55 1367
55 3804
55 1366
55 4909
55 396
55 38
55 5550
55 485
55 1362
55 1283
55 3869
55 61
55 2259
55 5551
55 36
55 591
55 56
55 4445
5552 2266
5552 1020
5552 525
5552 591
5552 5553
5552 38
5552 229
5552 4887
5552 3528
5552 88
5552 1194
5552 3
5552 93
5552 3257
5552 360
5552 72
5552 216
5552 453
5552 597
5552 1811
5552 1700
5554 7
5554 4596
5554 4855
5554 229
5554 5555
5554 2695
5554 698
5554 1285
5554 4619
5554 1844
5554 2799
5554 169
5554 4116
4982 3291
4982 78
4982 38
4982 7
4544 720
4544 7
4544 1182
4544 178
4544 2297
4544 532
4544 558
2418 707
2418 5556
2418 5557
2418 5558
2418 500
2418 2647
2884 2829
2884 5281
2884 2236
2884 362
2884 3130
2884 2882
2884 5559
2884 1271
5560 7
5560 5561
5560 78
5560 746
5560 5562
5560 4276
3341 78
3341 1092
3341 3344
3341 534
3341 3339
3341 1281
3341 3347
3341 2103
3342 3866
3342 3344
3342 3339
3342 2597
5032 292
5032 2343
5032 171
171 152
171 7
171 166
171 326
171 5032
171 593
171 98
3305 7
3305 39
3305 897
3305 759
3305 446
3305 905
3305 1805
3305 558
3305 1176
3305 777
3305 481
3305 5563
3305 3632
3305 4311
3305 452
3305 78
5564 2072
5565 3280
5565 326
5565 3662
5565 37
5565 7
2680 5566
2680 5567
2680 3659
2680 5568
2680 318
2680 1885
5569 392
5569 295
5569 983
5569 398
5569 4
5569 962
5569 1578
5569 1272
1977 5570
1977 2800
1977 88
1977 698
1977 4301
1977 4470
1977 5571
1977 5572
1977 2127
1977 78
1281 501
1281 207
1281 5112
1281 311
1281 305
1281 1196
1281 2798
1281 1578
1281 1018
1281 93
1281 37
1281 1843
1281 144
1281 925
1281 146
1281 3209
1281 5077
1281 3341
1281 990
1281 318
1281 3339
1281 1669
1281 5573
1281 631
840 7
840 645
840 5574
840 4334
840 229
840 646
840 5575
840 3070
840 1931
840 2748
840 2121
840 252
840 537
5576 2750
5576 295
5576 2072
5576 65
5576 1238
5576 207
5576 5201
5576 2254
5576 577
5576 889
5576 943
5576 516
5576 307
5576 517
5576 2997
5576 187
5576 583
5576 38
5576 886
5576 292
5576 354
5576 887
5576 2211
5576 589
5576 5577
5576 3526
5576 1958
5576 1105
3786 5578
2072 1149
2072 37
2072 2071
2072 1163
2072 5564
2072 5579
2072 61
5580 7
5580 360
5580 1957
4140 229
5581 209
5581 146
3627 211
3627 3594
2510 5323
2510 1456
2510 4947
2510 3652
2510 5582
2510 1367
5583 94
3647 5584
3647 3072
3647 3006
5585 7
5585 1851
3485 3522
3485 5586
3485 88
5587 1146
2915 2914
2915 146
5588 37
5588 2828
5588 5589
5588 4869
5588 3660
745 7
745 1805
745 5590
745 736
745 1312
745 3422
745 5591
2916 5592
2916 2032
2916 292
5593 5594
2918 7
2987 213
2987 212
2987 3192
2987 1789
2987 797
2987 3154
2987 214
2987 446
2987 798
2987 1924
2987 314
2987 239
2987 1923
2987 589
2987 1787
2987 5595
2987 209
2987 2334
1018 7
1018 466
1018 1281
1018 421
1018 5596
1018 4930
1018 5597
1018 5598
1018 677
1018 3080
1018 93
1018 583
1018 38
1018 1017
1018 925
1018 1184
1018 1267
1018 2209
1018 221
1018 755
1018 624
1018 2914
4679 92
4679 93
4679 4045
4679 292
4679 707
4679 244
4679 403
4679 2221
122 120
122 102
122 1681
122 78
122 121
122 488
122 2012
122 444
122 4126
122 1971
122 4755
122 5599
122 1965
122 880
5600 187
5600 617
5600 475
5600 600
5600 2649
5600 185
5601 1143
5601 5099
5601 88
5601 3300
4582 5602
4582 875
4582 100
4582 3897
62 5603
62 5604
62 767
62 1862
62 785
62 5605
5606 788
5606 885
5606 797
5606 38
5606 3099
5606 303
5606 3100
5606 3092
5606 3094
5606 223
5606 2264
5606 901
5606 667
5606 287
5606 4860
5606 274
5606 208
5606 1517
5606 385
5606 218
5606 3647
2296 78
5607 162
5607 4708
2026 1738
5608 182
5608 360
1996 5151
1996 1713
5609 1310
3331 1450
3331 4874
3331 229
3331 4855
3331 5610
3331 4813
5029 5563
5029 5611
5612 225
5612 5613
1657 763
1657 4044
1657 4520
1657 5031
1657 5614
1657 106
1657 1275
1657 3369
1657 3306
1658 763
1658 7
1658 785
1658 764
1658 5615
1658 4520
1658 5616
1658 3367
1658 609
1658 5617
1658 5618
1658 5050
1658 1632
1658 1665
1658 5619
1658 1862
1658 1677
3981 170
5620 5621
5620 1265
5622 2164
5622 4110
5622 7
5622 79
5622 5623
5622 952
5622 1670
5622 735
5622 1279
5622 2482
5624 3956
3385 208
3385 5625
3385 473
3385 1569
765 1627
765 5626
765 5611
765 5627
765 1635
765 5628
765 5629
765 5563
765 5630
765 5631
765 1675
765 5632
1671 1664
1671 1624
1671 2272
1671 767
2894 1110
2894 446
2894 695
2894 5633
2894 5634
2894 385
5635 525
5635 254
5636 4897
5636 935
5636 3187
5636 2306
5636 1483
906 11
906 126
906 3469
906 5637
906 1
906 5638
906 4259
906 143
906 3519
906 743
906 1293
906 343
906 3699
906 485
906 925
906 1430
906 3
906 144
906 333
906 1213
906 5639
4819 5640
4819 78
4819 2722
4819 7
4819 2395
1631 5641
1631 7
1631 1627
1631 5617
1631 5031
1631 5642
1631 1629
1631 3367
1631 766
1631 1664
1631 5029
1631 1632
1631 1014
1631 1675
1631 327
1631 1636
1631 1677
5643 5644
5643 37
5643 2244
5643 573
1632 763
1632 1624
1632 766
1632 5642
1632 3367
1632 1663
1632 1658
1632 1631
1632 5645
1632 1706
1632 1665
1632 1626
5646 1114
5646 2397
5646 345
5646 152
5646 244
5646 4828
5646 243
5646 9
5646 473
1636 5647
1636 5626
1636 5648
1636 1629
1636 5627
1636 1630
1636 1631
1636 1632
1636 5649
1636 1665
1636 1675
1636 1626
1636 1677
5650 5651
5650 7
2694 1452
2694 5652
2694 371
2694 5653
2694 1615
4466 1279
4466 1589
4466 5654
4466 2968
4466 5655
4466 5656
4466 1014
4466 1937
5657 2429
5657 2634
5657 420
4003 5187
4003 5658
4003 2696
4003 592
4003 5659
4003 5660
4003 152
4003 679
4003 4800
4003 3284
4003 5661
4003 98
4003 3457
4003 5662
1757 5187
1757 3998
1757 1950
1757 5663
1757 5658
1757 5664
1757 3948
1757 371
1757 5665
1757 1013
1757 3184
1757 4000
1757 5660
1757 2973
1757 679
1757 5666
1757 4003
1757 1245
1757 5667
1757 4800
1757 5661
1757 2127
5589 5588
5668 1757
5668 5669
5668 93
5668 88
5668 4800
5668 297
5668 203
5668 5661
5668 4001
5668 4003
5668 3948
115 1928
115 5670
115 3108
115 181
115 870
115 105
115 1122
115 5671
5672 78
2146 367
2146 2427
41 70
41 35
41 5673
41 44
41 1795
5674 1282
5674 7
5674 3998
2127 1757
3582 3183
3582 1234
3582 1236
3582 343
3582 1299
3582 2454
3582 3545
3582 37
3582 1323
3582 588
3582 4530
3582 851
3582 48
3582 11
3582 1485
3582 396
3582 583
3582 1183
3582 446
3582 398
3582 660
3582 5675
3582 5676
3582 485
3582 798
3582 1907
3582 1105
167 5677
167 5678
167 2045
167 5679
3739 7
3739 1781
3739 37
3739 5680
3739 39
3739 214
3739 232
3739 1336
2880 5681
297 295
297 169
297 78
297 1103
297 4789
297 4085
297 403
297 6
297 925
297 207
297 301
297 5682
297 657
5683 3390
1099 5155
5684 5685
5684 345
5686 3727
5386 5385
5687 5688
5687 78
5687 88
329 3210
329 187
329 3708
329 731
329 5689
329 4121
329 5690
329 575
329 4507
329 424
329 153
329 5623
329 55
329 5691
329 5692
329 208
329 216
329 2045
329 5077
329 5693
1421 7
1421 1642
1421 1291
1421 39
1421 5694
1421 88
1421 5695
1421 573
1421 208
1421 5057
1421 1189
1421 1798
1421 616
1421 209
1421 1837
1421 1755
1421 348
1421 536
1421 2171
1421 212
1421 584
1421 3140
1421 446
1421 2642
1421 3029
1421 589
1421 216
1421 5174
1421 3828
1421 4174
1421 915
1421 316
1421 143
1421 4932
1421 203
1421 1578
1421 78
1421 224
1421 3233
1421 670
1279 761
1279 3945
1279 343
1279 7
1279 5696
1279 301
1279 5622
1279 2315
1279 1716
1279 2716
1279 1953
1279 1287
1279 1371
1279 581
1279 2943
1279 2118
1279 11
1279 187
1279 93
1279 38
1279 1265
1279 3132
1279 4335
1279 5079
1279 3038
1279 1378
1279 355
1279 3
1279 314
1279 1398
1279 149
1279 1256
1279 2602
1279 3519
1279 2901
1279 2285
1279 2886
1279 224
5697 78
5697 1014
5439 2207
5439 1046
5439 5174
5439 2126
5439 207
5439 1276
5439 123
5439 1014
5439 1185
5439 2449
5439 276
5439 593
5439 78
5439 1931
5439 864
5439 880
5439 15
5439 1805
5439 412
5439 3220
5439 152
5439 5698
5439 435
5439 4284
5439 888
5439 1044
5439 473
5439 2515
5439 1110
5439 297
5439 1345
5439 5699
5439 244
5439 4507
5439 2206
2449 720
2449 1770
2449 4327
2449 2716
2427 1181
2427 568
2427 5700
2427 5202
2427 5701
2427 5702
2427 2799
2427 1450
2427 5703
2427 5170
2427 2424
2427 3334
2427 360
2427 5704
2427 4032
2427 4817
2427 5705
2427 1039
2427 2203
2427 2726
2427 5706
2427 1615
5707 71
5707 5708
5707 5709
5707 1617
5707 5710
2198 4063
2198 329
2198 221
2198 214
2198 88
2198 516
2198 5711
2198 4296
2198 5712
2198 244
2198 1276
2198 1044
2198 1189
5487 4461
5487 1376
5487 169
5487 5713
5487 1482
5487 88
5487 5714
5487 1645
5487 5448
5487 353
5487 1959
5487 1014
5487 5715
5487 3501
5487 5716
5717 4504
5717 5718
5719 94
5719 97
5719 886
5719 5127
1310 1292
1310 753
753 2965
753 644
753 1310
753 3564
753 1288
753 2318
753 1292
753 1307
753 4453
753 1308
753 751
753 752
5720 5220
5720 2633
2221 5721
2221 2218
2221 5722
2221 940
2221 1084
2221 5433
2221 1251
2221 4434
2221 5127
2221 5723
2783 34
2783 5724
2783 924
2783 5725
534 5726
5727 7
5727 243
5728 1537
5728 5729
5730 5731
5730 342
5730 5732
5730 5733
5730 5734
5730 5727
5735 5730
3522 7
3522 3485
3522 3983
3522 3364
3522 5736
3522 5485
3522 4003
3522 2496
3522 1006
3522 5737
3522 5718
3287 140
3287 93
3287 5738
3287 2754
3287 5739
3287 1646
3287 3289
3287 4467
5740 2254
5741 5742
5695 2301
5695 5743
5695 4826
5695 5744
57 3341
57 55
57 2160
57 244
57 5745
57 5746
57 52
57 38
4999 1206
4999 1013
4999 4735
4999 4426
5057 5747
5057 5748
5057 5054
5057 5749
5057 5750
5057 5751
5057 5752
5057 5753
5057 159
5057 1421
5057 384
5754 216
5754 78
5754 152
5755 7
5755 38
5755 5756
5755 560
5755 2457
5755 88
5755 371
5755 146
5747 2356
5747 4669
5756 5755
5756 78
5756 185
560 1555
560 443
560 1559
560 1168
560 2510
560 1802
560 82
560 3650
560 3651
560 1219
560 1985
560 4576
560 1221
560 1170
560 564
560 1746
560 806
560 37
560 292
560 1242
560 3035
560 354
560 2789
560 2903
560 2923
560 454
560 3974
560 2097
560 143
560 4787
560 1252
560 540
560 571
2457 5187
2457 5757
2457 5758
2457 2872
2457 5759
2457 5760
2457 2378
2457 3881
2457 1197
2457 414
2457 2187
2457 5761
2457 236
2457 5762
2457 1211
2457 4690
2457 4057
2655 508
5763 5764
5763 37
5763 3337
3186 308
5765 420
5766 813
5766 437
5766 292
3704 1556
3704 1199
3704 3654
5407 204
5407 38
5407 5406
5407 5767
5407 952
5407 1746
5407 437
1199 1597
1199 3704
1199 885
1199 5508
1199 316
1199 2984
1199 5768
1199 88
1199 569
1199 3094
1199 2091
1199 581
1199 924
1199 1398
1199 216
1199 1484
1199 4848
1199 78
1199 3654
5769 420
2839 5770
2839 2745
2839 119
2839 4478
2839 598
5771 305
5771 1412
5771 3245
5682 7
5682 295
5682 169
5682 841
5682 297
5682 1451
5682 390
5682 38
5682 2315
5682 348
5682 508
5682 588
5682 11
5682 187
5682 93
5682 435
5682 398
5682 144
5682 924
5682 61
5682 2494
5682 1578
5772 3226
5772 4172
5772 5773
5772 409
5772 215
5772 5457
5772 1368
5772 3952
5772 4171
5772 475
4171 5773
4171 3226
4171 215
4171 4172
4171 5772
4172 5773
4172 215
4172 5774
4172 4171
4172 2857
5773 3226
5773 885
5773 4172
5773 203
5773 5775
5773 2735
5773 215
5773 206
5773 5772
5773 4171
5773 537
5776 7
5776 5777
5776 3134
5776 26
3480 203
3480 78
409 731
409 474
409 1256
409 759
409 2050
409 2634
409 4071
409 27
409 1371
409 3634
409 955
409 254
409 3952
409 168
409 2135
409 5772
409 538
409 410
5778 5779
5778 303
5778 5780
5781 78
5781 892
5781 244
3952 409
3952 1371
3952 5772
3952 3634
3952 146
3952 270
3952 538
3952 3962
3952 748
5782 1438
5782 1287
475 3745
475 3848
475 342
475 4600
475 343
475 7
475 4220
475 208
475 5783
475 4222
475 578
475 1371
475 3965
475 1370
475 1291
475 2895
475 3080
475 270
475 1375
475 355
475 5600
475 473
475 5772
475 4066
475 3410
475 1256
475 1703
475 283
475 3854
475 3083
475 1618
475 5457
5784 5785
5785 3183
5785 1234
5785 1183
5785 65
5785 5784
5785 1299
5785 298
5785 2454
5785 3545
5785 1797
5785 3196
5785 3069
5785 417
5785 3968
5785 906
5785 709
5785 588
5785 620
5785 5786
5785 5787
5785 1485
5785 396
5785 583
5785 2708
5785 2709
5785 660
5785 2711
5785 2710
5785 2779
5785 2714
5785 2712
5785 3869
5785 4234
5785 1773
5785 798
5785 1285
5785 1907
5785 3867
5785 3868
5785 5675
5785 1105
5788 5789
5788 5790
5788 5791
5788 4472
5788 5792
5793 93
5793 144
2429 731
2429 5794
2429 1109
2429 1637
2429 5795
2429 1289
2429 5796
2429 5797
2429 5798
2429 5799
2429 3722
2429 4065
2429 5800
2429 2900
2429 2428
2429 5657
2429 3721
2429 5067
2429 1380
2429 1110
2429 5801
2429 5802
2429 3083
2429 5803
2429 5804
843 466
843 983
843 123
843 392
843 889
843 516
843 4155
843 581
843 1069
843 851
843 657
843 11
843 1573
843 398
843 144
843 399
843 1267
843 1597
843 447
843 4156
843 1908
843 5805
843 4507
843 5806
5446 1746
5446 5445
5446 4561
5446 165
4561 453
4561 540
5807 441
5807 462
5807 442
5807 5808
5621 11
5621 82
5621 3467
5621 93
5621 38
5621 1490
5621 1260
5621 808
5621 420
5621 3451
5621 5620
5621 429
5809 7
5809 37
5809 2631
5809 27
5809 254
5809 154
5810 1907
5810 61
5810 3451
5810 761
5811 1171
5811 442
5736 5812
5813 5814
5813 2726
5813 1451
5813 2370
5813 1416
5685 5815
5685 5684
5685 343
5685 78
676 2045
676 671
676 2178
676 1999
676 598
5816 5817
5816 292
5816 5818
5816 203
5816 5819
5816 5820
5816 520
5821 385
5821 5822
5614 2028
5614 779
4178 1465
4178 4176
4178 7
4263 385
4263 38
4263 447
3783 126
3783 4
3783 298
3783 1096
3783 254
3783 2597
3783 300
3783 390
3783 885
3783 3779
3783 347
3783 2095
3783 152
3783 38
3783 1717
3783 215
3783 1716
3783 5601
3783 4263
3783 5230
3783 244
3783 4976
490 4161
490 1502
490 213
490 1669
490 473
490 223
5823 1445
5823 3175
5823 783
5823 5824
5823 5825
5823 956
5047 7
5047 4847
5047 1070
5047 2221
223 408
1854 244
3048 761
3048 1272
3048 3584
5826 761
5826 2
5826 1343
5826 2430
5826 3165
5826 3720
5826 327
5826 3311
5826 4006
5826 1550
5826 1347
5826 450
5826 1044
5826 5827
5826 4976
5826 851
5826 1178
5826 835
49 47
49 4208
49 5828
49 3866
49 5829
49 46
49 5830
5831 422
5831 1668
5831 26
1217 93
1217 4639
1217 1744
1217 292
1217 4730
1217 421
1217 144
1217 4455
1217 1255
1217 451
1217 5832
1217 61
1217 3233
1217 165
5833 3686
5833 93
5833 1432
5833 38
5833 1185
5777 5776
5777 26
5834 88
5835 4533
5835 5836
5837 1927
5837 5838
5837 2662
5837 2010
2561 731
2561 5839
2561 1410
2561 1557
2561 1456
2561 5549
2561 5840
2561 1185
2561 38
2561 1716
2561 889
2561 78
2561 5841
2561 1414
2561 5599
2561 3652
2561 1397
2561 1334
2561 434
2561 159
2561 851
2561 11
2561 2449
2561 214
2561 144
2561 1307
2561 1413
2561 104
2561 5842
2561 4407
2561 2358
2561 1251
5843 3183
5843 1234
5843 2550
5843 1236
5843 1183
5843 613
5843 3545
5843 5676
5843 407
5843 12
5843 410
5843 48
5843 1485
5843 396
5843 446
5843 660
5843 934
5843 926
5843 936
5843 949
5843 2756
5843 108
5843 916
5843 409
5843 244
5843 4351
5844 5371
5844 7
5844 37
5844 2971
5844 39
5844 2010
5844 3540
5844 2069
5844 88
5844 5362
5844 366
5844 924
5844 5845
5844 897
5844 5846
5844 3614
5844 1436
5844 154
5844 5847
5844 78
5844 155
5848 345
5461 229
5461 88
5461 5020
5461 758
5461 3198
5461 5849
5461 4881
5361 5850
5361 2971
5361 163
5361 38
3596 3444
3596 3593
3596 48
2478 4180
2478 2477
2478 38
2478 2099
2478 5851
2478 144
2478 2358
2478 924
2478 925
2478 1334
2478 5852
48 473
5853 7
5853 5854
5853 2966
5853 1465
5853 2206
5853 350
5853 1438
5853 326
5853 2254
5853 5471
5855 1239
5855 205
5855 1051
5855 208
5855 538
5855 2562
5855 885
5855 3095
5855 78
5855 347
5855 448
5855 3167
5855 3453
5855 212
5855 4494
5855 2422
5855 738
5855 214
5855 2425
5855 61
5855 218
5855 2350
5855 1593
5855 3099
5855 220
5855 3100
5855 1093
5855 203
5855 667
5855 1963
5856 5857
5856 5858
5856 5859
5856 4139
5856 27
5856 244
5856 123
5856 473
5856 384
5860 152
5860 7
5860 435
5860 246
5860 1503
5860 88
5860 327
5860 318
5860 2373
5860 326
5861 5862
5861 5828
5861 4927
5861 5863
5864 4897
5865 7
729 5866
729 3215
729 5867
729 5868
729 728
5869 343
5869 470
5869 851
5869 5870
1425 5871
1425 93
1425 1291
1425 1073
1425 2358
1425 5872
1425 5873
5076 5874
5076 4120
5076 1188
5076 5875
5076 5845
5076 5876
5076 243
5076 1457
5871 7
5871 5877
5871 1425
5871 529
5871 5878
5871 5879
5871 5880
5871 5881
5871 2299
2261 393
2261 420
2261 2213
2261 7
2261 851
2261 1213
2261 1014
2261 327
1256 3945
1256 294
1256 1291
1256 39
1256 2525
1256 2582
1256 577
1256 2531
1256 3056
1256 1032
1256 580
1256 72
1256 1279
1256 187
1256 37
1256 1373
1256 1645
1256 617
1256 2090
1256 1959
1256 4392
1256 1954
1256 36
1256 168
1256 1961
1256 1782
1256 409
1256 1550
1256 146
1256 243
1256 1086
1256 2091
1256 1043
1256 1368
5882 152
5882 7
5882 5760
5882 3097
5882 244
5882 185
1429 1588
1429 720
1429 578
1429 53
1429 1450
1429 292
1429 1291
1429 525
1429 4878
1429 398
1429 2385
1429 1041
1429 2756
1429 666
1429 146
1429 594
1429 588
1429 301
1429 123
1429 2488
1429 5883
1382 4531
1382 5884
1382 1925
1382 2088
1382 875
1382 235
1382 1033
1382 1370
1382 4533
1382 2408
1382 1144
1382 2958
1382 3781
1382 625
1382 3624
1382 1092
1382 1372
1382 4975
1382 1922
1382 156
1382 1782
1382 1924
1382 232
1382 3193
1382 3825
1382 40
1382 233
1441 1439
1441 1289
1441 1297
1441 649
1441 1617
1441 1294
1441 1482
1441 1300
1441 529
1441 1302
1441 5441
1441 125
1441 5885
1441 1305
1441 1316
1441 1296
5886 11
5886 187
5886 576
5886 145
5886 144
5886 724
5886 5887
5886 6
5886 412
2359 613
2359 5331
2359 4916
2359 420
2359 3555
5888 4872
5888 152
5888 2940
5888 2305
5888 759
1076 5889
1076 5890
5891 1532
5891 1807
5891 5892
5779 5893
5779 5894
5779 5780
5779 967
5779 5895
5896 455
5896 4528
5896 5897
5896 4535
5896 4298
5896 165
5898 152
5898 7
5898 345
5898 246
5898 5899
5898 3313
5898 1367
5898 123
5898 39
5900 187
5900 169
5900 3859
5900 1347
5900 412
5283 5282
5283 203
5283 5791
5283 5901
5283 5902
5902 5903
5902 5283
5902 4521
2421 392
2421 93
2421 4892
2421 343
2421 334
2421 4
2421 297
2421 1039
2421 517
2421 385
2421 3904
5904 1465
5904 2494
5904 88
5904 4
5904 144
5904 843
5904 925
5904 390
5904 1213
3845 229
4969 943
4969 1186
4969 213
4969 2125
4969 3197
4969 2893
4969 5905
4969 582
5906 2264
5906 420
5906 1171
5906 738
5907 1863
5907 4977
5908 1254
5908 5909
4212 1254
4212 3872
4212 998
4212 558
4212 45
4212 38
1863 2528
1863 998
1863 3009
1863 243
1863 2525
1863 5907
4626 4623
4626 5402
4163 7
4163 536
5910 1414
536 212
536 204
536 797
536 314
536 1642
536 1002
536 214
536 348
536 222
536 409
536 88
536 437
536 207
536 208
536 1963
536 123
536 209
536 218
536 582
537 209
537 885
5911 7
5911 326
5183 670
5183 292
2576 412
2576 5850
2576 2887
2576 2009
2576 2722
2576 1271
2679 11
2679 143
2679 348
2679 4793
2679 2943
2679 61
2679 310
2679 1885
3653 5544
3653 958
3653 5912
3653 5913
3653 292
3653 78
3653 298
3653 5914
3653 54
3653 5564
3653 5915
3653 5916
5291 2452
5291 5917
5291 5918
5291 5919
5291 2756
5291 315
5291 5920
5291 5495
5291 244
5291 1282
5291 2455
5291 1597
5291 5921
5291 5922
5895 1465
5895 5780
2520 2265
2520 5918
2520 93
2520 950
2520 5923
2520 5920
2520 5291
2520 1211
2520 7
2520 532
2520 385
2520 2517
2520 5924
2520 3904
2520 517
2520 1476
2520 123
2520 5925
2520 5926
2520 634
2520 632
5927 5928
5927 38
5927 78
5927 3616
5927 5480
5927 2401
5927 144
5927 851
5927 5551
5551 5874
5551 55
5551 5927
5639 408
5639 347
5928 2993
5928 576
5928 470
5928 1071
5928 2509
5928 362
5928 3481
5928 2965
5928 2193
5928 1532
5928 5927
5928 2519
5928 5887
5928 2155
5928 1106
5928 1075
5928 5929
5928 824
5928 4575
4545 720
4545 4110
4545 5930
4545 5931
4545 5932
4545 1495
4545 1937
4545 199
4545 3519
4545 575
4545 4284
4545 1264
4545 4790
4545 3542
4545 5933
4545 2344
4545 1938
3616 622
3616 611
3616 2689
3616 5934
3616 5927
3616 5413
3616 5935
5480 2018
5480 3699
2401 1254
2401 1535
2401 5936
2401 205
2401 4103
2401 5937
2401 1275
2401 428
2401 1014
2401 1075
2401 1802
2401 557
2401 2662
2401 4612
2401 2365
2401 423
2401 433
2401 1681
2401 1170
2401 5938
2401 525
2401 2828
2401 5927
2401 399
2401 1336
2401 835
2401 2185
2401 146
2401 2573
2401 663
2401 4616
3246 1569
3246 78
3246 7
3246 3245
3246 276
5939 5491
5939 2356
5939 7
5939 2683
5939 1457
5939 90
5940 2531
5940 3837
5940 1483
5940 895
5940 698
5940 1709
5940 1042
5940 2902
2191 1036
2191 3220
2191 2715
2191 78
2191 3386
2191 5941
2191 2151
2191 1482
2191 5942
2191 1346
2191 2416
2191 3187
2191 2445
2191 437
3275 11
3275 1713
3275 93
3275 3164
3275 38
3275 326
3275 214
3275 1030
3275 698
3275 408
3275 349
3275 45
3275 207
3275 216
3275 209
3275 100
3275 537
4160 5943
4160 1449
4160 219
4160 78
4160 4916
4160 4053
4160 1465
4160 923
4160 420
4160 5944
4160 5945
4160 3714
4160 5946
4160 5947
4160 5948
4160 5949
5950 731
5950 2207
5950 526
5950 5951
5950 94
5950 254
5950 208
5950 671
5950 3837
5950 2315
5950 5952
5950 580
5950 342
5950 348
5950 517
5950 37
5950 38
5950 83
5950 3257
5950 1959
5950 4799
5950 1617
5950 5953
5950 1578
5055 216
5055 39
5340 1455
5340 78
5340 5954
5340 3854
5340 244
27 1927
27 7
27 1530
27 304
27 802
27 59
27 373
27 1271
4831 93
4831 4652
4831 229
4831 1081
4831 1456
4831 1307
4831 3652
4831 104
5943 4160
5943 5955
5943 169
5943 214
5943 355
5943 1171
5943 216
5943 5783
5943 223
5943 4836
5956 152
5956 5957
5956 2124
5956 2782
5956 2546
5956 243
5956 244
5956 597
5954 2955
5954 3854
5954 4085
5954 4053
5954 4055
5954 5340
5954 5958
5959 1414
5959 4769
4053 4702
4053 5960
4053 7
4053 5958
4053 4160
4053 1455
4053 4916
4053 5954
4053 3029
4053 1986
4053 5340
4053 5947
4053 2955
5961 7
5961 5962
1986 4702
1986 7
1986 1817
1986 2221
1986 4053
1986 1465
1986 93
1986 243
1986 2122
1986 9
1986 390
1986 1981
5702 5963
5702 2427
5702 27
5963 927
5963 5702
6 187
6 2577
6 297
6 1282
6 123
6 3898
1853 7
1853 37
1853 875
1853 78
1853 5964
1853 250
1853 2933
1853 4075
1853 146
1853 243
1853 244
1853 2059
1853 2419
2419 11
2419 7
2419 5965
2419 568
2419 250
2419 78
2419 214
2419 2032
2419 2933
2419 5966
2419 5348
2419 888
2419 5967
2419 244
2419 5968
2419 1044
2419 326
5964 2694
5964 7
5964 37
5964 5969
5964 351
5964 5970
250 231
250 5971
250 78
250 1924
250 925
250 1853
250 446
250 2419
2933 7
2933 5254
2933 2931
2933 244
2933 1853
2933 1014
2933 2419
5135 3944
5135 591
5135 5972
5135 1617
5135 546
5135 2533
5135 580
5135 1482
5135 923
5135 1645
5135 5548
5135 353
5135 4797
5973 7
5973 4141
5973 5025
5973 1527
5973 2121
5973 1534
5973 5974
5973 2325
5973 243
5973 244
5973 5027
5973 892
5973 1988
5973 2438
5973 1107
2059 3892
2059 892
2059 3070
2059 1123
2059 1751
2059 677
2922 421
2922 2923
2922 423
2922 1483
2922 3542
2922 5408
2922 5965
2922 5975
2922 2103
5976 7
5976 4354
5976 38
5976 1450
5976 78
5976 206
5976 207
5976 216
5976 209
5976 597
4312 5977
4312 3524
4312 3142
4312 5978
4312 292
5979 1954
5979 731
5979 2417
5979 4852
5979 907
5979 5980
5979 2832
5981 78
5981 5982
5983 5572
664 1295
664 1290
664 133
664 134
664 755
664 452
664 135
5984 473
481 789
481 558
481 901
481 387
481 3657
481 799
481 1014
481 2344
481 2164
481 2178
481 1755
481 3080
481 1263
481 1495
481 720
481 1013
481 1556
481 673
481 1201
481 1268
481 473
481 707
481 2571
481 222
481 1770
481 3169
481 670
5985 5986
5985 199
4554 1114
4554 7
4554 4758
4554 5987
4554 3229
4554 4076
4554 2034
4554 1124
4554 2135
4554 180
4554 116
4554 5988
4554 479
4554 5989
4554 2854
4554 2305
4554 2856
4554 2035
4554 1758
4554 1858
4554 359
4554 5990
4554 59
4554 2858
1383 7
1383 37
1383 181
1383 78
1383 5236
1383 104
1383 5393
1383 1368
5991 297
5992 2712
3371 716
3371 38
3371 1421
3371 3370
3371 1429
3371 1378
3371 1418
3371 123
5381 5380
5381 5009
5381 5382
5381 5870
5382 78
5382 5381
4509 7
4509 5250
4509 141
4509 348
4509 5254
4509 3069
4509 5993
4509 1379
4509 2712
4509 5994
4509 5995
4509 5992
5250 7
5250 93
5250 37
5250 4509
5250 1274
5250 2745
5250 417
5250 5996
5250 426
5250 38
5997 2467
5997 560
5997 88
5997 1345
5997 317
5997 5443
5997 530
5997 5998
5997 3425
5997 155
4403 7
4403 37
4403 1703
4403 987
4403 4402
4403 5530
4403 776
4403 5999
4403 243
4403 2271
4403 390
4403 38
6000 512
6000 6001
3288 2915
3288 39
3288 140
3288 6002
5112 1496
5112 3534
5112 2643
5112 6003
5112 4686
5112 5235
5112 5188
5112 6004
5112 2847
5112 6005
5112 3764
2389 420
2389 1555
2389 5850
2389 799
2389 520
2389 2507
2389 2533
2389 6006
2389 1035
2389 5121
2389 624
2389 38
2389 292
2389 2848
2389 1407
2389 1037
2389 1957
2389 6007
2389 4838
2389 4032
2389 2846
2389 5469
2389 1578
2389 53
2389 6008
1548 501
1548 4239
1548 304
1548 3007
1548 5037
1548 2624
1548 254
1548 1597
5471 4099
5471 459
5471 6009
5471 3548
5471 6010
5471 1633
2507 4032
2507 2846
2507 5469
2507 5252
2507 5004
2507 336
2507 812
2507 4881
2106 24
2106 805
2106 3859
2106 1967
2106 2365
2106 9
2106 318
2106 1681
2106 4784
2106 1278
2106 8
2106 1263
2106 1805
2395 1035
2395 4861
2395 157
2395 1396
2395 687
2395 78
2395 3782
2395 3029
2395 2522
2395 3487
2395 1912
2395 6011
2395 146
2395 2847
2395 203
2395 303
2395 538
2395 6012
5701 2427
5701 6013
5701 6014
5701 321
5701 2469
5701 6015
6016 88
3167 501
3167 204
3167 598
3167 205
3167 1051
3167 408
3167 534
3167 1537
3167 1926
3167 3094
3167 2562
3167 885
3167 1293
3167 536
3167 2299
3167 1186
3167 537
3167 83
3167 61
3167 2350
3167 892
3167 222
3167 203
3167 2553
3167 1963
3167 918
3167 670
6017 345
6018 368
6018 3824
6018 5652
6018 371
6018 146
6018 4701
6019 420
6019 1801
6019 6020
6019 6021
6019 1220
6019 6022
6019 1597
6019 78
6020 7
6020 1597
6020 78
661 731
661 2533
661 5255
661 371
661 2798
661 4148
5193 716
5193 2023
5193 5994
5193 2600
5193 417
5193 517
5193 6
5193 11
5193 187
5193 93
5193 6023
5193 144
5193 924
5193 925
5193 1684
5193 229
5193 316
5193 203
5193 244
5193 3000
5193 384
5193 1403
5193 155
2152 5696
2152 511
2152 3224
2152 3454
6024 93
6024 580
6024 875
6025 152
6025 7
6025 37
6025 88
5678 2174
5678 7
5678 167
5678 2055
6026 7
6026 6027
6026 3574
6026 4878
6026 695
6026 3260
6026 243
6027 6028
6027 7
6027 93
6027 6026
6027 243
3574 731
3574 93
3574 3472
3574 87
3574 144
3574 1285
3574 6029
3574 384
3574 385
3574 2221
3574 1283
3574 6026
6030 3480
6030 892
6030 6031
6030 503
4878 3338
4878 6032
4878 4924
4878 5016
4878 78
4878 6033
4878 6034
4878 149
4878 3348
4878 243
4878 2943
4878 2118
4878 326
695 2666
695 78
695 1795
695 2667
695 2663
695 2669
6035 6036
6035 38
6035 260
6035 4507
6035 318
6035 559
6035 385
6035 851
3398 665
3398 3394
3398 38
3398 113
6037 2135
53 531
53 580
53 4680
53 367
53 3204
53 5671
53 6038
53 1035
53 6039
2546 809
2546 7
2546 5956
2546 2543
2546 214
2546 78
2546 347
2546 326
2546 123
2546 3532
2546 318
2546 1476
2546 371
2546 146
2546 207
2546 927
2546 1245
2546 1367
2546 155
6040 6041
70 789
70 3322
70 3930
70 6042
70 2458
70 524
70 2324
70 408
70 41
70 4476
70 2440
70 2459
70 795
1189 447
1189 3234
1189 3630
1189 421
1189 1925
1189 4355
1189 1065
1189 3140
1189 1641
1189 235
1189 303
1189 1642
1189 347
1189 1414
1189 3143
1189 967
1189 657
1189 537
1189 3612
1189 1899
1189 93
1189 797
1189 584
1189 215
1189 2334
1189 1055
1189 4739
1189 219
1189 2304
1189 2571
1189 159
1189 221
1189 239
1189 222
1189 603
1189 3777
1189 3459
1189 1054
2812 408
2812 203
2812 3487
246 7
246 352
246 4611
246 1999
246 708
246 318
1686 2637
1686 1021
1686 4202
1686 6043
6044 1700
6044 2442
6044 3449
6044 519
6044 243
6044 2343
6044 520
3555 3554
3555 2359
3555 5331
3555 2645
3555 223
3908 3381
3908 187
3908 93
3908 997
3908 38
3908 78
3908 5278
3908 3447
3908 516
3908 2421
3908 5106
3908 2517
3908 517
3908 2986
3908 385
3908 6045
6046 78
2788 386
2788 4604
2788 3323
2788 6047
2788 297
2788 2336
2788 169
2788 390
2788 843
2788 4288
2788 595
2788 3457
2788 385
2788 11
2788 93
2788 38
2788 4256
2788 144
2788 149
2788 2339
2788 2512
2788 6048
2788 4522
2788 2713
2527 3590
2527 6049
2527 6050
2527 6051
2527 6052
2527 6053
2527 6054
2527 1061
2527 2469
2527 1210
2527 6055
2527 6056
2527 6057
2527 6058
2527 4027
6059 761
6059 515
6059 420
6059 144
6059 208
6059 1289
6059 6060
6059 385
6059 1588
6059 93
6059 292
6059 398
6059 4682
6059 458
6059 924
6059 3
6059 473
6059 1517
6059 129
6059 815
6059 244
6059 589
5331 1314
5331 223
2453 4748
2385 516
2385 38
2385 1410
2385 4279
2385 987
2385 440
2385 447
2385 2592
2385 1237
2385 1285
2385 1396
2385 349
2385 5176
2385 851
2385 55
2385 1397
2385 1334
2385 1391
2385 743
2385 1327
6061 458
1283 576
1283 93
1283 843
1283 297
1283 403
1283 588
6062 4512
6062 7
6062 87
6062 2551
6062 6063
6062 45
6062 6064
6062 6065
6062 5673
6062 93
6062 144
6062 1821
6062 925
6062 3496
6062 1869
6062 314
6062 6066
6062 403
6062 2151
6062 319
6062 594
6062 809
6062 597
6067 37
6067 6068
6067 1603
6067 6069
6067 347
6067 444
6067 427
6067 209
6067 1296
6067 2806
829 1084
829 7
829 828
4883 4882
5070 304
6070 2484
6070 1716
6070 738
6070 292
6070 343
6070 348
6070 2711
6070 2486
6070 933
6070 3069
6070 934
6070 1393
6070 936
6070 1334
6071 6072
6072 6071
6072 37
1944 187
1944 7
1944 1858
1944 116
1944 2188
1944 3153
1944 2710
1944 2186
1944 1943
1944 119
1944 3301
1944 59
2910 2909
5146 5145
5146 6073
2912 2909
6074 78
6074 4306
6074 1924
6074 5282
6074 207
6074 537
6074 209
6074 2135
4828 1850
4828 7
4828 119
4828 1023
4828 4827
5946 4160
5946 5947
5946 681
5946 885
5946 6075
5947 7
5947 5946
5947 4053
5947 4160
6076 364
6076 203
6076 371
6076 360
2700 152
2700 1832
2700 3238
5604 6
5604 7
5604 152
5604 1700
5604 62
6077 408
6077 1494
6077 6078
6077 216
737 736
864 7
864 758
1788 616
1788 797
1788 146
1783 7
1783 587
1783 1093
1783 923
1783 508
1783 4124
1783 6079
4562 1746
1502 7
1502 4848
1502 4547
1502 1499
1502 78
1502 1461
1502 2120
1502 901
1502 100
1502 490
1502 3897
1502 3399
1502 3156
4580 986
4580 83
4580 2741
4580 3051
4580 598
808 11
808 1459
808 6080
808 3109
808 6081
808 611
808 5621
808 6082
808 804
808 2918
808 1669
1311 2495
1311 187
1311 7
1311 2121
1311 1782
1311 6083
1311 1269
1311 6084
1311 1022
1311 5448
1311 2748
1311 1024
1311 1259
1311 2259
1311 412
6085 12
6085 6086
6087 7
6087 27
3992 6088
3992 2881
3992 5398
3992 6089
5398 1757
5398 7
5398 302
5398 3837
5398 247
5398 88
5398 3311
5398 2998
5398 589
5398 207
5398 216
5398 1752
5398 1797
5398 5639
5854 7
5854 470
5854 2207
5854 78
5854 318
5854 1438
5854 2966
6090 416
6090 1014
6091 53
6091 585
6091 169
6091 455
6091 4910
6091 6092
6091 6093
6091 54
6091 907
6091 125
6091 4636
6091 6094
6091 4569
6091 63
5200 152
5200 37
5200 246
5200 24
5200 326
5200 179
5200 1524
5200 1606
6095 2301
6095 39
6095 6096
6097 444
6097 6098
6097 15
6097 473
6097 146
1387 152
1387 503
1387 585
1387 178
1387 6099
1387 642
1387 677
3487 11
3487 1094
3487 1529
3487 420
3487 157
3487 7
3487 1213
3487 2320
3487 318
3487 577
3487 243
3487 3
3487 1014
3487 40
3487 404
3487 38
1158 7
1158 93
1158 3469
1158 2665
1158 4533
1158 9
6100 5264
6100 1438
6100 98
6101 7
6101 38
6101 61
6101 4
6101 144
6101 318
6101 517
6101 385
6101 2713
6101 390
6102 2286
6102 2303
6102 88
6103 7
6103 885
6103 303
6103 297
6103 207
6103 208
6104 86
6104 7
6104 1543
6104 886
6104 94
6104 88
6104 97
6104 243
6104 99
6104 491
6104 100
6104 5719
1544 7
1544 93
1544 875
1544 3338
1544 3609
1544 2301
1544 94
1544 6104
1544 1465
1544 3608
1544 3429
1544 97
1544 244
1544 385
1544 99
1544 575
1544 491
5972 3078
5972 1617
5972 5363
5972 2533
5972 1482
5972 5135
5972 1645
5972 2091
4714 1198
4714 78
4714 983
4714 5207
4714 6105
4714 458
4714 175
4714 1336
5127 491
5127 2221
5127 97
5127 1723
5127 5719
6106 6107
6106 4448
6106 1200
6106 2097
6106 4427
6106 3351
6106 3748
6106 6108
6106 539
6109 5359
6109 4945
6109 1380
6109 2050
6109 2953
6109 1482
6109 88
6109 3972
6109 1645
6109 355
6109 2895
6109 2952
6109 3674
6109 270
6109 2957
6109 1481
6109 3828
6109 4057
6109 1618
6110 348
6111 6112
3750 1132
3750 212
3750 1960
3750 169
3750 3417
3750 88
3750 1189
3750 1371
3750 3951
3750 573
3750 60
3750 1279
3750 3949
3750 437
2211 3727
5290 370
5290 5289
6113 1465
3166 2988
3166 2350
3166 582
3166 6114
6115 96
6115 94
6115 491
6116 7
2087 761
2087 7
2087 1323
2087 526
2087 573
2087 343
2087 534
2087 4360
2087 1276
2087 2225
2087 1189
2087 45
2087 2135
2087 2315
2087 346
2087 4568
2087 88
2087 307
2087 11
2087 185
2087 2171
2087 187
2087 93
2087 1840
2087 485
2087 6117
2087 61
2087 2035
2087 212
2087 949
2087 3006
2087 1364
2087 318
2087 955
2087 244
2087 40
6118 7
6118 875
6118 2828
6118 1848
6118 243
6118 6119
6120 1439
6120 1977
6120 6121
6120 6122
6120 4607
6120 3321
6120 6123
6124 1004
6124 76
6124 334
6124 6125
2886 2164
2886 761
2886 7
2886 3708
2886 1490
2886 2885
2886 78
2886 3707
2886 149
2886 4734
2886 686
2886 3038
2886 1578
2886 2943
2886 2887
2886 575
2886 1937
1745 312
1745 4118
1745 2019
1745 88
1745 6126
1745 6127
1745 317
1745 2992
1745 6128
1745 4430
1745 6129
1745 1743
6130 203
6130 61
6131 422
6131 343
6131 1237
6131 558
6131 5746
6131 485
6131 516
6131 1069
6131 1397
6131 1391
6131 1392
6131 851
6131 38
6131 1394
6131 1396
6131 1324
6131 589
6131 3
6131 1325
6131 1327
6131 1334
6131 2573
6131 1908
6131 1399
2250 6127
2250 825
2250 40
2250 2221
6132 78
6132 345
3432 1884
3432 515
3432 645
3432 3426
3432 983
3432 904
3432 61
3432 843
3432 3881
3432 385
3432 6133
3432 851
3432 1036
3432 5145
3432 292
3432 586
3432 1588
3432 398
3432 698
3432 144
3432 5423
3432 924
3432 2856
3432 1283
3432 5391
3432 2259
3432 2522
3432 1272
3432 1892
3432 925
273 3443
273 5037
273 4659
273 6134
273 2018
273 2194
273 6135
2496 2170
2496 706
2496 1514
2496 2126
2496 4523
2496 617
2496 78
2496 3680
2496 371
2496 517
2496 2971
2496 435
2496 709
2496 698
2496 9
2496 175
2496 2370
2496 2607
2496 1757
2496 36
2496 4748
2496 229
2496 58
2496 3952
2496 15
2496 1752
6136 58
6136 5711
1966 1803
1966 7
1966 5267
1966 1965
1966 3915
1966 123
1966 5994
6137 1412
637 697
637 1213
637 38
637 244
578 2511
578 6138
578 716
578 2322
578 169
578 6139
578 515
578 1031
578 5850
578 3329
578 2606
578 819
578 6140
578 4180
578 441
578 904
578 6141
578 2379
578 2592
578 305
578 4546
578 6142
578 4127
578 1730
578 582
578 1036
578 6143
578 583
578 520
578 589
578 360
578 6144
578 2440
578 2527
578 6145
578 1032
578 316
578 6146
578 403
578 1429
578 6147
578 6148
578 1399
6149 3142
6149 78
6149 214
6149 4526
6149 203
6149 146
6149 123
6149 1185
5160 4623
5160 4625
5160 421
1068 738
6127 2250
6127 312
6127 6150
6127 178
6127 88
6127 3012
6127 1285
6127 1465
6127 3066
6127 1745
6127 539
6151 270
6151 1985
6151 371
6151 6142
6151 1014
6151 556
3363 788
3363 885
3363 38
3363 294
3363 78
3363 244
3363 7
3363 448
3363 4751
3363 207
3363 6152
3363 6153
6154 3417
909 1263
909 2816
909 743
520 5668
520 5025
520 5816
520 129
520 5858
520 4034
520 6155
520 6156
6157 7
6157 6158
2442 6159
2442 4462
6160 5952
6160 4749
6160 5802
6160 78
6160 6161
6160 2803
6160 5441
6160 5885
6162 276
3628 6163
2255 93
2255 2249
2255 1837
2255 397
2255 924
2255 6164
2255 2722
2255 45
1954 5979
1954 6165
1954 2317
1954 1483
1954 1637
1954 6166
1954 466
1954 2582
1954 441
1954 1641
1954 580
1954 88
1954 2316
1954 1550
1954 4796
1954 6167
1954 1956
1954 1482
1954 1645
1954 2730
1954 1958
1954 6168
1954 1959
1954 4568
1954 1757
1954 1256
1954 5363
1954 1651
1954 2288
1954 1618
1954 355
1954 1086
1954 1087
1954 2091
1954 1481
1954 925
36 7
36 153
36 169
36 1186
36 2312
36 2314
36 1926
36 617
36 345
36 5845
36 709
36 6169
36 39
36 187
36 37
36 679
36 6170
36 589
36 925
36 2259
36 1649
36 1380
36 6171
36 2318
36 311
36 203
36 55
36 1654
36 154
36 1085
36 3462
36 2061
22 16
22 19
22 17
22 20
22 21
22 18
4206 4075
4206 6172
4206 78
4206 1970
6173 7
6173 27
6174 1879
6174 6175
6174 7
6174 6176
866 2171
866 3633
866 858
866 38
866 862
866 146
866 857
866 4076
2103 1254
2103 420
2103 3341
2103 2102
2103 78
2103 432
2103 631
2103 6177
2103 428
2103 3000
2103 2922
2103 384
1318 4806
1318 2844
1318 329
1318 6178
1318 2933
1318 6179
1318 1670
1318 473
6180 844
6180 1583
4241 2758
4241 1529
4241 885
4241 1394
4241 443
4241 416
4241 348
4241 5784
4241 724
4241 6022
4241 3968
4241 1392
4241 1415
4241 40
6181 6182
6181 78
6181 7
6181 384
6183 3220
6183 181
1045 3220
1045 6183
1045 5100
1045 3422
1045 1044
5515 38
6184 6185
6184 6186
1046 3220
1046 6183
1046 1045
1046 123
1046 1044
1046 45
6187 2839
6187 4987
6187 471
6187 5492
6187 1504
6187 1795
6187 5519
6187 628
6188 6189
6188 6190
6191 7
6191 875
6191 2120
6191 4972
6191 244
6191 1014
5306 6192
5306 93
5306 4
5465 1700
6193 7
6193 6194
6195 152
6195 6196
6195 1414
6195 6197
6195 146
6195 243
6195 6198
6199 152
6199 78
6199 3416
4085 5520
4085 1529
4085 6200
4085 37
4085 4809
4085 5954
4085 6201
4085 316
4085 39
4085 3483
4085 1375
4085 88
4085 297
4085 6202
4085 5340
4085 5457
4085 4578
4085 333
4085 4116
4085 456
6203 6204
5575 1567
5575 78
5575 1569
5575 840
5575 152
1567 985
1567 37
1567 758
2408 7
2408 1756
2408 6205
2408 579
2408 236
2408 446
2408 3366
2408 1382
2408 169
2408 4860
2408 1481
2408 455
2408 437
2408 981
1728 886
1728 94
1728 95
1728 97
1728 99
1728 491
1728 100
1728 5719
6206 6207
6206 2391
2 126
6208 885
6208 537
6209 1837
4335 466
4335 4465
4335 1737
4335 4993
4335 1451
4335 4457
4335 4045
4335 4994
4335 1260
4335 4259
4335 88
4335 508
4335 2943
4335 2118
4335 2327
4335 93
4335 38
4335 5255
4335 439
4335 401
4335 1961
4335 4878
4335 4262
4335 2968
2430 126
2430 1233
2430 5738
2430 1
2430 1236
2430 3968
2430 6210
2430 1274
2430 6211
2430 4214
2430 1329
2430 1208
2430 1300
2430 40
2430 3699
3516 1430
3516 93
3516 516
4401 4400
4401 2396
4401 38
4401 6212
4401 292
4740 214
6213 522
6213 152
6213 37
6213 88
4858 187
4858 2527
4858 592
4858 6214
4858 3486
4858 1033
4858 3528
4858 3262
4858 2126
4858 1715
4858 698
4858 146
4858 309
4858 125
4858 6215
4858 1138
4858 789
1271 4930
1271 1234
1271 4995
1271 512
1271 4634
1271 3259
1271 3185
1271 389
1271 4228
1271 713
1271 1520
1271 2743
1271 141
1271 1022
1271 187
1271 1999
1271 2576
1271 3159
1271 1377
1271 27
1271 1312
1271 2683
1271 6216
1271 2884
1271 5480
1271 6084
1271 3346
4992 6217
4992 5729
4992 1490
6218 1927
6218 4044
6218 2623
6218 2272
6218 768
6218 4099
6218 5481
6218 105
6218 1862
6218 3817
6218 794
6218 778
6218 2323
6218 776
1347 88
1347 327
6219 7
6219 2716
6219 197
6219 1182
6219 2207
6219 1287
6219 4284
6219 1772
6219 26
6219 5206
6219 3
6219 27
6219 688
6146 7
6146 1561
6146 297
6146 390
6146 2135
6146 2315
6146 578
6146 5682
6146 88
6146 1414
6146 187
6146 93
6146 1843
6146 698
6146 144
6146 1283
6146 61
6146 326
6146 403
6146 2358
6146 1282
6146 225
2962 3269
2962 1321
2962 427
2962 78
2962 4055
2962 2898
2962 1955
2962 4056
2962 3971
2962 2964
2962 4058
2962 5358
2962 1464
2962 2975
2962 3667
2962 1646
2962 6220
2962 3674
2962 3676
2962 3678
2962 3672
2962 6170
2962 146
2962 3980
2962 224
2962 1603
2962 2979
3673 3680
3673 1955
3980 2979
3980 2954
3980 3957
3980 6221
3980 3672
3980 1951
3980 2956
3980 2962
3980 6222
3980 1321
3980 3951
3980 2972
3980 3955
3980 146
6223 6224
6223 4188
6223 6225
6226 78
6226 7
1316 1445
1316 475
1316 1370
1316 164
1316 1305
1316 5471
1316 1439
1316 275
1316 302
1316 6195
1316 79
1316 1293
1316 159
1316 311
1316 1499
1316 1288
1316 1313
1316 5960
1316 156
1316 221
1316 3616
1316 6227
5669 1757
5669 4000
5669 7
5669 3998
5669 144
5669 4001
6228 4974
6228 620
6228 385
6228 295
205 3605
205 5520
205 204
205 6229
205 295
205 1186
205 4944
205 207
205 208
205 209
205 2589
205 1189
205 45
205 885
205 218
205 6230
205 536
205 4195
205 797
205 1450
205 446
205 3080
205 215
205 1055
205 314
205 5929
205 798
205 603
205 2401
205 4790
205 3366
205 537
205 1090
2443 6231
2443 7
2443 3701
2443 2516
2443 6232
2443 353
2443 6233
2443 6234
2443 340
2443 625
2443 6235
2443 3236
2443 6236
2443 6237
2443 2440
2443 6238
2443 3641
6225 2000
6225 78
6225 5694
6225 6223
6225 2647
6225 229
648 289
648 4469
648 3565
648 1556
648 1433
648 318
648 132
648 134
648 6239
648 452
648 78
648 6240
6241 33
6241 2998
6241 3292
6241 1227
6241 508
2344 6217
2344 420
2344 316
2344 646
2344 900
2344 3509
2344 125
2344 6242
2344 2164
2344 5078
2344 3595
2344 329
2344 738
2344 348
2344 1287
2344 3330
2344 6243
2344 381
2344 212
2344 292
2344 214
2344 149
2344 1958
2344 450
2344 1379
2344 2435
2344 812
2344 3162
2344 1163
2344 3335
2344 481
2344 1382
2344 244
2344 1963
2344 688
6244 93
6244 3789
6244 1994
6244 398
6244 923
6244 385
5368 78
5368 1093
4257 2595
4257 447
4257 65
4257 1307
4257 3632
4257 3459
6245 7
6245 3691
6245 1837
1716 645
1716 65
1716 298
1716 700
1716 2597
1716 300
1716 6246
1716 2589
1716 6247
1716 1585
1716 3427
1716 2399
1716 743
1716 1765
1716 6248
1716 2872
1716 1761
1716 1717
1716 1307
1716 707
1716 3519
1716 3783
1716 4790
1716 6249
6250 446
6250 214
6250 1414
6250 519
6250 4944
6250 123
346 1495
346 1002
346 5458
346 1103
346 88
346 149
346 55
346 450
346 61
346 1189
1260 11
1260 187
1260 1451
1260 1350
1260 144
1260 647
1260 4126
1260 2669
1260 2561
6251 761
6251 7
6251 93
6251 4450
6251 6252
6251 385
6251 688
1390 624
1390 990
1390 1967
1390 1495
1390 3025
1390 4791
1390 4342
1390 2329
1390 3966
1390 2285
1390 4989
1390 3198
1390 2722
1390 5805
1390 5077
2541 3590
2541 2414
2541 997
2541 6253
2541 3584
2541 4742
2541 6254
2541 923
2541 4260
2541 34
2541 2521
2541 4157
2541 5021
2541 6255
2541 1993
2541 6256
6257 7
6257 9
5547 5545
5547 4868
3988 1132
3988 761
3988 93
3988 38
3988 3548
3988 337
3988 517
3988 1737
3988 385
3988 6258
3988 4826
6259 2299
6259 5471
6260 6261
6260 6262
6260 4874
2988 2992
1037 420
1037 2535
1037 925
1037 6263
1037 2390
1037 5298
1037 360
1037 4997
1037 927
1037 3366
1037 3399
1037 2389
1037 6264
6265 3730
6265 932
6265 2786
235 6266
235 230
235 232
235 1382
235 236
235 3314
235 3459
235 5047
235 1189
6216 187
6216 6267
6216 4311
6216 883
6216 1271
6216 6268
6080 1848
6080 875
6080 243
2138 6269
2138 7
2138 261
2138 2264
2138 215
2138 924
2138 926
2138 437
1285 1114
1285 1070
1285 343
1285 4111
1285 349
1285 2079
1285 448
1285 3204
1285 93
1285 584
1285 2385
1285 1351
1285 746
1285 924
1285 4120
1285 61
1285 846
1285 2261
1285 591
1285 4108
1285 4109
1285 442
1285 15
1334 6270
1334 1420
1334 1291
1334 214
1334 2099
1334 1073
1334 1428
1334 2478
1334 1251
1334 1276
1334 2358
1334 1105
1334 6271
1430 420
1430 179
1430 38
1430 292
1430 1287
1430 318
1430 93
1430 573
1430 37
1430 437
1430 3374
6272 1884
6272 385
6272 295
929 2582
929 4437
929 4086
929 1763
929 4346
929 6273
929 3451
929 11
929 1451
2207 593
2207 2206
6274 1451
6274 1260
6274 1033
6274 1243
6274 3476
6274 2090
6274 123
6274 3675
1237 4413
1237 295
1237 1274
1237 4743
1237 2315
1237 304
1237 88
1237 686
1237 6
1237 385
1237 159
1237 38
1237 1450
1237 292
1237 3838
1237 398
1237 144
1237 925
1237 1205
1237 6275
1237 1423
1237 229
1237 5452
1237 481
1237 6276
647 4333
647 1260
647 144
647 3258
647 452
647 385
6277 6278
6277 385
6277 2494
6277 1426
6277 244
1451 1350
1451 6248
1451 2969
1451 1975
1451 2121
1451 3427
1451 941
1451 581
1451 559
1451 1260
1451 686
1451 5813
3460 37
3460 578
3460 78
3460 6279
3460 186
3460 144
3460 5934
3460 2259
3460 2338
1350 4347
1350 6248
1350 1716
1350 2776
1350 34
1350 387
1350 1451
6280 252
1564 1759
1564 205
1564 2151
1564 3097
1564 4944
1564 207
1564 1013
1564 1563
1564 123
1564 3584
1564 1769
1564 446
1564 797
1564 455
1564 2424
1564 55
1564 925
1564 1810
1564 591
1564 1617
1564 316
1564 603
1564 727
1564 1041
1564 5443
6281 345
6281 1436
6281 39
6281 4306
6281 340
6281 1465
6281 4020
6281 925
6281 37
6281 2722
6282 1238
6282 123
6282 93
6282 515
6282 517
6283 6284
6283 885
6283 38
6283 3984
6283 3099
6283 4872
6283 3386
6283 225
6283 3629
6283 1093
6283 93
6283 420
6283 303
6283 6285
6283 473
6283 446
6283 45
6283 6286
6287 4208
6287 5828
6287 49
6287 2126
6287 5829
6287 123
6287 5830
4720 624
4720 429
4720 448
6288 1963
6288 3310
381 420
381 88
381 3538
381 4497
6289 585
6289 7
6289 93
6289 38
6290 212
6290 2242
6290 3456
6290 6291
6290 329
6290 7
6290 2592
6290 6292
6290 361
6290 1323
6293 578
6293 338
6293 3332
6293 229
6293 2097
6293 340
6293 88
6293 243
6293 6294
6293 123
6293 473
6295 1999
6295 2055
6295 6296
6295 2742
6295 532
6295 1681
6295 1278
6295 9
6295 1258
6295 473
6295 185
6296 1258
6297 1588
6297 1884
6297 645
6297 3426
6297 2072
6297 2069
6297 1714
6297 924
6297 146
6297 925
6297 6243
6298 152
6298 2207
6298 292
6298 593
6298 359
6298 214
6298 326
6298 3533
6298 3029
6298 310
6298 203
6298 6299
6298 6300
6298 216
6298 5107
6298 2515
6298 2206
6298 1238
6299 676
6299 98
6301 385
6301 4
1336 292
1336 4714
1336 310
1336 1335
1336 90
6302 208
6302 209
6303 3444
6304 93
6304 637
6304 229
6304 94
6304 3854
6304 4
6304 1285
6304 2329
6304 888
6304 6305
6304 362
6304 123
6304 40
6304 100
6306 2579
6306 2370
6306 9
1360 1352
1360 5150
1360 1356
1360 327
1360 161
6307 5893
6307 303
6307 1364
6307 1837
6307 292
362 2884
362 420
362 4575
362 1801
362 4204
362 7
362 905
362 2193
362 2236
362 88
362 1532
362 2517
362 732
362 2519
362 824
362 326
362 1213
6308 11
6308 3078
6308 7
6308 470
6308 152
6308 78
6308 88
6308 27
6308 2828
6308 1414
6308 3614
6308 1106
6308 2225
6308 326
6305 7
6305 1474
6305 2141
6309 403
6309 93
6309 437
6309 292
6309 38
6310 875
6310 4830
1309 1757
1309 78
1309 6311
1309 1292
94 97
5491 6312
5491 695
5491 5939
5491 1514
4 93
4 517
6254 392
6254 875
6254 6313
6254 338
6254 4733
6254 4
6254 2541
6254 2551
6254 818
6254 847
2329 2818
2329 466
2329 4259
2329 1155
2329 6176
2329 6242
2329 6247
2329 478
2329 2260
2329 6051
2329 3512
2329 1390
2329 1011
2329 6314
2329 5729
2329 2776
2329 6315
2329 1245
2329 1993
2329 5077
2329 815
2329 6316
2329 6304
2329 2995
2329 3519
2329 403
2329 1210
2110 1527
2110 1967
2110 88
2110 3712
2110 1550
2110 2111
2111 1967
6317 125
6317 6318
6319 4075
6320 1254
6320 617
6320 37
6320 38
6320 6321
6320 7
6320 660
6320 558
6320 3185
6320 88
6320 3897
6320 123
6320 144
6320 417
6320 40
1128 1019
1128 5005
1128 1816
6322 4062
2156 1254
2156 1875
2156 857
2156 5937
2156 994
2156 823
2156 1299
2156 636
2156 470
2156 538
2156 45
2156 1881
2156 423
2156 5714
2156 6323
2156 5675
2156 2115
2156 867
2156 1485
2156 1183
2156 2778
2156 355
2156 1620
2156 61
2156 2375
2156 207
2156 6324
2156 3540
2156 1907
2156 2358
2156 697
2156 6325
2156 1963
6326 1421
6326 3828
595 1074
595 6327
595 38
595 6328
595 1260
595 5851
595 2100
595 146
595 4792
595 2780
595 2358
595 387
595 1345
595 517
595 3301
595 4279
595 1232
595 4761
595 1910
595 3575
595 1185
655 5429
655 994
655 93
655 997
655 38
655 402
655 2099
655 983
655 452
655 4260
655 387
655 821
655 442
655 995
655 451
655 485
655 123
655 4761
655 371
2857 4172
2857 3913
2857 2796
2857 6329
2857 6330
2857 2854
2857 6331
2857 3619
3392 93
3392 435
3392 4
3392 144
3392 123
3392 1272
3392 38
6332 123
412 1928
412 6333
412 1311
412 2748
412 6
412 3898
6334 6279
6334 146
4749 466
4749 925
4749 5120
4749 4778
4749 2592
4749 2488
4749 2582
4749 2315
4749 577
4749 873
4749 2406
4749 3476
4749 6335
4749 3181
4749 1382
4749 187
4749 93
4749 4065
4749 343
4749 214
4749 1844
4749 357
4749 1869
4749 3441
4749 1885
4749 2666
4749 229
4749 222
4749 665
4749 1644
4749 1578
4749 1654
4749 6336
1957 2788
1957 5956
1957 6313
1957 6337
1957 6338
1957 3309
1957 6339
1957 1429
3334 2533
3334 2231
3334 5480
3334 1038
3334 229
3334 360
3334 6340
3334 5699
3334 5922
6341 7
6341 94
6341 345
6341 246
6341 244
4621 6342
4621 4620
6343 5934
6343 3462
6344 7
6344 292
6344 2973
6344 340
6344 251
6344 2421
6344 310
6344 6345
6344 1795
6344 385
6344 851
2890 1966
2890 2476
2890 1625
2890 5626
2890 776
2890 178
2890 6346
2890 7
2890 2193
2890 6347
2890 6300
2890 1702
2890 3281
2890 3615
2890 2276
2890 183
6348 152
6348 7
6348 592
6348 229
6348 2379
6348 6349
6350 7
6350 2520
6350 358
6350 1213
6350 6351
6350 5033
6352 252
252 4614
252 6280
252 6353
252 229
252 6352
252 6354
252 6355
252 6356
252 6357
252 2817
252 6291
6358 243
1654 1622
1654 6359
1654 3412
1654 93
1654 684
1654 1641
1654 568
1654 3410
1654 6360
1654 6316
1654 1952
1654 3411
1654 2730
1654 1380
1654 926
1654 4952
1654 3849
1654 355
1654 6361
4952 4950
4952 7
4952 5693
6362 6363
6362 4718
6362 2333
6362 4970
6362 6364
6362 6365
6364 7
6364 885
6364 1603
6364 78
6364 1523
6364 216
6364 537
6365 1535
6365 27
3412 1318
3412 3835
3412 1642
3412 6366
3412 3411
3412 4546
3412 5989
3412 6367
3412 1391
3412 6368
3412 5285
3412 456
3412 2872
3412 2643
3412 465
3412 1945
3412 4951
3412 220
3412 4950
3412 146
3412 1654
3412 6369
2996 1758
2996 2577
2996 3039
2996 674
6370 2315
6370 93
6370 38
6370 106
6370 425
6370 517
6370 123
6370 1623
874 761
874 7
874 37
874 292
874 4602
874 316
874 88
874 600
874 3029
874 9
874 430
874 871
6371 7
6371 53
6371 6372
6371 1503
6371 2277
6371 2373
6371 4396
1737 2164
1737 5121
1737 2261
1737 466
1737 645
1737 1490
1737 738
1737 4335
1737 5255
1737 6338
1737 1103
1737 6373
1737 3329
1737 4648
1737 5702
1737 3709
1737 3267
1737 651
1737 6374
1737 923
5744 175
5744 5695
5744 3923
5744 8
5840 141
5840 144
5840 6275
5840 2561
5840 292
3491 1231
3491 38
3491 6375
3491 169
3491 78
3491 4571
3491 5073
3491 398
3491 629
3491 385
3491 150
4069 5425
4069 6376
4069 4066
3956 2091
3956 3826
3956 1959
3956 3946
3956 5624
3956 3162
3956 1641
3956 6377
3956 1370
3956 3968
3956 6378
3956 4975
3956 305
3956 3680
3956 6379
3956 4679
3956 1482
3956 1645
3956 6380
3956 3973
3956 1336
3956 5638
3956 6381
3956 1618
3956 5457
3956 146
3956 3461
3956 1481
3956 40
3956 597
3804 3803
3804 3801
3804 3802
3804 5935
3804 2316
3804 3805
3804 3799
3804 3869
3804 5551
6382 1060
6382 1583
6382 323
3806 3456
3806 295
3806 3799
3806 4301
3806 3805
3806 4868
3806 6383
3163 1466
3163 2878
3163 3721
3163 582
3713 2904
3713 885
3713 38
3713 303
3713 78
3713 1370
3713 1485
3713 88
3713 420
3713 208
3713 437
3802 3800
3802 3799
3802 3803
3802 3804
3802 3805
3802 1334
6186 6185
6186 6184
3803 3799
3803 3801
3803 3802
3803 3804
3803 3805
3803 4208
3803 6384
4729 935
4729 7
4729 1155
4729 345
4729 738
6385 538
6385 7
3899 598
6386 7
6386 88
1312 501
1312 187
1312 6387
1312 6083
1312 2494
1312 2236
1312 1011
1312 745
1312 2748
1312 3080
1312 2997
3390 1293
6388 6389
6388 6390
4261 6391
4261 3794
4261 93
4261 4327
4261 138
4261 2301
4261 5206
4261 720
6392 108
6392 3897
6392 1084
6392 243
6392 244
6392 1430
6393 738
6393 3170
6393 292
6393 143
6393 6394
6393 447
6393 843
6393 2475
6393 934
2879 2877
6395 138
6395 199
6396 843
6396 812
6396 1022
6396 38
6396 385
6397 3078
6397 7
6397 327
6397 59
6397 6398
6397 1367
6399 6400
6399 4144
6399 78
6399 4145
6399 6401
6399 4146
6399 4026
6399 333
6399 2926
6402 6399
6402 2301
6402 3686
6402 1287
3429 7
6403 6404
6403 2716
6403 1937
6403 575
4186 3860
575 837
575 5486
575 466
575 169
575 1883
575 2329
575 387
575 6403
575 207
575 3191
575 2716
575 2260
575 1393
575 2943
575 159
575 851
575 657
575 11
575 1264
575 4524
575 1265
575 4317
575 3586
575 149
575 4
575 3708
575 1490
575 4545
575 3519
575 2886
575 594
575 3020
6405 187
6405 7
6405 37
6405 987
6405 2188
6405 83
6405 1325
2716 1364
2716 197
2716 2302
2716 5115
2716 199
2716 2362
2716 4330
2716 200
2716 3509
2716 812
2716 1014
2716 575
2716 1938
2716 720
2716 3794
2716 346
2716 4989
2716 4536
2716 3039
2716 2348
2716 4537
2716 4538
2716 4539
2716 4990
2716 307
2716 2449
2716 138
2716 198
2716 1495
2716 4541
2716 4543
2716 2985
2716 1039
2716 4316
2716 2718
2716 4331
2716 2569
2716 202
2716 2237
2716 4544
2716 4991
2716 4110
2716 1758
2716 4324
2716 3410
2716 591
2716 4328
2716 1182
2716 1937
2716 2570
2716 3049
2716 3526
2716 4425
2716 149
2716 3542
2716 2968
2716 1268
2716 6406
2716 2260
6407 7
4827 1850
4827 9
4827 695
4827 4828
4827 1968
4827 8
4827 473
3742 6408
3742 1326
3742 3740
3742 6321
3742 6409
3090 78
3090 37
3090 15
3090 3086
3090 384
1370 2492
1370 2904
1370 37
1370 6220
1370 342
1370 3724
1370 1375
1370 1443
1370 2900
1370 4055
1370 1382
1370 952
1370 270
1370 1284
1370 437
1370 1368
4513 4512
4513 1759
4513 3534
4513 296
4513 2487
4513 1993
4513 1032
4513 2533
4513 1059
4513 385
4513 6410
4513 4154
4513 624
4513 292
4513 1792
4513 818
4513 61
4513 1040
4513 1821
4513 4016
4513 809
4513 2837
4513 5761
4055 294
4055 1603
4055 1637
4055 5954
4055 961
4055 1370
4055 516
4055 1296
4055 4057
4055 2959
4055 6170
4055 6411
4055 5370
4055 6096
4055 6412
4055 6413
4055 5282
4055 4061
4055 2962
4055 2806
4055 952
4055 670
3476 3127
3476 295
3476 6414
3476 1715
3476 6415
3476 1926
3476 574
3476 2135
3476 2531
3476 5952
3476 526
3476 6416
3476 56
3476 3675
3476 1266
3476 88
3476 6417
3476 240
3476 3341
3476 3106
3476 6418
3476 2287
3476 697
3476 844
1284 93
270 5359
270 7
270 475
270 294
270 268
270 3963
270 3417
270 2953
270 2948
270 1238
270 3959
270 4944
270 2952
270 1321
270 4945
270 6419
270 345
270 6109
270 6151
270 2050
270 580
270 1370
270 6420
270 6421
270 2681
270 54
270 1955
270 2957
270 1279
270 4057
270 2771
270 37
270 6422
270 6423
270 371
270 5358
270 1443
270 2199
270 2900
270 4943
270 3674
270 175
270 3828
270 342
270 3972
270 6424
270 1960
270 3854
270 4061
270 6425
270 2834
270 3952
270 1455
270 437
270 2964
6426 24
6426 6427
6426 146
6426 7
6426 1819
2492 203
2492 1370
2492 38
6428 37
6428 38
6428 247
6428 3048
6428 4408
6428 5820
6428 9
6428 90
6429 24
6429 2041
6430 1044
6430 78
6430 385
6430 2221
1443 439
1443 2305
1443 6431
1443 1370
1443 355
1443 6220
1443 270
1443 1845
1443 1380
2900 1550
2900 39
2900 6432
2900 3091
2900 6166
2900 1321
2900 574
2900 45
2900 1289
2900 2429
2900 1370
2900 1617
2900 1371
2900 2905
2900 270
2900 2902
2900 214
2900 2730
2900 1109
2900 6411
2900 3126
2900 5370
2900 3721
2900 1110
2900 3723
2900 6433
2900 3724
2900 3083
2900 5442
2900 4061
2900 2901
2900 224
2900 223
6434 1368
6220 37
6220 38
6220 1506
6220 1370
6220 2962
6220 9
6220 78
1304 2361
1304 7
1304 1603
1304 1294
1304 6435
1304 2957
6436 949
6436 5411
6436 360
5414 2999
5414 187
5414 5410
5414 1247
5414 78
5414 354
5414 5411
5414 2738
5414 3
5414 6437
1839 5924
6438 3294
3724 1757
3724 2904
3724 1110
3724 38
3724 326
3724 214
3724 2902
3724 2978
6439 1958
6440 986
6440 3926
6440 2467
6440 1274
6440 1609
6440 4103
6440 963
6440 321
6440 2470
6440 5365
6440 2093
597 5072
597 2145
597 169
597 6441
597 569
597 2349
597 1713
597 2517
597 207
597 4734
597 1798
597 2531
597 581
597 2089
597 821
597 3330
597 1035
597 4153
597 1074
597 5703
597 5037
597 2994
597 2330
597 589
597 5552
597 4887
597 818
597 6062
597 1336
597 1246
597 3706
597 1760
597 4524
597 2333
597 2803
597 3575
597 809
597 6442
6443 7
6443 229
6443 6444
6443 371
6443 1619
6443 2832
466 2436
466 343
466 2329
466 1737
466 390
466 2344
466 1185
466 392
466 889
466 1953
466 3512
466 843
466 1393
466 2943
466 657
466 2748
466 11
466 93
466 38
466 1265
466 4335
466 3038
466 2921
466 2435
466 2716
466 61
466 2259
466 1758
466 2504
466 401
466 3519
466 149
466 1578
466 2482
466 40
6445 5105
6445 4996
2786 3730
2786 6446
2786 6447
2786 4273
2786 5271
2786 4017
2786 3731
2786 4020
2786 6448
2786 3729
1469 1289
1469 1424
1469 275
1469 1288
1469 133
1469 6449
1469 6450
1469 310
1469 3390
6449 11
6449 7
6449 288
6450 1469
391 731
391 515
391 466
391 6451
391 2423
391 1514
391 447
391 3487
391 6452
391 1150
391 4612
391 304
391 516
391 843
391 310
391 398
391 6453
391 149
391 3993
391 439
391 143
391 1345
391 15
391 1907
391 403
391 387
391 697
391 3904
391 78
391 90
275 1445
275 1297
275 3341
275 7
275 1292
275 4821
275 1931
275 131
6454 558
6454 143
6455 6456
6455 48
2753 6457
2753 765
2753 6458
2753 6459
2753 1945
2753 6460
2753 2081
2753 6461
2753 3501
2753 6462
2753 6463
2753 4885
2753 6464
551 1013
551 6465
551 292
551 317
551 3487
551 1282
551 452
551 310
6466 6467
6466 6468
6466 4659
620 2758
620 1267
620 3183
620 2138
620 6469
620 6470
620 4414
620 444
620 2760
620 4360
620 147
620 3595
620 584
6471 3078
6471 3537
6471 1394
6471 78
6471 87
6471 1465
6471 1083
6471 4593
6471 1774
6471 442
6471 5206
6471 2171
6471 310
1213 1891
1213 3492
1213 189
1213 1275
1213 1351
1213 3487
1213 1393
1213 1214
1213 812
1213 362
1213 1245
1213 1212
1213 1893
5121 1737
5121 6472
5121 5033
5121 3332
5121 804
1789 11
1789 7
1789 420
1789 38
1789 1432
1789 1454
1789 1785
1789 3
1789 314
1789 2987
1789 1189
1789 584
584 731
584 1254
584 2623
584 1455
584 4201
584 7
584 2772
584 1789
584 207
584 208
584 1189
584 1185
584 1094
584 4922
584 2687
584 329
584 1081
584 342
584 590
584 620
584 434
584 310
584 657
584 1485
584 4651
584 797
584 1396
584 343
584 3625
584 2126
584 1792
584 360
584 61
584 297
584 4109
584 4113
584 146
584 2245
584 3551
1947 1659
1947 6473
1947 1943
1947 770
1947 6474
1947 5619
6475 187
6475 312
6475 93
6475 420
6475 38
6475 4643
6475 78
6475 1255
6475 679
6475 2069
6475 144
6475 2320
6475 317
6475 6476
6475 55
6475 2010
6475 385
6475 39
6475 45
5473 6477
5473 6478
5473 1495
5473 88
6479 7
6479 6480
6479 398
6479 2362
6479 88
6479 6481
6479 144
6482 6483
6482 2875
6484 6485
6484 846
6484 2416
754 7
754 45
754 6486
754 146
754 6487
754 751
3715 78
3715 3063
3715 3716
3715 3717
3715 3718
3715 3061
3715 473
3715 4151
4822 11
4822 7
4822 4820
4822 156
4822 1729
4822 276
4822 1287
4822 653
4822 146
6488 3078
6488 551
6488 1773
6488 3
6488 992
6489 265
6489 6490
6489 78
6489 2005
6489 1491
6489 755
6489 6491
6489 6492
6493 7
6493 420
6493 1044
6493 45
6493 3538
6493 687
6493 3202
6493 4720
6493 310
6493 582
6493 292
6493 214
6493 3029
6493 149
6493 924
6493 1620
6493 314
6493 61
6493 1364
6493 203
6493 1712
6493 404
6493 329
6493 6494
6493 670
529 5871
529 1439
529 289
529 649
529 6495
529 1294
529 1289
529 1407
529 1297
529 1447
529 1059
529 1618
529 355
529 146
529 648
529 5331
529 452
529 2091
529 1301
529 1305
529 1302
3153 5187
3153 7
3153 1944
3153 187
3153 1259
3153 3977
3153 4760
3153 1930
3153 2365
3153 2644
3153 1681
3153 1263
3153 1805
3153 11
3153 152
3153 93
3153 38
3153 2058
3153 5238
3153 2856
3153 6330
3153 2857
3153 326
3153 3909
3153 244
3153 1282
3228 2637
3228 2109
60 3068
60 1756
60 526
60 39
60 532
60 671
60 1249
60 6242
60 880
60 2694
60 3527
60 3162
60 1953
60 599
60 1686
60 45
60 517
60 4147
60 165
60 2327
60 37
60 38
60 1265
60 3625
60 9
60 2515
60 2999
60 3860
60 503
60 222
60 27
60 5457
60 800
60 154
60 224
60 492
4603 870
4603 7
4603 2178
4603 1878
4603 3212
4603 178
4603 3913
4603 4907
4603 2743
4603 3909
4603 1379
4603 59
3633 6496
3633 1144
3633 1104
3633 538
3633 1865
3633 866
3633 4135
6372 5264
6372 6371
3145 4547
3145 276
6497 6498
6497 6066
6497 4504
6497 292
6497 660
6497 3619
4026 6399
4026 3426
4026 1291
4026 1155
4026 4157
4026 4535
4026 4251
4026 2414
4026 6499
4026 4155
4026 159
4026 1588
4026 93
4026 37
4026 38
4026 4505
4026 1123
4026 216
4026 473
4026 718
4026 2512
4026 6500
4026 6501
4026 6256
4026 828
1106 6502
6503 1700
1072 2965
1072 6504
1072 390
1072 1073
1072 7
1072 6505
1072 1807
1072 1334
1072 6506
1072 1075
1072 2193
2368 6507
2368 6508
2368 305
2368 1931
2368 1144
2368 3156
2752 7
2752 6509
2752 6510
2752 6511
2752 6512
2752 2518
2752 5005
2752 6513
2752 4294
2752 1463
2752 6514
2752 5197
2752 1296
2752 6515
2752 1956
2752 1450
2752 2643
2752 5574
2752 6516
2752 6517
2752 6518
2752 795
2752 3847
2752 1803
2752 3483
2752 3897
2752 4417
2752 6519
2752 1137
240 2627
240 302
240 1535
240 3212
240 1858
240 3112
240 777
240 6520
240 233
240 481
240 1669
240 185
6521 352
6521 62
914 3977
914 152
914 7
914 302
914 1535
914 327
914 276
914 2366
914 1865
914 1557
914 1851
914 743
914 1877
914 3860
914 870
914 37
914 9
914 2135
914 2363
914 3490
914 4135
6522 36
6522 2955
6522 1363
6522 1427
6522 4680
6522 366
6522 4082
6522 5092
6522 6169
6522 1621
6522 6523
284 187
284 7
284 93
284 38
284 3212
284 12
284 78
284 318
284 420
284 4233
284 925
284 244
284 6524
284 5334
284 2630
284 2373
6525 88
6525 4931
559 7
559 1676
559 5690
559 4782
559 119
559 1451
559 2182
5231 88
2850 4377
2850 2845
631 187
631 6526
631 345
631 179
631 39
631 6083
631 7
631 905
631 2103
631 318
631 444
631 6177
631 426
631 1281
631 1483
631 663
631 6527
631 6528
631 326
631 384
1865 3860
1865 7
1865 1875
1865 5094
1865 4832
1865 914
1865 947
1865 4362
1865 237
1865 3633
1865 3817
1865 4182
1865 2629
1865 942
1865 1535
1865 3157
1865 5097
1865 3148
1363 5092
1363 624
1363 6522
2317 1800
2317 6529
2317 4406
2317 4662
2317 2312
2317 78
2317 2318
2317 679
2317 2316
2317 709
2317 3559
2317 1087
2317 1085
6530 6531
65 466
65 295
65 3093
65 6532
65 3557
65 14
65 4257
65 885
65 1451
65 1260
65 3651
65 348
65 2729
65 1414
65 588
65 385
65 851
65 93
65 82
65 144
65 1307
65 1716
65 3
65 143
65 1585
6533 731
6533 6534
6533 311
6533 987
6533 417
6533 6535
6533 603
6533 885
6533 6311
6533 207
6533 6536
6533 6537
6533 4298
3093 1963
3093 2571
3093 573
6532 208
6532 78
6532 206
6532 203
3557 392
3557 761
3557 93
3557 38
14 10
14 2550
14 65
14 222
14 2751
14 349
6538 2301
6538 5995
5995 761
5995 4651
5995 4509
5995 5250
5995 1905
5995 123
5995 6538
3114 2631
3114 2120
3114 276
1585 1231
1585 1716
1585 997
1585 983
1585 65
1585 1717
1585 4584
1585 1191
1585 2597
1585 1155
2289 7
2289 1756
2289 526
2289 169
2289 39
2289 2091
2289 1276
2289 45
2289 1289
2289 3017
2289 599
2289 2069
2289 305
2289 517
2289 3675
2289 11
2289 187
2289 37
2289 38
2289 1265
2289 679
2289 83
2289 313
2289 149
2289 9
2289 216
2289 314
2289 2515
2289 2010
2289 2803
2289 27
2289 2287
2289 318
2289 154
2289 223
6539 11
6539 187
6539 7
6539 1503
6539 1927
6539 88
6539 4384
6539 1465
6539 318
6539 2799
6539 9
6539 1042
3651 65
6540 5545
6540 2973
6540 5165
6540 4291
6540 6541
6540 333
4145 6399
4145 3407
4145 6542
4145 93
4145 4146
4145 1953
4145 4144
4145 143
4145 144
4145 6543
4145 4143
4145 6401
4145 925
4145 207
4145 1926
4145 314
4145 61
2729 292
6544 6545
6544 208
6544 2306
6546 875
6546 244
588 392
588 442
588 1843
588 2772
588 925
588 573
1973 6547
1973 4099
1973 2278
1973 1972
1973 3368
1973 3207
4044 6474
4044 6218
4044 6548
6549 5534
6549 3810
6549 4370
6550 318
6550 3341
6551 152
6551 7
6551 326
6551 1465
6551 98
6551 2802
6552 6553
2277 2273
2277 6554
2277 5529
2277 6371
2277 609
2277 2278
2277 778
2277 794
2277 6555
2277 5533
6556 312
6556 420
6556 3011
6556 78
6556 3066
6556 4897
4096 7
4096 3671
4096 6555
4096 5533
4096 1623
4096 1659
4096 3810
4096 88
4096 878
4096 517
4096 6557
4096 6558
4096 3817
4096 2278
4096 4958
4096 1247
4096 6559
4096 229
4096 872
4096 203
4096 2025
4096 243
4096 244
4096 5648
4096 1738
6560 6561
6562 7
6562 819
6562 2151
6562 88
6562 5308
6562 1795
6562 6441
6562 123
956 3072
956 716
956 1748
956 6563
956 6564
956 955
956 3814
956 3647
956 3816
956 78
956 2970
1146 82
1146 348
1146 421
1937 2703
6565 428
6565 1681
6565 37
6566 4581
6566 5579
6566 423
3728 229
3728 1202
3728 3227
894 2949
894 890
894 3048
894 1587
894 3854
894 1924
894 1962
894 2660
894 3188
894 355
894 6567
894 473
894 3423
894 1382
665 3790
665 302
665 1837
665 1070
665 421
665 4876
665 78
665 1514
665 1851
665 3947
665 3646
665 5881
665 3398
665 952
665 452
665 223
665 4298
3905 3264
3905 4031
3905 88
3905 2676
3905 5020
3905 3903
3905 5897
3905 6568
2053 2051
2053 2133
2053 3454
2053 5173
4518 15
6379 758
6379 6569
6379 297
6379 6570
6379 517
6379 175
6571 6572
6571 2518
6571 6222
6571 3980
6571 146
6573 2171
4981 6574
4981 123
4981 3107
4981 6125
6575 1802
6575 420
6575 157
6575 687
6575 3094
6575 143
6575 2738
6575 203
6575 297
6575 3487
6575 6576
6575 146
6575 5005
6575 6129
6575 327
6575 6577
5005 245
5005 231
5005 7
5005 36
5005 4294
5005 1314
5005 3989
5005 740
5005 6578
5005 2752
5005 6579
5005 6580
5005 3536
5005 6581
5005 1044
5005 224
6129 7
6129 6575
3094 885
3094 1219
3094 1586
3094 88
3094 5269
3094 1522
3094 6582
3094 399
3094 594
3094 303
3094 5527
3094 936
3094 3051
3094 657
5746 3810
5746 6258
5746 1037
5746 1858
157 1260
157 7
157 1451
687 1588
687 1589
687 348
687 925
6583 1226
6583 4260
6576 6584
6576 38
6576 663
6576 1291
6576 221
6576 740
6576 532
6576 6575
6576 420
6576 244
6576 6585
6576 1416
6576 5367
6576 2553
6576 2781
6576 6008
6577 5005
6586 7
6586 420
6586 4870
6586 475
6586 443
6586 207
6586 390
6586 575
6586 4795
6586 6587
6586 2365
6586 1476
6586 508
6586 2997
6586 11
6586 5738
6586 813
6586 318
6586 146
6586 6588
6586 6589
6586 597
6135 819
6135 2422
6135 3263
6135 2151
6135 5555
6135 4119
6135 6590
6135 3525
6135 959
6135 75
6135 6591
6135 1746
6135 2299
5812 7
5812 5736
6368 591
6368 983
6368 924
6368 925
6368 1014
6368 688
6592 1132
6592 1959
6592 2091
3289 421
3289 38
3289 6593
3289 2896
3689 7
3689 1234
3689 397
3689 6594
3689 123
3689 1457
1607 6595
1607 1063
1607 6596
1607 2420
1607 2460
2566 1963
2566 203
2566 214
2566 3269
4281 2398
4281 4280
4281 3181
4281 6594
6597 7
6597 115
6597 27
5189 3944
5189 6165
5189 35
5189 578
5189 329
5189 580
5189 88
5189 905
5189 1986
5189 1987
5189 6598
5189 6599
5189 1482
5189 1645
5189 925
5189 1959
5189 4797
5189 6509
5189 1127
5189 1757
5189 1618
5189 287
5189 1105
5189 1481
5189 688
6600 141
6600 4456
6600 143
2136 7
2136 93
2136 6601
2136 169
2136 1287
2136 216
6602 1494
3610 3608
5235 152
5235 345
5235 5006
5235 178
5235 3178
5235 5112
5235 6603
5235 928
5235 4029
5235 6604
6605 6606
6605 7
6605 37
6605 2207
6605 152
6605 326
6605 1345
6605 45
6605 2375
6605 2206
3397 3394
3397 38
3397 304
3397 1550
3397 1795
3397 473
3397 1367
3397 2135
3408 927
3408 3404
3408 3756
3408 3733
5088 78
5088 6607
5088 354
5088 7
5088 327
6608 6609
6608 3016
6610 132
6610 292
6121 187
6121 1587
6611 6495
6611 1482
6611 88
6611 254
6611 6165
6612 93
6612 39
6612 420
6612 6613
6612 123
6612 223
6614 1737
6614 508
6614 146
2597 1585
2597 1716
2597 3342
2597 641
2597 1717
2597 2595
2597 3783
2597 300
300 1180
300 3274
300 1716
300 1593
300 738
300 2423
300 207
300 222
300 1307
300 208
300 3783
300 4191
300 387
300 2597
300 588
300 2475
300 93
300 169
300 6464
43 5570
43 7
43 3971
43 2959
43 38
43 342
43 394
43 791
43 6615
43 2415
43 2313
43 170
43 6616
43 146
43 187
43 6617
43 627
43 3417
43 537
6618 3324
6618 2582
6618 93
6618 574
6618 169
4734 1004
4734 1997
4734 2306
4734 1037
4734 1231
3488 1763
3488 434
3488 38
3488 598
3488 1274
3488 1236
3488 161
3488 2320
3488 6619
3488 1014
3488 159
3488 327
6620 187
6620 7
6620 420
6620 157
6620 6011
6620 78
6620 3782
6620 2362
6620 1285
6620 688
6620 3652
6620 1014
6620 39
6620 1393
6621 1332
6621 7
6621 989
6621 1393
6621 1416
6622 2126
959 2322
959 997
959 2717
959 4334
959 6135
959 3320
959 667
959 6623
959 935
959 3000
959 574
959 1811
2787 37
2787 1239
2787 78
2787 6624
2787 4577
2787 88
2787 2555
2787 2774
6159 7
6159 420
6159 1937
6159 2494
6159 348
6159 144
6159 3789
6159 1578
6159 146
6159 216
6159 4522
6159 385
6159 38
4462 187
4462 311
4462 38
4462 246
4462 78
4462 88
4462 83
4462 5048
4462 318
4462 6625
4462 6
4462 6536
4462 1805
4462 45
4462 4460
4177 6524
4177 4176
4177 1141
639 1258
639 24
639 7
639 636
6626 761
6626 38
6626 1260
6626 149
6626 243
6626 390
3470 1890
3470 6627
3470 3097
3470 6628
3470 3091
3470 3092
3470 2560
3470 207
3470 3094
3470 1065
3470 3164
3470 2565
3470 393
3470 2563
3470 3095
3470 303
3470 3698
3470 522
3470 696
3470 2562
3470 4235
3470 3423
3470 2574
3470 212
3470 4494
3470 2568
3470 1200
3470 3467
3470 3029
3470 355
3470 399
3470 216
3470 3629
3470 1517
3470 3101
3470 3099
3470 1207
3470 229
3470 2571
3470 667
3470 952
3470 669
3470 537
3470 437
3470 2792
6629 6630
6629 3263
6631 1214
6632 4110
6632 7
6632 229
6632 1287
6632 318
6632 581
6632 244
6632 735
6632 384
6632 688
6633 539
2337 4030
2337 2018
2337 78
2337 1700
6634 1780
6634 2756
6634 1830
6634 398
6634 305
6634 6442
2648 7
2648 2642
2648 6635
4647 3706
4647 454
4647 997
4647 3538
4647 78
4647 295
4647 229
4647 398
4647 4646
4647 261
4647 297
4647 6629
4647 2886
4647 317
4647 146
4647 390
4647 6636
4647 5425
4647 1578
6526 1312
6526 6083
2426 169
2426 1030
2426 2834
2426 207
2426 43
2426 6637
2426 1838
2426 347
2426 88
2426 4476
2426 72
2426 54
2426 212
2426 93
2426 2416
2426 214
2426 6638
2426 1039
2426 746
2426 357
2426 175
2426 591
2426 6639
2426 316
2426 143
2426 146
2426 1042
6640 1326
51 3950
51 889
51 4996
51 484
51 5670
51 2066
51 1681
51 146
51 5820
51 2610
51 3920
51 50
51 1808
51 6641
596 204
596 4802
596 38
596 1050
596 169
596 455
596 603
596 207
596 208
596 575
596 1622
4524 1756
4524 705
4524 207
4524 575
4524 45
4524 1289
4524 1032
4524 1260
4524 516
4524 3476
4524 517
4524 686
4524 1709
4524 11
4524 187
4524 93
4524 38
4524 3332
4524 698
4524 149
4524 591
4524 229
4524 4522
4524 688
4524 597
2803 1759
2803 197
2803 4718
2803 1715
2803 6642
2803 2531
2803 2289
2803 1104
2803 91
2803 2544
2803 38
2803 1265
2803 2290
2803 6643
2803 4583
2803 3951
2803 925
2803 1578
2803 594
2803 1041
2803 1042
2803 4116
2803 597
6644 7
6644 2163
6644 2709
6644 6645
6644 146
6644 4525
6646 4
6647 38
6647 292
6647 79
6647 1103
6647 144
6647 207
4942 761
4942 420
4942 1260
4942 694
4942 4259
4942 2147
4942 143
4942 88
4942 318
4942 243
4942 6648
4942 1014
4942 4941
6649 6650
6649 403
6649 38
4371 4365
6651 6652
6652 202
6653 2961
6653 375
6653 88
6654 203
6654 3721
6655 6656
6655 459
5035 1669
5035 90
6657 7
6658 886
6658 94
6658 1723
6658 6659
6658 97
6658 243
6658 100
6658 491
1649 7
1649 38
1649 4060
1649 390
1649 78
1649 295
1649 144
1649 297
1649 318
1649 206
1649 1393
1649 243
1649 207
1649 1484
1649 314
1649 61
826 15
826 4643
1263 837
1263 4783
1263 986
1263 2033
1263 6660
1263 2739
1263 558
1263 2045
1263 3051
1263 748
1263 4784
1263 2260
1263 2159
1263 373
1263 1588
1263 909
1263 1999
1263 311
1263 3159
1263 4580
1263 83
1263 2122
1263 1245
1263 6661
1263 3921
1263 5176
1263 3904
1263 1930
1263 481
1263 3902
1263 3923
3846 5824
3846 3068
3846 88
3846 473
3846 2135
6662 7
6662 2059
6662 1265
2749 1592
2749 6042
2749 460
2749 6663
2749 360
2749 5178
6664 4712
6664 4870
1265 5108
1265 7
1265 2485
1265 966
1265 3038
1265 1279
1265 61
1265 45
6665 1927
6665 123
6665 1781
6666 7
6666 88
6666 1347
6667 7
923 1036
923 6668
923 1783
923 591
923 4160
923 1812
923 1556
923 651
923 3335
923 2606
923 2023
923 1011
923 919
923 3903
923 2234
923 2400
923 5135
923 1091
923 6244
923 456
6472 5121
6472 3704
6472 420
6472 5508
6472 2572
6472 6669
6472 670
6670 1967
6670 7
6671 78
6671 892
6671 2315
1760 2356
1760 93
1760 1013
1760 789
1760 1450
1760 4923
1760 525
1760 597
1760 398
1760 2828
1760 2330
1760 1769
1760 924
1760 207
1760 1062
1760 385
1760 2837
1760 390
1760 1597
1760 38
6672 6673
6672 6674
6672 9
6675 7
6675 914
6676 152
6676 2305
6677 11
6677 1358
6677 93
6677 38
6677 7
6677 3260
6677 1546
6677 61
6677 1357
6677 2256
6678 7
6678 932
6678 37
6678 1274
6678 39
6678 88
6678 1794
6678 146
6678 6679
6678 310
3402 7
3402 3401
3402 338
3402 5197
3402 78
3402 88
3402 522
3402 360
3402 6680
3402 645
6681 183
6681 326
6681 6682
6681 25
6681 6267
4431 6683
4431 6684
4431 3791
4431 143
6685 1198
6685 7
6685 360
6685 158
6685 152
6685 229
6685 679
6685 88
6685 1464
6685 327
6685 924
6685 146
6685 187
6685 3657
6685 6684
6686 3323
6686 78
3323 152
3323 2788
3323 37
3323 6687
3323 6686
3323 248
3323 39
3323 88
3323 705
3323 2333
3323 924
3323 6688
3323 522
3323 4169
6689 420
5700 2427
5700 3474
5700 2585
5700 340
5700 88
5700 2845
5700 2847
5700 6690
5700 1957
5700 6679
5700 4826
5700 1035
340 5926
340 6691
6692 229
6692 4
6693 986
6693 6694
6693 7
6693 27
6693 1465
6693 523
6693 1996
6693 3148
6693 918
6690 6695
6690 2507
6690 2846
6690 338
6690 5705
6690 88
6690 3474
6690 2845
6690 1737
6690 4826
4826 3988
4826 4824
4826 5120
4826 2571
4826 1947
4826 3548
4826 6690
3016 4592
3016 855
3016 6608
6696 4470
6696 6697
6696 27
3474 5120
3474 1245
3474 5123
3474 3106
6698 1671
6698 609
6699 7
6700 321
6700 928
6700 2422
6701 7
6701 473
6701 429
6702 152
6702 6703
6702 27
6702 6704
5977 5978
5977 573
6703 6704
6703 710
6704 7
6704 6703
6704 6702
6704 318
6704 1701
6704 710
5559 1195
5559 2884
5559 146
5559 6705
6706 1501
6706 7
3892 897
3892 5988
3892 304
3892 802
3892 1123
3892 2180
3892 2059
3892 2035
3059 2669
2305 3892
2305 1535
2305 3212
2305 2069
2305 4076
2305 1123
2305 1751
2305 2363
6707 2069
6707 182
6707 1346
6707 3284
6707 600
6708 420
673 7
673 292
673 2739
673 481
673 671
673 437
2044 2041
377 229
377 1552
3760 6709
3760 4654
3760 4786
3760 4036
3760 4655
3760 1091
3760 6710
3760 3759
1993 152
1993 7
1993 2541
1993 88
1993 1981
1993 66
1993 2551
1993 2487
1993 4766
1993 6168
1993 5485
1993 378
1993 2329
1993 216
1993 4513
6711 1994
6711 2392
6711 6712
6711 6236
6711 437
6710 4770
6710 4919
6710 1576
6710 458
6710 4888
6710 3760
6710 6713
6714 152
6714 78
6714 2305
6715 5670
6715 115
6715 4996
6715 117
6715 6716
6715 5820
6715 51
4262 7
4262 4913
4262 2362
4262 4330
4262 3509
4262 1451
4262 3002
4262 5916
4262 2348
4262 307
4262 4335
4262 4990
4262 508
4262 5729
4262 3049
4262 354
4262 6717
4262 1645
4262 1227
4262 4320
4262 3292
4262 591
4262 1364
4262 447
4262 6484
6718 6719
6720 350
2285 3078
2285 2932
2285 568
2285 1092
2285 88
2285 1713
2285 720
2285 3191
2285 6721
2285 2716
2285 2719
2285 1390
2285 306
2285 3531
2285 2799
2285 1053
2285 1279
2285 1103
2285 584
2285 2485
2285 966
2285 3038
2285 3039
2285 591
2285 592
2285 1182
2285 2717
2285 3966
2285 1961
2285 481
2285 594
2285 3198
6722 6723
6724 2088
6724 27
6724 37
6724 5438
6724 2135
6217 686
6217 4992
6217 6315
6217 4680
6217 1275
6725 7
6725 2745
6725 78
6725 883
6725 588
6725 1805
6726 3781
6726 6727
6728 152
6728 1603
6728 39
6728 340
6728 1957
6728 88
6728 3697
1680 1625
1680 1700
1680 779
1680 2024
1680 778
1680 774
1680 2282
1619 1245
1619 38
1619 1234
1619 292
1619 687
1619 2914
1619 143
1619 1209
1619 1275
1619 1943
1619 157
1619 2705
1619 1578
1619 123
1619 1616
1619 1910
1619 1893
301 1279
301 141
301 297
301 3038
301 385
301 1451
301 390
301 4507
301 355
6729 88
6729 27
4425 778
4334 1686
4989 720
4989 439
4989 4327
4989 1937
4989 1938
4989 1495
4989 6730
4989 1205
4989 1390
4989 481
4989 5206
4989 2344
4989 2716
4536 720
4536 3039
4536 2716
4536 481
6731 7
6732 2947
6732 3915
6732 6176
3531 1927
3531 7
3531 3966
3531 1700
3531 516
4537 2237
4537 6733
4537 4538
3915 1966
3915 598
3915 2260
3915 6734
3915 4542
3915 6732
3915 1278
3915 1268
3915 2947
1053 2717
1053 1182
1053 1961
1053 1257
1053 2285
1053 1279
1613 7
1613 4264
1613 5742
1613 5094
1613 6735
1613 6736
1613 199
1613 6584
1613 1063
1613 345
6737 3977
6737 4752
6737 1805
6737 2122
6737 2175
6737 6738
127 752
127 1291
127 398
127 6739
127 753
127 1299
127 125
127 4453
127 3493
127 3837
6740 78
6741 2516
6741 6742
6741 5074
6741 5473
6741 2056
1665 763
1665 3360
1665 1671
1665 5615
1665 1630
1665 5617
1665 5029
1665 1629
1665 767
1665 1658
1665 5618
1665 3369
1665 779
1665 6594
1665 1634
1665 6743
1665 799
1665 6744
1665 1636
1665 5648
6744 5641
6744 4044
6744 2272
6744 4202
6744 1470
6744 4314
6744 776
6744 1804
6744 7
6744 3310
6744 88
6744 996
6744 779
6744 229
6744 1938
3360 3359
3360 3367
3360 5645
3360 5630
767 5342
767 6745
767 765
767 1671
767 88
767 1414
767 6557
767 3817
767 2778
767 1664
767 1732
767 1665
767 62
767 5641
767 1038
767 6746
767 1666
767 229
767 1630
767 481
767 1706
767 2282
767 1615
6548 6039
6548 5043
6548 5529
6548 635
1630 5641
1630 7
1630 106
1630 766
1630 762
1630 767
1630 5030
1630 708
1630 777
1630 1706
1630 1626
1630 243
1630 1632
1630 1665
1630 3306
1630 1636
5618 5617
5618 7
1534 7
1534 1527
1534 940
1534 2011
1534 587
1534 100
6743 3008
6743 1275
6743 778
6743 942
6743 614
6743 2672
6743 4576
6743 1221
6743 451
6743 1174
6743 3876
6743 4579
6743 117
6743 3548
6743 440
6743 3035
6743 948
6743 564
6743 283
6743 776
6743 6747
6743 15
6743 6748
5648 2622
5648 764
5648 1470
5648 768
5648 6749
5648 183
5648 1706
5648 6750
5648 3306
5615 765
5615 5617
5615 1629
5615 6751
5615 1658
5615 6752
5615 6753
5615 1665
5615 5611
153 2064
153 36
153 6754
153 38
6755 7
6755 37
6755 2750
6755 679
6755 83
6755 2211
6755 955
6755 1263
6755 154
6755 1892
6755 155
4019 3730
4019 932
4019 4017
4019 5114
4019 3731
4019 4027
1629 765
1629 7
1629 3360
1629 764
1629 1627
1629 1636
1629 5617
1629 3367
1629 5642
1629 6756
1629 1631
1629 5030
1629 1634
1629 6757
1629 6758
1629 5645
1629 5563
1629 1732
1629 1665
1629 1626
1629 5615
6759 2786
6759 6760
6759 932
6759 6447
6759 3730
3369 764
3369 1664
3369 6761
3369 872
6048 11
6048 2788
6048 2360
6048 1274
6048 229
6048 2634
6048 398
6048 144
6048 403
6048 1334
6048 1267
6048 516
6048 3898
6048 1597
6048 384
1829 1823
1829 4105
6762 93
6762 5291
6762 348
6762 3066
6762 2876
6762 146
6762 657
1097 420
1097 1432
3849 342
3849 214
3849 3804
3849 55
3849 924
3849 414
3849 1654
3849 799
3850 1571
3850 1758
3850 1583
3850 342
3850 941
3850 6763
3850 665
3850 2780
3850 3706
3850 1451
3850 3573
5759 3547
5759 146
5760 6764
5760 2457
5760 5882
5760 88
5760 2959
2309 2303
2415 7
2415 1099
2415 342
2415 43
2415 446
2415 1482
2415 2313
2415 88
2415 2518
2415 1316
2415 1646
2415 1968
2415 2206
2415 244
2415 3270
2415 224
2415 1272
2415 78
2415 4298
2415 1112
3852 1321
3852 37
3852 6765
3852 1455
6766 4032
6766 1535
6766 2262
6766 5252
6766 340
6766 927
6766 3330
6766 4881
6766 2589
6766 1035
6766 2607
3270 885
3270 342
3270 347
3270 203
3270 204
3270 2963
3270 224
3270 3684
681 678
680 678
680 6767
6768 6769
6768 1014
6768 146
6768 78
2959 93
2959 342
2959 1603
2959 1950
2959 203
2959 420
2959 146
2959 5760
2959 43
2959 175
2959 224
2959 2964
6770 152
6770 2789
602 5048
602 7
5247 152
5247 5243
5247 3616
5247 2689
5247 5413
5247 6390
5247 1367
6771 4783
6771 187
6771 7
6771 3921
6771 1527
6771 146
6771 1263
6771 3923
6771 6772
6771 384
6773 761
6773 759
6773 24
6773 5838
6773 178
6773 1345
6773 2593
6773 4971
6773 9
1964 5359
1964 1380
1964 1603
1964 1321
1964 355
1964 2953
1964 4945
1964 6774
1964 6775
3853 178
3853 3074
4299 37
4299 336
4299 1450
4299 1091
4299 2443
4299 3597
4299 3602
4299 371
4299 78
4299 2262
4299 326
4299 155
312 342
312 4611
312 1255
312 1468
312 3012
312 3066
312 4610
312 6776
312 4640
312 4897
312 4639
312 3011
312 6127
312 6777
312 3415
312 6778
312 6476
312 6779
312 4641
312 1744
312 2101
312 6780
312 679
312 6781
312 6556
312 3576
312 6475
312 6268
312 3410
312 1248
312 6782
312 6783
312 1745
312 293
312 437
6784 4535
6784 1495
6784 466
3293 2998
3293 5924
1960 4392
1960 355
1960 846
236 1922
236 93
236 294
236 212
236 235
236 6785
236 2457
236 4751
236 1952
236 239
236 2942
236 2419
236 594
236 2408
236 1189
236 233
2500 7
2500 617
2500 1444
2500 342
2500 1527
2500 3983
2500 1637
2500 243
2500 58
3855 7
3855 1380
3855 78
3855 348
3855 4061
3855 355
3855 3859
3855 1321
3855 4945
3855 6786
3855 3002
3855 539
319 1836
319 1783
319 6787
319 358
319 3534
319 1219
319 2456
319 6313
319 524
319 41
319 4476
319 883
319 2440
319 70
319 2225
319 1811
3113 5121
3113 1160
3113 4563
3113 1700
3113 6788
3113 446
3113 1557
3113 5123
3113 88
3113 1177
3113 349
3113 442
3113 308
3113 301
3113 1014
3113 6613
3113 355
6789 5768
6789 88
6789 2917
6789 123
6789 1598
6789 670
6510 2126
6510 216
6510 1821
6510 2752
6790 1258
6791 6410
1740 3294
1740 1739
2489 297
2489 93
2489 594
2489 5276
2490 212
2490 93
2490 37
2490 435
2490 292
2490 1194
2490 594
2490 6792
1732 5641
1732 7
1732 764
1732 1628
1732 1629
1732 767
1732 6793
1732 3369
1732 785
6794 520
6794 243
6795 1245
6795 1126
6795 7
6261 6260
6261 6796
6261 6797
145 11
145 3450
145 93
145 37
145 38
145 4481
145 141
145 4259
145 7
145 144
145 9
145 385
145 390
145 6798
1423 4716
1423 5842
1423 3703
1423 6799
1423 1235
1423 5851
1423 6800
1423 5311
1423 6619
1423 1291
1423 3066
1423 1413
1423 2454
1423 1578
1423 1251
1423 1105
1423 5894
1423 6801
1423 5852
1423 2483
5517 152
5517 1705
5517 6520
5517 5516
1485 11
1485 5641
1485 38
1485 3025
1485 1183
1485 4404
1485 446
1485 208
1485 3545
1485 1180
1485 437
1485 584
886 583
886 592
886 5719
886 1557
886 1414
886 4986
886 434
886 491
886 100
886 165
6802 152
6802 178
6802 2188
6802 88
6802 4603
6802 2254
3735 985
4408 7
4408 6428
4408 37
4408 40
4408 709
1577 1817
1577 4780
1577 1562
934 7
934 38
934 292
934 88
934 3968
934 588
934 6803
934 4361
1267 616
1267 5729
1267 3079
1267 4532
1267 1018
1267 672
1267 343
1267 2742
1267 1333
1267 1269
1267 843
1267 1022
1267 444
1267 187
1267 1263
1267 583
1267 620
1267 1184
1267 1259
1267 2091
1267 6804
6805 7
6805 38
6805 3263
6805 229
6805 1464
6805 450
6805 1467
6788 6806
6788 1372
6788 4811
6788 5137
6788 3113
6788 6807
6201 6593
6783 312
6783 3848
6783 88
6783 5055
6783 355
6783 4233
6783 4224
6808 232
4233 6809
4233 7
4233 713
4233 6810
4233 2998
4233 244
4233 1324
3347 38
3347 558
3347 78
3347 348
3347 516
3347 3344
3347 297
3347 318
3347 3339
3347 146
3347 3343
3347 398
3347 3341
6811 1239
6811 316
6811 5269
6811 1923
6811 943
6811 394
6811 448
6811 479
6811 3197
6811 3080
6811 6582
6811 536
6811 1035
6811 212
6811 6812
6811 4494
6811 2198
6811 308
6811 4415
6811 2960
6811 3029
6811 6813
6811 399
6811 218
6811 2350
6811 5268
6811 2991
6811 3387
6811 222
6811 4751
6811 603
6811 1523
6811 3696
6811 670
6814 4836
6815 378
6815 7
6815 2454
6815 6816
6817 1258
6817 155
6816 11
6816 152
6816 7
6816 345
6816 6815
6816 38
6816 1291
6816 78
6816 1908
6816 1561
6816 2454
6816 925
6816 244
6816 3136
6816 378
6816 123
6816 1830
4528 420
4528 4448
4528 695
4528 6818
4528 5492
4528 1023
4528 384
1023 2305
1023 246
1023 4528
1023 1017
1023 9
1023 473
1218 4795
1218 2633
1218 578
1218 445
1218 440
1218 1034
1218 2486
1218 1516
1218 934
1218 4796
1218 451
1218 2614
1218 165
997 4154
997 789
997 1450
997 1032
997 1994
997 6819
997 3447
997 1031
997 2511
997 1585
997 403
997 4296
997 387
997 2541
997 360
997 6591
997 3908
997 812
997 1245
997 1012
6820 6821
6820 6822
6820 6823
6820 6824
6820 5257
1125 1116
1125 1117
1125 4528
1125 988
1125 677
988 2637
988 987
988 689
988 2501
988 812
988 3422
988 1125
6825 37
6825 924
6825 38
6825 45
2095 761
2095 2094
2095 298
2095 3783
2095 1712
2095 995
2095 4260
4007 4005
4007 6476
4007 3733
1144 3633
1144 7
1144 2959
1144 2632
1144 78
1144 2368
1144 3109
1144 1142
1144 1465
1144 6826
1144 1931
1144 1382
1144 4606
1144 1141
1144 539
2775 6827
2775 93
2775 4192
2775 38
2775 3326
2775 292
2775 13
2775 4451
2775 1039
2775 2818
2775 3110
2775 420
2775 3518
6828 7
6828 420
6828 5167
6828 4450
6828 3598
6828 2780
6828 450
6828 385
6828 51
6829 7
6619 5311
6619 1694
6619 72
6619 6830
6619 141
6619 6031
6619 7
6619 4506
6619 207
6619 4986
6619 6831
6619 1597
6619 1423
6619 3488
6619 2928
4506 420
4506 4739
4506 6832
6031 6833
3870 731
3870 7
3870 6834
3870 6835
3870 297
3870 2441
3870 3657
3870 37
3870 6836
3870 2315
3870 78
3870 88
3870 187
3870 946
3870 2135
3870 165
3870 11
3870 212
3870 93
3870 311
3870 1843
3870 6380
3870 2502
3870 591
3870 592
3870 316
3870 3134
3870 155
1597 843
1597 1392
1597 910
1597 6837
1597 7
2928 178
2928 2927
2928 2305
2928 6031
5311 4716
5311 6143
5311 38
5311 6799
5311 4243
5311 244
5311 3694
5311 144
5311 6619
5311 1413
5311 113
5311 187
5311 517
5311 6351
5311 1423
5311 6838
5311 6839
6830 6619
6830 6831
6840 892
6841 3770
6841 152
6841 6472
6841 6842
6841 2529
6842 78
6843 6844
6843 1828
6843 6845
6846 2712
6846 38
6847 7
6847 508
6847 78
4986 7
4986 6026
4986 1274
4986 1236
4986 161
4986 6848
4986 1546
4986 1014
4986 6849
3187 2191
3187 6459
3187 78
3187 88
3187 5636
3187 2045
3187 5348
3187 846
6850 6851
6852 4063
6852 78
6852 2315
6852 1617
6852 3897
6853 2305
6853 152
6853 78
6853 7
6853 360
1157 6854
6855 4230
6855 456
6856 713
6856 338
6856 6857
6856 88
6856 1887
6856 6858
6856 78
6856 1271
4228 187
4228 7
4228 713
4228 659
4228 4404
4228 1880
4228 1324
4228 4234
4228 1271
6854 4774
6859 345
6860 78
6860 1279
6861 1583
6861 6862
6861 292
2193 420
2193 2060
2193 341
2193 4204
2193 983
2193 823
2193 4239
2193 452
2193 998
2193 801
2193 2751
2193 3596
2193 2519
2193 1106
2193 1213
2193 93
2193 738
2193 679
2193 2236
2193 777
2193 485
2193 718
2193 6863
2193 3866
2193 1746
2193 990
2193 1531
2193 178
2193 447
2193 25
2193 6864
2751 1803
2751 3418
2751 7
2751 2754
2751 6865
2751 14
3584 11
3584 1700
3584 3048
3584 3025
3584 447
3584 2541
3584 581
3584 485
3584 3459
3584 1213
3584 748
6866 7
6866 37
6866 78
6866 178
6866 3549
6866 15
6866 327
5536 5535
5536 78
5536 7
5536 3549
5536 2468
5536 318
5536 925
5536 216
5536 123
5536 61
5536 398
4959 5705
4959 1811
4959 2203
3812 4044
3812 3671
3812 2278
3812 2025
3812 1623
3812 1738
6867 1669
6867 3403
6867 83
3403 6867
6868 1532
6869 2762
6869 7
6869 144
6869 6870
6869 926
6871 78
6871 3294
6871 146
6871 1464
6871 6872
4505 4110
4505 4503
4505 624
4505 38
4505 2251
4505 738
4505 2602
4505 292
4505 398
4505 132
4505 629
4505 1210
4505 6873
4505 1926
4505 385
4505 349
4505 4467
6874 488
6874 7
6874 93
6874 292
6874 1272
6874 1843
6874 983
6874 398
6874 333
6874 4505
6874 203
6874 924
6874 508
6874 123
6874 61
6874 575
1684 6875
1684 835
1684 1389
1684 1683
1684 911
1684 4675
1684 181
1684 6876
1684 3833
1684 3235
1684 5193
1684 318
1684 6877
1684 2811
1684 4120
1684 6878
1684 5782
1684 143
1684 5523
1684 6879
1684 146
3156 7
3156 37
3156 3224
3156 1502
3156 941
3156 78
3156 6880
3156 2369
3156 237
3156 4547
3156 2368
3156 4661
3156 2630
3156 1127
3156 100
4190 3234
4190 4189
4190 6881
4190 3616
4190 1794
4190 5413
4190 5372
4190 146
3931 1401
1617 3085
1617 598
1617 207
1617 2525
1617 2527
1617 2440
1617 5952
1617 1838
1617 1564
1617 1033
1617 5950
1617 1769
1617 307
1617 624
1617 5707
1617 1039
1617 6882
1617 812
1617 4063
1617 5442
1617 1760
1617 2911
1617 1103
1617 1578
1617 594
1617 2493
1617 2321
2911 1617
2911 2909
2911 4302
2911 2800
2911 2352
2911 3937
359 4760
359 116
359 181
359 2855
359 88
359 838
359 4076
359 883
359 2610
359 2854
6883 470
6883 326
6883 824
6883 2236
6883 3925
6883 2155
6883 350
6883 362
6883 1438
6883 155
5411 6436
5411 5414
5411 5410
5411 4090
6884 1318
6884 6885
6884 6886
727 617
727 315
727 121
727 3519
727 2159
727 594
727 123
727 429
727 913
4807 1318
4807 5222
4807 397
4807 4149
4807 4804
4807 489
4808 5243
4808 4807
6887 5448
6887 5698
6887 4806
5715 580
5715 33
5715 1961
5715 5487
5715 1294
5715 305
5715 5448
5715 6888
6889 4044
6889 37
6889 3817
6889 3810
6889 229
6889 2585
6889 88
6889 4994
6889 4099
6889 2278
6889 1634
6889 123
6889 78
6890 123
6890 6891
915 1505
915 3792
915 743
915 6892
915 6893
915 1893
6894 1706
6894 2272
6894 6895
6896 4867
6896 3663
5042 1682
5042 6520
5042 1864
5470 4363
5470 6712
5470 4684
5470 3548
5470 1858
5470 6897
5470 6898
5470 3425
5470 6230
5470 5137
5470 3400
5470 6899
5470 6807
6555 2277
6555 2824
6555 7
6561 1927
6561 24
6561 6900
6561 776
6561 106
6561 2278
6561 3817
6561 6901
6561 4311
6561 879
6561 872
6561 5530
6561 2028
6561 2323
6561 535
6561 1623
6561 6748
6554 4044
6554 776
6554 5481
6554 1782
6554 1736
6554 7
6554 1623
6554 2277
6554 6902
6554 2278
6554 2025
6554 778
6554 6561
6554 1437
6554 5485
6554 785
6554 1731
6554 1738
1374 1371
1374 617
1374 2902
1374 1256
1374 1368
6903 78
6903 7
1059 6904
1059 6905
1059 1007
1059 789
1059 3426
1059 5205
1059 229
1059 4157
1059 927
1059 1245
1059 4513
724 392
724 187
724 7
724 3196
724 295
724 722
724 983
724 348
724 1561
724 1923
724 144
6906 6907
6906 738
908 6908
908 448
908 1052
908 6909
908 1963
908 743
5915 7
5915 1642
5915 205
5915 4139
5915 1189
5915 203
5915 43
5915 6910
5915 61
5915 78
5915 2806
6911 679
6911 373
6911 3184
373 368
373 27
373 367
373 372
373 1263
373 2174
6912 78
6912 178
6912 5411
6912 2796
6912 7
6913 6914
6913 6915
6913 6916
6913 371
6913 5201
6913 351
3184 1757
3184 6917
3184 7
3184 78
3184 6918
3184 925
3184 6919
3184 6911
3184 3886
740 6920
740 736
4597 6595
4597 78
4597 4596
4597 6921
6922 6522
6922 6351
4842 6923
4842 2886
4842 2885
6924 3047
6924 3522
6924 88
6925 24
6925 420
6925 37
6925 187
6925 39
6925 27
6925 119
6925 778
6925 45
6509 152
6509 7
6509 6926
6509 5189
6509 2207
6509 2511
6509 593
6509 2523
6509 182
6509 698
6509 2206
6509 1958
6509 1637
6509 6166
6509 5389
6509 3441
6509 6899
6509 155
4184 4916
6927 11
6927 7
6927 1837
6927 841
6927 5433
6927 243
6927 78
6928 6929
6928 4449
6928 6686
4748 952
4748 911
4748 905
4748 1346
4748 953
4748 3020
6930 6931
6126 2743
6126 6932
6126 1119
6126 5192
6126 1080
1848 345
1848 6080
1848 108
1848 78
1848 12
1848 4141
1848 146
1848 5974
1848 6933
3346 4907
3346 1648
3346 897
3346 1192
3346 2632
3346 2683
3346 27
3346 3339
3346 3444
3346 2647
3346 1112
3346 1271
6934 78
6934 1464
4920 6935
4920 6936
6937 78
6937 88
1273 2798
1273 1259
1273 179
1273 187
1273 88
4531 1372
4531 3212
4531 1101
4531 355
4531 173
4531 1382
4531 8
4531 6582
4531 2647
4654 2019
4654 4036
4654 5305
4654 334
4654 4142
4654 320
4654 3760
4654 844
6938 152
6938 78
6938 2633
6938 143
6938 7
6939 326
6939 4776
6939 4
6939 2553
6940 7
6940 1265
4516 4321
6941 88
6941 670
6942 1875
6942 2207
6942 3228
6942 4043
6942 6943
6942 3231
6942 2315
6942 4612
6942 1748
6942 3153
6942 516
6942 2943
6942 588
6942 3768
6942 48
6942 4344
6942 3212
6942 517
6942 1669
6942 1268
6942 1649
6942 2903
6942 115
6942 949
6942 798
6942 2010
6942 1578
6942 952
6942 59
6942 1808
6942 597
4529 93
4529 1881
4529 387
4529 697
4529 517
4529 385
6944 326
6944 1819
6945 6946
4957 385
4957 78
609 5296
609 776
609 449
609 1553
609 4798
609 3684
183 7
183 178
183 1535
183 98
183 2824
183 1520
183 88
183 26
183 2034
6947 1967
6947 674
6947 6948
6947 79
6947 2996
1437 520
1437 4341
1437 398
1437 6949
1437 3429
1437 243
1437 244
1437 2721
6950 674
6950 1255
6950 2996
6950 83
6951 924
6952 3866
6952 6953
6952 1934
6952 4814
6952 5109
6954 6955
6954 5548
6954 4890
6954 6956
6954 5707
6043 88
6043 1686
6043 5504
6043 78
6043 559
6957 392
6957 38
6957 1950
6957 724
6957 385
6957 918
6958 6528
6958 6959
6958 3616
6958 1794
6958 5413
6958 6960
6765 78
6765 7
6765 3852
6765 155
6961 3616
6961 1414
6961 5413
6961 55
6961 3897
6961 40
6961 146
6962 146
6962 6963
6964 78
6964 88
6965 6966
6965 900
6965 4249
5661 1757
5661 4003
5661 5660
5661 3998
5661 4000
6967 1495
6967 146
6269 1186
6269 420
6269 2138
6269 5523
6269 6375
6968 187
6968 1370
6968 243
6968 292
6969 4712
6969 4522
6969 2831
6969 78
6969 2629
6970 6971
6970 5343
6970 6963
4995 1271
6972 229
6972 746
6973 78
6973 437
6973 15
6973 88
6974 78
6974 244
6975 1465
6975 473
6975 2643
873 6976
5413 5247
5413 6668
5413 3616
2455 2265
2455 5291
6977 6866
6977 5535
6977 4813
6978 5677
6978 78
6978 7
6978 1569
6979 843
6979 7
6979 78
6979 143
6262 1670
6262 472
6262 6509
6980 4139
6857 6981
4811 6982
4811 7
4811 6983
4811 4809
4811 6984
4811 6788
4811 1734
4811 1985
4811 2460
4811 6367
4811 1372
6985 7
6985 6986
6985 26
6985 27
5623 6987
5623 3172
5623 1318
5623 93
5623 875
5623 759
5623 329
5623 3134
5623 2448
5623 204
5623 1670
5623 123
5623 3629
2348 5930
2348 38
2348 315
2348 7
2348 2998
2348 925
2348 2721
2348 3294
2348 2206
3836 212
3836 1283
3836 93
3836 390
1670 1318
1670 1668
1670 93
1670 3290
1670 6375
1670 911
1670 4767
1670 5623
1670 6262
1670 6988
1670 473
6989 75
6989 6990
6989 7
6989 964
6991 3537
6992 7
6992 1239
6992 3487
6992 254
6992 4734
6992 3538
6992 303
6992 580
6992 183
6992 536
6992 851
6992 824
6992 2211
6992 892
6992 1204
6992 2299
6992 454
6992 1525
6992 4731
6992 55
6992 1578
6992 442
6992 244
6992 809
211 420
211 624
211 3099
211 221
211 225
211 203
211 222
211 3598
211 215
211 3627
211 537
211 2963
211 208
211 216
211 223
211 209
211 437
211 3721
211 226
2780 5182
2780 3850
2780 624
2780 220
2780 2494
2780 3598
2780 261
2780 595
2780 1909
2780 5399
2780 254
2780 3244
2780 208
2780 123
2780 2425
2780 3366
2780 1069
6993 5396
4013 624
4013 78
4013 924
4013 203
4013 7
6994 687
4381 39
4381 88
4381 2225
4381 3469
4381 1192
4381 3299
4381 3782
4381 522
4381 349
4381 1170
4381 582
4381 3006
4381 37
4381 520
4381 934
4381 4667
4381 2802
4381 218
4381 1227
4381 949
4381 316
4381 1345
4381 4108
4381 203
5017 4337
5017 1627
5017 5016
5017 526
5017 6995
5017 2457
5017 679
5017 1194
5017 1345
5017 3782
5017 1012
5017 2089
5017 72
5017 936
5017 154
5017 516
5017 384
5017 597
6996 7
6996 5167
6996 2494
6996 3598
6996 1416
6996 6997
6998 401
6998 1287
220 5167
220 2264
220 207
220 208
220 209
220 885
220 2735
220 1642
220 88
220 3096
220 1414
220 3883
220 537
220 187
220 93
220 214
220 144
220 2780
220 925
220 216
220 2669
220 2904
220 3099
220 129
220 215
220 3598
220 261
220 603
220 146
220 1430
220 437
6999 7000
6999 11
6999 154
6999 7001
798 2983
798 1197
285 4921
7002 447
7002 1670
7002 93
7002 1578
7002 6514
7003 216
7003 3256
7003 40
4497 1198
4497 4491
4497 450
4497 3538
4497 2400
4497 7004
4497 3683
7005 7
7005 713
817 7
817 591
817 78
817 1030
817 200
817 816
817 1040
817 1812
4688 93
4688 1578
4688 2521
7006 5544
7006 885
7006 624
7006 38
7006 303
7006 348
7006 144
7006 203
7006 420
7006 1603
7006 537
7007 420
7007 437
4687 885
4687 7008
3834 7
3834 146
7009 7
5994 4651
6063 1036
6063 4499
6063 1450
6063 3373
6063 2555
6063 6629
6063 1334
6063 75
6264 37
6264 254
6264 1037
6264 318
6264 355
6264 6263
6264 1282
6264 4224
6264 7010
6264 5201
6264 7011
6264 310
911 1318
911 81
911 4180
911 4748
911 448
911 743
911 508
911 1670
2824 2627
2824 2628
2824 2624
2824 183
2824 777
2824 7012
2824 5619
5236 4642
5236 7013
5236 146
5236 925
5236 244
5236 5006
5236 1383
7014 1202
7015 7
7015 7016
5000 7
5000 883
1508 421
1508 2423
1508 207
1508 7017
1508 4276
1508 427
1508 1642
1508 4947
1508 517
1508 5923
1508 851
1508 1507
1508 214
1508 4119
1508 7018
1508 1104
1508 935
1508 1517
1508 316
1508 1969
1508 4417
1508 44
7019 7
7020 2442
583 598
583 169
583 558
583 387
583 812
583 452
583 799
583 3079
583 7021
583 478
583 578
583 1081
583 2644
583 905
583 743
583 306
583 657
583 582
583 1018
583 5439
583 396
583 886
583 585
583 354
583 1266
583 589
583 1267
583 5441
583 216
583 2091
583 1398
583 2637
583 591
583 7022
583 2146
583 1103
583 1594
583 1949
583 594
583 5443
583 5009
583 3459
583 1782
5603 6682
5603 62
3165 706
3165 1694
3165 7023
3165 3304
3165 39
3165 558
3165 355
3165 996
3165 716
3165 1746
3165 78
3165 582
768 6520
768 778
768 762
7024 7
7024 106
7024 5043
7024 1659
7024 609
7024 1862
7024 7025
7024 2276
7024 7026
3600 2551
3600 3593
3600 508
3600 448
1505 5955
1505 3792
1505 915
1505 88
1505 1499
4314 5043
4314 787
5481 7027
7028 776
7028 2868
7028 7
7029 7
7030 925
4490 7
4490 4488
4490 7031
4490 5990
7032 88
7032 7
7032 78
7032 327
5043 7
5043 520
5043 4314
5043 776
5043 774
5043 88
5043 522
5043 924
5043 360
5043 779
5043 7024
5043 1682
3336 2260
3336 4259
3336 5696
3336 3335
3336 3519
3336 7033
3336 7034
3336 7035
3336 7036
7037 187
7037 7
7037 797
7037 38
7037 169
7037 3926
7037 5436
7037 2315
7037 5942
7037 239
7037 244
7037 329
7037 207
7037 216
7037 209
7037 4116
7038 3214
7038 62
7039 5005
7039 38
7039 27
778 7040
778 4044
778 2973
778 1680
778 5287
778 768
778 769
778 3811
778 4488
778 62
3937 2911
3937 3935
3937 3939
3937 1401
7016 7015
7041 11
7041 93
7041 3472
7041 4045
7041 295
7041 402
7041 7042
7041 297
7041 2788
7041 924
7041 1283
7041 314
7041 390
7041 385
7041 2713
992 3077
992 6084
992 7
4202 5917
4202 7
4202 283
4202 3007
4202 2193
4202 3008
4202 3833
4202 98
4202 4667
4202 1124
4202 614
4202 7043
1470 183
1470 4520
1667 1662
1667 1624
1667 764
1667 763
1667 1664
1667 2282
7044 1462
7044 1662
7044 6295
7044 2057
7044 3239
7044 2180
7044 1271
4012 1662
4012 5415
4012 7045
4012 2199
4012 7046
4012 1708
7047 88
6383 3806
7048 7
7049 672
7049 203
7049 7050
7049 88
7051 93
7051 7050
7051 398
7051 7049
7051 38
5222 746
5222 276
5222 61
5222 78
5222 3538
5222 516
5222 1039
5222 4209
5222 4807
5222 655
5222 473
5222 5221
5222 446
5222 2574
7052 6333
7052 1278
7053 7
7053 885
7053 3095
7053 3099
7053 1200
7053 1186
7053 214
7053 646
7053 203
7053 355
7053 3101
7053 669
7053 3169
7053 61
7054 390
7054 3898
7055 93
7055 38
7055 45
7055 295
7055 2602
7055 78
7055 962
7055 27
7055 146
7055 385
7055 327
7055 5692
7056 243
5258 3741
5258 4942
5258 78
5258 5256
7057 7
7057 78
7058 11
7058 761
7058 7
7058 466
7058 38
7058 599
7058 1287
7058 318
7058 3652
7058 1437
7058 1670
7058 61
7058 5127
7058 40
3208 3
1811 1989
1811 591
1811 4824
1811 4855
1811 7059
1811 2487
1811 1706
1811 4825
1811 927
1811 7060
1811 4959
5453 7
5453 169
5453 207
5453 3545
5453 1259
5453 2984
5453 2379
5453 88
5453 371
5453 7061
5453 93
5453 38
5453 7062
5453 144
5453 3
5453 229
5453 1285
5453 318
5453 590
5453 1578
5453 244
5453 3020
3790 665
3790 4527
3790 3036
7063 7064
7063 1013
7063 38
7063 295
7063 169
7063 5144
7063 3926
7063 348
7063 398
7063 403
7063 1578
7063 517
7063 588
7063 516
7063 390
7063 851
7065 474
7065 1186
7065 1051
7065 208
7065 123
7065 711
7065 1716
7065 3095
7065 78
7065 347
7065 448
7065 2943
7065 5026
7065 5753
7065 3768
7065 310
7065 3220
7065 187
7065 1593
7065 37
7065 2529
7065 292
7065 5879
7065 61
7065 2299
7065 1310
7065 229
7065 4884
7065 844
7065 5705
7066 152
7066 7
7066 27
7066 758
7066 7067
7066 7068
7066 473
7066 7069
5828 5861
5828 3341
5828 3843
5828 3781
5828 3343
5828 3866
5828 7070
5828 482
5828 7071
1030 4277
1030 7065
1030 1759
1030 455
1030 1039
1030 3334
1030 319
1030 925
1030 517
1030 2487
1030 809
1030 7072
1030 3501
1030 7073
2801 3240
2801 1803
2801 2526
2801 3534
2801 2114
2801 7074
2801 6380
2801 254
2801 4535
2801 2091
2801 7075
2801 4089
2801 2254
2801 7076
7077 2237
7078 986
7078 3183
7078 1234
7078 295
7078 1236
7078 1183
7078 6645
7078 1299
7078 2454
7078 7079
7078 3545
7078 2722
7078 5676
7078 78
7078 88
7078 5675
7078 11
7078 1485
7078 396
7078 660
7078 925
7078 798
7080 152
7080 326
7080 327
7080 7
3324 11
3324 7
3324 6078
3324 2151
3324 1740
3324 573
3324 123
3324 390
3324 5544
3324 6584
3324 1032
3324 516
3324 1371
3324 1174
3324 435
3324 1450
3324 3706
3324 7081
3324 207
3324 1146
3324 949
3324 182
3324 317
3324 3948
3324 594
3324 244
3324 1282
3324 1105
7082 329
7083 1889
7083 949
7083 78
7083 214
7083 4139
7083 3029
7083 2264
7083 203
7083 642
7083 1534
7083 216
7083 1686
7083 582
7050 7
7050 607
7050 78
7050 605
7050 7049
7050 7051
7084 598
7084 3048
7084 512
7084 2152
7084 2996
7084 2576
7084 3051
7084 1451
7084 2237
7084 1530
7084 618
7084 2260
7084 2121
7084 1749
7084 2644
7084 2719
7084 1287
7084 1278
7084 1263
7084 1805
7084 311
7084 1503
7084 600
7084 1017
7084 1267
7084 9
7084 2741
7084 2802
7084 83
7084 3736
7084 677
7084 1271
7084 179
7084 1182
7084 182
7084 4342
7084 674
7084 2748
7084 59
7084 1272
2001 7085
2001 179
2001 3859
5935 3804
5935 3616
5935 5551
5935 4643
2316 37
2316 1651
2316 88
2316 3804
2316 709
2316 588
1366 1367
7086 4774
7087 7088
7087 3080
7087 1525
7089 7
7089 7090
4251 1114
4251 1123
4251 6098
4251 985
3303 6007
3303 1877
3303 4832
7091 88
7092 1814
7093 1260
7093 7
7093 390
7093 144
2990 4191
2990 216
2990 203
2990 209
2990 229
2373 1503
2373 732
926 2758
926 7094
926 4327
926 1241
926 446
926 5612
926 2138
926 906
926 6452
926 229
926 1040
7095 5034
7095 7096
7095 4282
7097 1244
7097 123
7097 243
7097 456
4083 4413
4083 152
4083 1603
4083 910
4083 5478
4083 5103
4772 4099
4772 7098
4772 3837
2760 2758
2760 813
2760 443
2760 2779
2906 5108
2906 93
2906 37
2906 4174
2906 2975
2906 6170
2906 146
2906 588
2906 1110
2906 5795
2906 1578
1043 5979
1043 53
1043 294
1043 5326
1043 1483
1043 1051
1043 408
1043 6166
1043 2488
1043 3764
1043 2315
1043 341
1043 1642
1043 6416
1043 1762
1043 371
1043 7099
1043 2806
1043 624
1043 1956
1043 4017
1043 360
1043 175
1043 245
1043 1256
1043 4090
1043 3585
1043 1617
1043 316
1043 7100
1043 669
1043 1090
4638 4637
2467 7101
2467 3099
2467 448
2467 665
2467 1523
2467 5309
2467 1222
7102 1672
2126 2707
2126 7103
2126 1030
2126 6510
2126 2090
2126 7104
2126 1740
2126 2407
2126 2440
2126 1845
2126 344
2126 1743
5188 5112
5188 5187
5188 7105
5188 2799
5188 2225
5958 5954
5958 4053
5958 1455
5180 3781
5180 670
7106 985
7106 885
7106 217
7106 4122
7106 3757
7107 5103
7107 7108
7107 1566
7107 1357
7107 3894
1506 4702
1506 6220
1506 1499
4242 7
4242 93
4242 37
4242 38
4242 3558
4242 326
4242 910
4242 4239
4242 1392
4242 517
4242 123
4242 1597
4242 1357
4242 45
4242 384
7109 7
7109 3418
7109 4103
7109 697
7109 146
7109 5772
7109 846
6073 5146
6073 4941
7110 1004
7110 24
7110 4553
7110 5271
7110 146
7110 2773
7110 5858
7110 384
2354 93
2354 1603
2354 1642
2354 1950
2354 1951
2354 216
2354 2956
2354 4944
2354 1637
2354 270
2354 2225
2354 1478
2354 175
2354 1093
2354 3951
2354 2957
2354 1368
2354 1746
5388 152
5388 3119
5388 7111
5388 5389
5388 7112
5388 5387
68 6806
68 7113
68 7114
68 7115
68 7116
68 3810
68 4036
68 1919
68 4956
68 2845
68 335
68 7117
68 927
68 7118
68 4474
68 7119
6003 7120
6003 4018
6003 1828
6003 6448
6003 5112
6003 3733
7121 7
7121 420
7121 949
7121 143
7121 244
7121 5137
7121 7122
5137 4363
5137 6806
5137 6788
5137 3179
5137 2701
5137 5470
5137 6897
5137 2402
5137 1719
5137 6807
7123 7
7123 1320
7123 1323
7123 2550
7123 4833
7123 3739
7123 366
7123 208
7123 2633
7123 5844
7123 346
7123 78
7123 1068
7123 7124
7123 3213
7123 1794
7123 371
7123 93
7123 3644
7123 165
7123 1989
7123 2096
7123 37
7123 243
7123 292
7123 244
7123 3029
7123 589
7123 1044
7123 473
7123 5518
7123 949
7123 1525
7123 2494
7123 5845
7123 952
7123 2553
7123 1963
7123 154
7123 7125
7126 1700
7126 3733
7127 6003
7128 3675
7128 38
2288 1954
2288 5520
2288 3944
2288 88
2288 2287
2288 1550
2288 2834
2288 187
2288 6625
2288 45
2288 4460
7129 1757
7129 671
7129 39
403 1231
403 515
403 1234
403 295
403 141
403 316
403 1031
403 901
403 387
403 131
403 207
403 452
403 538
403 390
403 1245
403 392
403 626
403 578
403 3538
403 348
403 843
403 72
403 385
403 657
403 997
403 292
403 398
403 1039
403 885
403 399
403 3
403 1517
403 695
403 2329
403 2782
403 1283
403 715
403 1334
403 1578
403 594
5021 1231
5021 5069
5021 93
5021 38
5021 2973
5021 447
5021 2541
5021 895
5021 7130
1042 4491
1042 1821
1042 1013
1042 3781
1042 3176
1042 4684
1042 1039
1042 698
1042 2333
1042 821
1042 7131
1042 5443
1042 6591
1042 7132
7133 924
7134 2495
7134 6545
7134 7135
7134 1122
7134 2501
7134 4753
2818 2775
2818 1318
2818 7
2818 2788
2818 1155
2818 4157
2818 2329
2818 5637
2818 385
2818 2817
4652 4831
7136 187
7136 93
7136 448
7136 1792
7136 1267
7136 216
7136 390
4157 1074
4157 93
4157 4504
4157 4
4157 2541
4157 403
4157 2818
4157 924
4157 1578
4157 5109
4157 7137
4157 799
4157 1272
4157 4159
7138 93
7138 573
4405 3338
4405 4924
4405 78
4405 4878
4405 7139
4405 4402
4405 6400
4405 6034
7140 519
7140 7130
6800 7
6800 38
6800 1260
6800 78
6800 1561
6800 3066
6800 390
6800 1423
6800 851
652 289
652 292
652 398
652 144
652 653
652 452
652 385
652 1283
653 1445
653 644
653 4822
653 1291
653 1714
653 648
653 131
653 452
653 1289
653 289
653 652
653 1293
653 654
653 133
653 371
653 656
653 413
653 1424
653 7053
653 1292
653 162
653 355
653 265
653 156
653 1340
653 664
653 132
653 755
6478 6477
6478 203
6478 562
6478 5473
654 452
162 78
656 1293
656 7
656 1295
656 5803
656 1340
656 664
656 653
656 93
656 132
656 131
656 452
656 1014
656 7141
656 3390
656 539
6476 6475
6476 312
6476 4007
7142 93
7142 5587
7142 295
7142 3789
7142 420
7142 925
7142 1430
7142 670
7142 38
6387 7
6387 420
6387 672
6387 1464
6387 7034
6387 473
3558 384
7143 6789
7143 7144
7143 292
7143 5252
7143 2992
7143 2553
7143 6680
6335 4888
6335 1363
6335 1603
6335 1367
6335 736
6335 4001
6335 709
6335 2338
6335 2259
6335 1812
6335 1000
6380 3956
6380 3826
6380 3828
6380 4973
3501 1289
3501 1254
3501 352
3501 2969
3501 292
3501 4712
3501 2151
3501 1387
3501 4253
3501 1367
3501 316
3501 2753
3501 965
3501 1260
3501 314
3501 310
3501 7145
1758 2932
1758 1596
1758 1673
1758 7146
1758 2329
1758 387
1758 1258
1758 1451
1758 575
1758 4678
1758 3850
1758 2716
1758 1975
1758 1260
1758 2365
1758 1034
1758 1765
1758 371
1758 2582
1758 686
1758 851
1758 11
1758 187
1758 93
1758 38
1758 292
1758 2569
1758 2315
1758 1464
1758 2985
1758 1039
1758 2183
1758 591
1758 314
1758 2476
1758 4326
1758 1077
1758 447
1758 2726
1758 481
1758 4554
1758 2858
1758 1808
1758 670
7147 349
7148 6207
7148 2526
7148 5477
7148 1552
6639 78
6639 326
6639 3430
6639 7
1572 5474
1572 247
1572 2106
1572 4644
1572 1562
1572 7149
1572 3785
1572 5916
1572 5289
7150 889
7150 1837
7150 7151
7150 893
7150 935
7150 4522
7150 7152
2157 515
2157 4749
2157 3179
2157 4874
2157 5881
2157 2753
2157 1885
2157 597
7153 1124
6128 7
6128 1264
6128 591
6128 2738
6128 1718
6128 442
6128 3897
4977 1254
4977 123
3000 5429
3000 7
3000 420
3000 38
3000 7154
3000 1155
3000 88
3000 1464
3000 437
3000 2320
3000 7155
3000 93
3000 7156
3000 2103
3000 851
3000 7157
3461 261
3461 620
3461 2259
4156 1074
4156 7
4156 526
4156 88
4156 843
4156 923
4156 528
4156 7158
7159 7
6138 11
6138 1007
6138 38
6138 578
6138 7154
6138 4237
6138 447
6138 7160
6138 1238
6138 2521
6138 353
3018 3014
3018 1044
6229 38
6229 578
6229 4340
6229 205
6229 6470
6229 2194
6229 442
6229 216
6229 2299
6229 539
7161 93
7161 2347
7161 78
7161 5140
7161 1148
7161 5107
1162 1163
1162 88
4865 295
4865 169
4865 983
4865 4
4865 3329
4865 387
4865 123
4865 390
4865 45
4865 38
4865 392
4865 885
4865 522
4865 4155
4865 517
4865 588
4865 385
4865 159
4865 851
4865 1210
4865 1155
4865 520
4865 292
4865 398
4865 6144
4865 297
4865 229
4865 447
4865 93
4865 1334
4865 1578
459 5792
459 7162
459 457
459 7163
459 5309
459 1581
459 5471
7164 7165
7164 3818
5164 336
5164 4302
5164 2585
5164 4291
5164 7166
5164 5163
5164 5033
4072 2955
6010 7167
6010 7168
6010 4099
6010 2390
6010 340
6010 964
6010 5227
6010 360
6010 7169
6010 5542
6010 229
6010 5471
7170 7
7170 93
7170 797
7170 1208
7170 3256
7170 1185
361 731
361 819
361 925
361 421
361 7171
361 207
361 5075
361 2747
361 1190
361 2725
361 3702
361 88
361 3256
361 1985
361 4594
361 7172
361 72
361 1013
361 2447
361 4812
361 3332
361 360
361 3683
361 2351
361 591
361 6995
361 7073
361 7173
4535 720
4535 2932
4535 6784
4535 138
4535 1260
4535 2023
4535 7174
4535 481
4535 7175
4535 538
4678 1350
4678 1758
4678 1191
4678 1975
4678 707
4678 1260
4678 4426
4678 7176
4678 686
4678 1767
4678 385
4678 1451
4678 6247
1975 4678
1975 4328
1975 3427
1975 4259
1975 686
1975 123
1975 1451
2589 986
2589 1716
2589 2564
2589 205
2589 143
2589 5093
2589 2260
2589 274
2589 7177
2589 2206
7178 38
7178 292
7178 1603
7178 88
7178 207
7178 209
3775 3773
3775 1170
3775 229
3775 1243
3775 3772
3039 4268
3039 2716
3039 3025
3039 4536
3039 3519
3039 1880
3039 2996
3039 1770
4426 4678
4426 2932
4426 1451
4426 4328
4426 2717
4426 1758
4426 7179
4426 941
4426 6643
4426 7180
4426 2873
4426 7181
4426 387
4426 7182
4426 7183
4426 686
4426 4535
4426 4999
4426 1350
4426 1260
4426 6418
7184 7
7184 473
686 4678
686 1758
686 6217
686 4328
686 1975
686 6248
686 707
686 1260
686 2776
686 2885
686 1237
686 2697
686 1307
686 2886
686 7176
686 1451
686 3427
686 7185
5498 5318
5498 5496
7186 7
7186 1700
7186 4230
7186 78
7186 473
7186 4606
7186 456
4606 949
4606 1141
4606 2632
4606 296
4606 123
4606 516
4606 1465
4606 1284
4606 244
4606 7187
4606 7188
4606 7186
4606 38
4606 1144
4606 539
5825 223
7189 2264
7189 38
2993 7190
2993 398
4900 4467
4900 292
7191 1285
7191 6046
7191 5799
7191 146
739 7
3332 5121
3332 3472
3332 790
3332 6313
3332 6293
3332 791
3332 213
3332 1034
3332 1762
3332 793
3332 1057
3332 7192
3332 425
3332 3756
3332 361
3332 7193
7194 214
7194 61
742 93
742 624
742 108
742 78
742 2095
742 1084
742 244
742 812
742 3
7195 38
3400 4363
3400 1160
3400 3394
3400 7196
3400 1298
3400 7197
3400 5298
7198 356
7198 3326
6270 38
6270 6328
6270 7199
6270 1426
6270 2358
6270 1334
6270 3
6270 851
592 897
592 53
592 169
592 87
592 1052
592 2126
592 207
592 2407
592 2092
592 2488
592 988
592 7200
592 88
592 516
592 7201
592 1423
592 152
592 93
592 886
592 586
592 214
592 398
592 3447
592 1039
592 355
592 3870
592 4003
592 3
592 5108
592 2238
592 316
592 6348
592 1578
592 4522
592 90
7202 1830
7202 7203
7202 88
7202 123
2318 1087
2318 36
2318 37
2318 709
2318 599
2318 39
2318 3897
2318 1367
2318 753
2318 179
2318 55
2318 955
2318 2317
2318 1086
2318 4406
2318 1085
2318 2375
2318 45
6719 203
6719 6054
6719 5205
6719 1610
6719 7204
6719 7205
6719 6718
6719 7206
6719 2424
6719 965
1978 7
1978 1976
1978 515
1978 1307
1978 1974
1978 1484
7207 7208
7207 7209
7208 1465
7208 7207
7208 27
3897 244
1087 36
1087 4406
1087 649
1087 329
1087 2318
1087 2415
1087 2313
1087 2518
1087 2316
1087 55
1087 709
1087 7210
1087 1959
1087 3458
1087 314
1087 1085
1087 2259
1087 710
1238 93
1238 1389
1238 4237
1238 144
1238 6144
1238 4530
1238 1415
1238 1185
1982 564
1982 212
1982 420
1982 38
1982 443
3361 3359
3361 1627
7211 229
7211 292
7211 78
7211 326
7211 88
2605 7212
2605 6091
2605 5679
2605 7213
2605 7084
6668 24
6668 7
6668 3283
6668 39
6668 178
6668 3616
6668 600
6668 923
6668 1794
6668 1366
6668 5413
6668 473
7214 7215
7214 3034
7214 7216
7214 7217
7214 2546
7214 239
7214 5443
7214 582
3283 6668
3283 7218
3283 4630
3283 2064
3283 480
3283 2689
3283 7219
3283 5845
3283 1794
3283 3616
7220 2264
7220 318
7220 37
7220 7
7221 7
7221 813
5288 1091
400 1430
400 292
400 436
400 143
400 3709
3009 152
3009 1863
3009 345
3009 1436
3009 4149
3009 4204
3009 2193
3009 3008
3009 824
3009 2236
3009 1343
3009 2523
3009 251
3009 98
3009 599
3009 3614
3009 3005
3009 1106
3009 39
3009 45
3009 7222
7223 7224
7223 7
7223 2059
7225 7
7225 3925
5989 4783
5989 7
5989 179
5989 3212
5989 4181
5989 237
5989 2644
5989 88
5989 27
5989 116
5989 1259
5989 146
5989 98
5989 5677
5989 4554
5989 59
5989 51
5989 902
2118 207
2118 4335
2118 149
2118 573
657 1583
657 466
657 295
657 573
657 297
657 387
657 207
657 452
657 3051
657 1185
657 1241
657 392
657 7226
657 348
657 843
657 581
657 1393
657 2748
657 11
657 2164
657 583
657 584
657 947
657 398
657 5077
657 1961
657 1381
657 403
657 1578
657 4522
657 1272
7227 27
6253 11
6253 149
6253 2788
6253 38
6253 297
6253 1396
6253 316
6253 398
6253 4
6253 1338
6253 2541
6253 93
6253 2360
6253 144
6253 61
6253 434
1396 2511
1396 7
1396 583
1396 584
1396 207
1396 348
1396 1188
1396 1338
1396 2772
1396 6839
1396 442
1396 2245
1396 6253
1396 310
1396 4361
7228 93
7228 38
7228 348
7228 144
7228 403
7228 146
7228 925
7228 385
5150 187
5150 78
5150 1356
5150 1352
5150 5514
5150 1360
5150 1355
7229 5230
936 5017
936 2322
936 670
936 2284
936 38
936 158
936 2784
936 1300
936 1722
936 937
936 143
936 1275
936 2549
936 589
936 1069
936 450
936 1284
936 3987
936 3094
936 356
472 2216
472 7
472 6164
5008 7
5008 5176
5008 4989
5008 178
5008 3332
5008 481
5008 735
5008 3493
3410 2932
3410 7
3410 420
3410 466
3410 475
3410 526
3410 45
3410 392
3410 578
3410 78
3410 1618
3410 305
3410 2327
3410 37
3410 158
3410 679
3410 7230
3410 355
3410 1380
3410 326
3410 590
3410 146
3410 1654
591 2511
591 817
591 341
591 295
591 2530
591 2023
591 569
591 558
591 387
591 361
591 573
591 2527
591 368
591 1564
591 2592
591 1769
591 821
591 1279
591 159
591 455
591 4198
591 583
591 1967
591 1495
591 3438
591 923
591 55
591 2154
591 1810
591 216
591 2261
591 2426
591 2717
591 7231
591 447
591 1811
591 1285
591 355
591 442
591 1105
591 5786
591 3575
7232 3191
225 214
225 7
225 314
225 203
225 45
225 2130
225 39
225 211
225 432
225 261
225 215
225 3410
225 146
225 536
225 216
225 4207
225 209
225 224
225 4116
7233 1967
7233 326
7233 1436
7233 152
5073 6059
5073 5310
5073 3491
7234 7235
3463 1462
3463 5613
3463 805
2046 7236
2046 986
2046 473
2046 598
2046 4533
2046 1967
2046 2041
2046 3225
2046 1263
2046 1106
7213 4730
7213 2779
7213 1715
7213 146
7213 1963
7213 2605
7213 1393
3774 2562
3774 1296
3774 435
3774 3772
3774 146
7237 216
7237 215
7237 214
3024 152
3024 37
3024 2940
3024 7238
3024 7239
3024 3022
3024 7240
3024 9
3024 1926
3024 2363
3024 240
2722 7241
2722 645
2722 1234
2722 7242
2722 841
2722 1155
2722 584
2722 392
2722 2356
2722 911
2722 1390
2722 138
2722 6264
2722 159
2722 1589
2722 435
2722 625
2722 2100
2722 993
2722 1380
2722 7243
2722 4176
2722 2255
2722 2637
2722 3593
2722 914
2722 1423
2722 4261
2722 481
2722 4351
7244 231
7244 5967
6327 761
6327 345
6327 38
6327 78
6327 2358
6327 144
6327 93
6327 149
6327 1958
6327 851
6327 925
6327 595
6327 123
6327 516
6327 7245
6327 327
6327 1597
2342 7216
2342 39
2342 343
2342 208
2342 123
2342 7214
2342 1837
2342 423
2342 2592
2342 3154
2342 1423
2342 310
2342 3423
2342 355
2342 589
2342 591
2342 3341
2342 1773
2342 222
2342 27
2342 1334
2342 3499
2592 986
2592 7
2592 207
2592 123
2592 390
2592 45
2592 999
2592 637
2592 687
2592 1642
2592 4749
2592 2342
2592 1886
2592 371
2592 385
2592 159
2592 113
2592 146
2592 7246
2592 292
2592 962
2592 924
2592 1245
2592 314
2592 591
2592 1593
2592 316
2592 1345
2592 697
2592 6307
2592 589
2592 40
2592 384
6390 6528
6390 3234
6390 6388
6390 6908
6390 5247
6390 5413
6390 7247
6390 3033
1494 3578
1494 6602
1494 1989
1494 5298
1494 6077
1494 339
1494 360
1660 763
1660 7
1660 1706
5631 5641
5631 765
5631 4044
5631 5626
5631 5617
5631 5031
5631 5614
5631 767
5631 7248
5631 5618
5631 1636
5631 794
5631 7249
5631 7250
5631 3820
6986 3892
6986 897
6986 800
6986 183
6986 229
6986 88
6986 27
6986 6985
6986 26
6986 2802
4605 3430
4605 3280
1377 4634
1377 1368
1377 4641
1377 1248
1377 1271
1378 3371
1378 7251
1378 7100
1378 1418
1378 1279
1378 1368
1369 1368
7252 6245
7252 1837
7252 7253
7252 2062
7252 1027
7252 7
7252 7254
7252 1554
7252 7255
7256 1889
7256 123
7257 5475
7257 146
7258 7
7258 178
7258 986
2604 935
2604 123
2172 2170
2172 2171
2172 1020
2172 178
2172 24
2172 1876
2172 945
2172 2173
2172 2174
2172 3977
2172 1806
2172 345
2172 2260
2172 599
2172 78
2172 5505
2172 1681
2172 642
2172 883
2172 327
2172 1927
2172 1662
2172 1747
2172 311
2172 2177
2172 2181
2172 1805
2172 7259
2172 2058
2172 2662
2172 9
2172 675
2172 2611
2172 179
2172 2185
2172 1343
2172 2186
2172 2187
2172 2007
2172 2189
2172 1347
2172 7260
2172 2179
2172 119
2172 1346
2172 2190
2172 7261
2172 2365
1884 1883
1884 645
1884 925
1884 3426
3426 1884
3426 1254
3426 1583
3426 7262
3426 983
3426 7263
3426 1237
3426 1714
3426 444
3426 573
3426 440
3426 2669
3426 45
3426 4728
3426 1059
3426 576
3426 2356
3426 332
3426 2297
3426 348
3426 843
3426 1011
3426 392
3426 1263
3426 851
3426 1036
3426 187
3426 1155
3426 1396
3426 3254
3426 591
3426 314
3426 7264
3426 1227
3426 2494
3426 447
3426 1148
3426 697
3426 594
6028 6836
6028 2305
6028 6027
6028 7265
6028 1464
6028 516
6028 4847
6028 6374
6028 146
6028 7266
6028 1123
6028 7267
6338 4728
6338 1884
6338 1714
6338 1619
6338 3426
6338 5423
6338 1957
6338 215
6338 925
6338 1737
6338 645
1714 1588
1714 93
1714 645
1714 421
1714 6338
1714 2697
1714 2385
1714 146
1714 925
1714 123
6374 7
6374 345
6374 37
6374 38
6374 6028
6374 78
6374 6338
6374 1737
6374 327
1357 5149
1357 1355
1357 4242
1357 144
1357 7268
1357 1352
1357 1356
1357 318
1357 390
1277 82
1277 7
1277 93
1277 819
1277 368
1277 1564
1277 3930
1277 143
1277 144
1277 3789
1277 517
1277 7269
1277 4522
1277 1035
368 3078
368 515
368 53
368 4280
368 6553
368 1619
368 123
368 538
368 1277
368 4318
368 531
368 881
368 367
368 965
368 373
368 1805
368 630
368 4695
368 7270
368 846
368 4973
368 146
368 6839
3930 3
3930 1277
3930 146
3930 2459
3930 38
2875 6483
2875 2869
2875 624
2875 6482
7269 1277
7269 3624
2459 1571
2459 1821
2459 3930
2459 2592
2459 7271
2459 425
2459 6055
2459 75
2459 4958
2459 70
3576 3453
3576 761
3576 312
3576 785
3576 624
3576 38
3576 5909
3576 1260
3576 5705
3576 7
3576 144
3576 7272
3576 444
3576 61
3576 559
3576 187
3576 7273
3576 1112
3576 169
3576 45
3576 2521
1303 5472
1303 4685
1303 4686
1303 5123
1303 4496
1303 7274
1303 7010
1303 6039
1869 6258
1869 6787
1869 4749
1869 597
1869 4511
1869 3310
1869 818
1869 2994
1869 2424
1869 4274
1869 6441
1869 70
1869 6062
1869 45
1869 1868
6787 4512
6787 93
6787 37
6787 1032
6787 39
6787 1219
6787 4511
6787 4
6787 144
6787 297
6787 924
6787 254
6787 1869
6787 301
6787 1283
6787 6313
5185 466
5185 2264
5185 3170
5185 3238
5185 2779
5185 310
5185 913
5185 670
4110 2164
4110 2716
4110 3708
4110 4342
4110 2260
4110 5696
4110 1243
4110 2541
4110 3038
4110 5622
4110 7245
4110 1185
7275 377
7275 7276
7275 381
7275 3781
1827 1927
1827 7
1827 37
1827 1686
1827 1823
1827 243
1827 9
1827 7277
3351 2839
3351 583
3351 7022
3351 2122
3351 163
3351 3080
3351 3349
3351 1124
3351 2647
3351 4785
4724 2345
4724 624
4724 1834
1282 7
1282 1280
1282 297
1282 38
1282 292
1282 390
1282 5291
1282 398
1282 3153
1282 144
1282 2126
1282 93
1282 123
1282 61
1282 45
154 7
154 7218
154 2064
154 679
154 945
154 2063
154 119
7278 7
7278 38
7278 1330
7278 88
7278 5317
7278 146
7278 329
7278 1044
7278 409
3078 1380
3078 368
3078 2533
3078 1266
3078 370
3078 2285
3078 5972
3078 2091
3078 3533
1239 1350
1239 7
1239 93
1239 2356
1239 1234
1239 437
1239 1279
1239 65
1239 7279
1239 5424
1239 1105
1239 1011
1239 4522
1239 934
1239 952
1239 2787
1239 123
1239 144
1239 159
1239 385
1239 943
7280 6431
7280 7281
7282 78
7282 27
4496 6695
4496 53
4496 2529
4496 3065
4496 2509
4496 5004
4496 6897
4496 3581
4496 4892
4496 336
4496 2431
4496 6679
4496 7283
4496 5471
7238 123
7284 2602
7284 207
1457 3689
1457 515
1457 420
1457 2356
1457 4045
1457 401
1457 78
1457 2943
1457 2380
1457 7
1457 2018
1457 93
1457 1578
1457 7285
1457 2221
1457 5939
1457 7286
7287 78
2356 1571
2356 2397
2356 624
2356 3426
2356 7288
2356 2355
2356 447
2356 6739
2356 3691
2356 923
2356 1504
2356 5309
2356 6415
2356 3632
2356 3242
2356 3025
7289 1485
7289 3202
7289 7290
7289 323
3202 392
3202 93
3202 38
3202 1235
3202 39
3202 144
3202 6493
3202 7291
3202 146
3202 3
3202 1184
3202 6494
323 4030
323 3295
323 7289
323 5476
323 1762
323 1157
323 458
323 378
7290 2984
7290 7289
7290 88
7290 2905
7290 216
7290 123
6582 4531
7292 24
7292 2252
7292 178
5318 219
5318 37
5318 329
5318 531
5318 88
5318 2806
5318 5498
5318 473
5318 3987
5318 1701
5318 967
7293 7273
7293 78
7293 203
7293 7
7293 4139
7294 2121
7294 185
3898 6
3898 1269
2649 5447
2649 7
2649 93
2649 4092
2649 78
2649 2642
2649 5227
2649 5600
2649 6395
2649 327
2649 412
658 2
658 2553
658 1744
658 2550
658 2430
658 79
658 3720
658 7295
658 7296
658 3249
658 6646
658 452
658 2784
658 1885
658 3250
7297 7298
7297 1450
7297 2449
7297 7299
7297 3660
6780 312
6780 5105
6780 3066
6780 1468
2100 1181
2100 10
2100 3130
2100 123
2100 1014
2100 2098
2100 7300
2100 3005
2100 3299
2100 2099
2100 526
2100 7301
2100 595
2100 642
2100 883
2100 5851
2100 3181
2100 48
2100 2171
2100 435
2100 5204
2100 7302
2100 2709
2100 2177
2100 600
2100 3541
2100 2155
2100 2186
2100 416
2100 2831
2100 4761
7303 7
7303 7304
7305 761
7305 986
7305 420
7305 5161
7305 1982
7305 452
7305 3469
7305 1192
7305 3299
7305 2700
7305 329
7305 6454
7305 1170
7305 1240
7305 292
7305 2212
7305 149
7305 1044
7305 1398
7305 562
7305 3238
7305 261
7305 2264
7305 2784
7305 437
7305 670
7306 1642
7306 246
7306 38
7306 448
7306 537
500 2418
500 7307
500 42
500 499
500 502
500 187
500 2239
500 5850
500 2287
500 2887
500 7308
500 7309
500 3422
500 412
1426 1195
1426 7310
1426 3025
1426 144
1426 6277
1426 385
6798 1910
92 93
219 7311
219 209
219 940
219 3268
219 1093
219 7312
219 473
219 5318
219 7313
219 7314
219 1189
1593 141
1593 2423
1593 205
1593 1051
1593 208
1593 207
1593 300
1593 209
1593 1189
1593 3140
1593 1755
1593 347
1593 3197
1593 3289
1593 1787
1593 308
1593 536
1593 159
1593 851
1593 146
1593 2198
1593 214
1593 4415
1593 3681
1593 216
1593 61
1593 218
1593 454
1593 3100
1593 316
1593 4751
1593 603
1593 203
1593 2475
1593 1523
1593 952
1593 1963
4520 1470
4520 794
4520 779
5538 829
5538 2750
5538 5537
5538 2754
5538 3311
5538 3468
5538 2663
5538 7315
5538 937
3621 3620
3621 93
3621 37
3621 443
3621 1219
3621 2004
3621 78
3621 7316
3621 7
3621 7317
3621 123
3621 1185
5330 758
1523 885
1523 624
1523 2467
1523 7318
1523 7319
1523 3847
1523 538
1523 4017
1523 446
1523 2475
1523 1222
1523 6910
1523 3458
1523 3094
1523 1089
1523 3646
1595 7320
1595 983
1595 4
1595 746
1595 385
1595 3904
1595 78
7321 761
7321 645
7321 3464
7321 298
7321 387
7321 207
7321 1451
7321 390
7321 1285
7321 1716
7321 1838
7321 1260
7321 4855
7321 516
7321 7322
7321 2943
7321 2986
7321 1279
7321 851
7321 11
7321 152
7321 93
7321 38
7321 398
7321 1957
7321 149
7321 144
7321 1336
7321 1271
7321 591
7321 1490
7321 7323
7321 261
7321 4289
7321 2221
7321 7324
1963 420
1963 1186
1963 274
1963 3093
1963 208
1963 209
1963 1185
1963 2562
1963 603
1963 743
1963 908
1963 536
1963 212
1963 1485
1963 4415
1963 2960
1963 215
1963 355
1963 216
1963 218
1963 207
1963 2571
1963 2412
1963 203
1963 223
1963 597
7073 1802
7073 361
7073 1838
7073 579
7073 3403
7073 1030
7073 887
7073 40
7073 1148
7073 589
7073 594
7073 597
7073 7325
7073 165
3904 392
3904 1263
3904 1245
3904 146
3575 4694
3575 789
3575 421
3575 1274
3575 2487
3575 301
3575 123
3575 2225
3575 45
3575 576
3575 1716
3575 88
3575 522
3575 1414
3575 851
3575 11
3575 525
3575 435
3575 886
3575 292
3575 1503
3575 354
3575 398
3575 589
3575 3
3575 229
3575 1285
3575 93
3575 595
3575 597
3575 384
3116 3101
3116 1557
3116 476
3116 497
3116 7326
3116 2370
3116 473
3116 3573
3364 3522
3364 7
3364 1436
3364 294
3364 5086
3364 326
3364 6886
3364 3788
3364 3334
3364 7327
3364 7328
3364 2806
3364 2231
6432 1206
6432 93
6432 2251
6432 292
6432 1385
6432 2983
6432 79
6432 143
6432 376
6432 1039
6432 885
6432 78
6432 3373
6432 123
6432 1014
6432 437
7180 593
7180 2932
7180 1042
7180 4426
7180 7329
7329 1758
7329 7330
7329 1535
7329 7176
7329 78
7329 651
7329 7180
7329 7331
7329 1765
7329 2441
7329 361
7329 4535
7329 1013
7329 7332
7329 7333
7334 434
7334 37
7334 6228
7334 3459
7334 798
7334 1556
7334 2494
7334 3968
7334 310
7334 6741
7334 2828
7334 1233
7334 3196
7334 1535
7334 620
7334 5786
7334 4234
7334 326
612 5909
612 444
612 2055
612 7335
428 1254
428 38
428 1104
428 7336
428 1970
428 146
428 389
428 2103
428 5787
5613 152
5613 2568
5613 37
5613 873
5613 5612
5613 88
5613 3463
5613 5823
5613 59
5613 2180
5613 2135
7113 152
7113 37
7113 68
7113 39
7113 1287
7113 1014
7337 1235
7338 93
7338 78
7338 1583
7338 149
1436 352
7339 1593
7339 1070
7339 911
7339 1642
7339 1345
7339 1093
7339 1307
7339 371
7339 15
7339 2194
7339 78
7339 3167
6531 7120
6531 986
6531 449
6531 318
6531 539
2578 187
2578 38
2578 318
2578 2575
2578 3136
2578 7340
2578 7341
7342 303
7342 3645
7342 37
6233 7343
6233 3474
6233 775
6233 5120
6233 88
6233 414
6233 1245
6233 6006
6233 917
6233 3992
5774 7344
7345 875
7346 7062
7346 7
7062 7346
7074 344
7074 2527
7074 351
7074 2801
7074 4887
3659 889
3659 38
3659 2594
3659 5567
3659 5568
3659 4301
3659 2593
3659 318
3659 2680
3659 5572
3659 1908
3659 144
3659 7347
5568 7
5568 37
5568 2594
5568 78
5568 5567
5568 3659
5568 7347
5568 4301
5568 2593
5568 5571
5568 2680
4301 1977
4301 37
4301 2594
4301 2800
4301 5567
4301 1803
4301 5568
4301 2573
4301 473
4301 78
4301 5551
2593 2567
2593 7347
2593 108
2593 5567
2593 3659
2593 5568
2593 4301
2593 7033
2593 1084
2593 5572
2593 2680
2593 7348
7349 4458
5518 7
5518 93
5518 295
5518 398
5518 144
5518 385
5518 7350
5518 40
5518 539
5892 6520
2499 11
2499 731
2499 93
2499 38
2499 1641
2499 295
2499 580
2499 1482
2499 348
2499 1962
2499 4061
2499 1618
2499 2730
2499 146
2499 925
2499 1276
2499 216
2499 58
2499 314
2499 888
7351 2299
7352 1923
7352 3097
7352 214
7352 1924
7352 1187
7352 667
7352 216
7352 3459
7352 7353
7354 37
7354 78
7354 1524
7354 1729
7354 2926
2545 1870
2545 187
2545 6905
2545 1817
2545 38
2545 2543
2545 5138
2545 7355
2545 7
2545 7356
2545 7357
2545 6292
2545 3652
2545 254
2545 216
2545 123
2545 61
2545 326
2545 7358
1729 2574
2926 6399
2926 7
2926 3280
2926 2301
2926 2925
2926 7359
2926 996
7360 644
7360 1830
7360 1306
7360 7361
7360 753
7360 1293
7360 7203
7360 7362
7360 3661
7360 7363
7364 3450
7364 1427
7364 78
7364 144
7364 145
7364 519
7364 61
7365 6943
6373 1737
6373 7366
6373 7367
6373 6804
6373 609
2924 1153
2924 292
7368 2171
7368 152
7368 7
7368 93
7368 470
7368 2305
7368 4448
7368 3006
7368 78
7368 741
7368 4119
7368 1347
7368 88
7368 345
7368 1023
7368 4971
7368 98
7368 1928
7368 835
7369 7370
7369 669
7369 229
7369 420
4386 473
663 6245
663 93
663 1837
663 526
663 531
663 1209
663 3280
663 697
663 3147
663 9
663 452
663 123
663 631
663 45
7371 6256
7371 7372
7373 7
7373 38
7373 384
4630 7218
4630 3283
4630 2064
4630 1850
4630 611
4630 1794
4630 7374
4630 2063
1555 898
1555 1160
1555 1149
1555 645
1555 1744
1555 5123
1555 2533
1555 4658
1555 1516
1555 3169
1555 1035
7375 78
7375 7
4737 1555
4737 443
4737 1275
4737 453
4737 6687
4737 3702
4737 1034
4737 1985
4737 1170
4737 1746
4737 440
4737 3425
4737 1174
4737 2971
4737 1160
4737 37
4737 722
4737 806
4737 1176
4737 7376
4737 3483
4737 3113
4737 442
4737 1282
4737 1252
4737 540
3529 11
3529 152
3529 590
3529 1746
3529 7
2246 310
7377 317
7377 3311
7377 55
7377 534
7377 4319
7377 2259
7378 275
2791 420
2791 311
2791 3299
2791 3469
2791 3100
2791 292
2791 4983
2791 222
2791 437
2791 261
2791 2264
2791 78
2791 1240
2791 216
2791 562
2791 310
2791 5203
266 3210
266 7379
266 7
266 264
266 5016
266 292
266 485
266 4139
266 1864
266 507
266 317
266 3185
266 45
266 267
266 154
266 310
266 253
266 6323
434 7
434 659
434 886
434 292
434 141
434 734
434 316
434 348
434 398
434 1238
434 3782
434 7380
434 343
434 208
434 1451
434 2561
434 144
434 1185
434 38
7381 78
7381 7382
7381 38
7383 4388
7383 7
7383 1592
4388 2351
4388 1192
4388 2915
4388 1792
4388 146
4388 4084
4388 657
4388 7383
7384 127
7384 7385
7384 752
7384 7
7384 1292
7384 4453
7384 756
7384 1310
3128 6217
3128 3068
3128 1543
3128 342
3128 60
3128 343
3128 5048
3128 1727
3128 6166
3128 43
3128 2323
3128 2344
3128 45
3128 1289
3128 2315
3128 665
3128 7386
3128 329
3128 4373
3128 5126
3128 5127
3128 2582
3128 93
3128 4749
3128 1644
3128 149
3128 925
3128 5441
3128 125
3128 2515
3128 5131
3128 212
3128 36
3128 5363
3128 1651
3128 7387
3128 4061
3128 1382
3128 1654
3128 223
4389 2171
4389 7
4389 2209
4389 998
4389 355
4389 327
4389 1271
7388 2209
7388 1192
7388 3983
7388 78
7388 4668
7388 208
7388 2647
7388 4553
2579 2637
2579 4780
2579 7389
2579 4247
2579 813
2579 121
2579 4126
2579 4829
2579 7390
2276 1704
2276 88
1592 2512
1592 1155
1592 983
1592 7391
1592 6009
1592 4919
1592 7392
1592 3433
1592 5109
1592 927
1592 847
1592 1554
1592 1581
1592 6247
4158 169
4158 1561
4158 778
4158 4076
4158 123
4158 390
4158 1283
4158 45
4158 3810
4158 1769
4158 5450
4158 159
4158 4044
4158 93
4158 1436
4158 38
4158 292
4158 398
4158 144
4158 1039
4158 4296
4158 399
4158 4667
4158 1620
4158 776
4158 6256
4158 1782
4158 403
4158 809
4158 7393
7394 3220
7394 329
7394 3143
7394 926
7394 4525
7394 385
7394 5367
6271 4779
6271 3583
6271 2356
6271 2687
6271 7395
6271 78
6271 2943
6271 144
6271 4126
6271 1334
6271 508
6271 244
6271 7390
6271 2714
7396 4612
7396 4448
7396 4643
7396 37
7396 7397
7396 3430
7396 1367
7398 329
7398 78
7398 2206
7398 7
7398 243
4700 187
4700 123
4700 88
4700 243
4700 169
462 7399
462 7400
121 120
121 2377
121 7401
121 7402
121 7389
121 911
121 2687
121 2381
121 2379
121 1456
121 3583
121 4126
121 7212
121 4779
121 2382
121 6271
121 7390
121 2574
7403 2694
7403 5451
7403 4684
7403 1057
7403 7404
7403 3123
7405 1967
7405 1044
7405 7406
7405 624
7405 152
5677 5989
5677 167
2932 4678
2932 2637
2932 3410
2932 7407
2932 129
2932 329
2932 2776
2932 1257
2932 707
2932 1318
2932 3699
2932 2285
2932 7181
2932 61
2066 1998
4527 3790
4527 2000
4527 2207
4527 707
4527 2121
4527 1503
4527 1155
4527 2570
4527 1237
4527 7408
4527 2434
4527 1387
4527 387
4527 4972
4527 2373
4527 4535
4527 732
4527 3094
941 11
941 3450
941 466
941 2121
941 1101
941 7409
941 4426
941 2748
941 1451
941 61
941 1127
941 3156
941 6162
1576 11
1576 4024
1576 515
1576 889
1576 38
1576 292
1576 138
1576 983
1576 7
1576 1575
1576 1562
1576 2541
1576 385
1576 4464
1576 1582
1576 7410
2088 37
2088 591
2088 88
2088 2546
2088 1382
2088 880
2088 244
2088 7308
2088 1042
2088 6724
2088 5068
2088 155
6401 6399
6401 3407
6401 4144
6401 4145
6401 7411
6401 7412
6401 4146
6401 1926
7413 4527
6247 2932
6247 817
6247 4527
6247 941
6247 1883
6247 1926
6247 429
6247 1189
6247 4678
6247 1716
6247 1975
6247 1260
6247 3427
6247 4426
6247 686
6247 6
6247 7413
6247 412
6247 1456
6247 5252
6247 1957
6247 4505
6247 588
6247 589
6247 1592
6247 1758
6247 1937
6247 3789
6247 401
6247 316
6247 697
6247 594
6247 430
6247 4507
7414 7415
7414 1752
2703 81
2703 1937
2703 3427
2703 7416
2703 7417
2703 424
2703 2482
2121 187
2121 6514
2121 93
2121 435
2121 840
2121 738
2121 5988
2121 1503
2121 1101
2121 941
2121 598
2121 318
2121 1311
2121 9
2121 115
2121 6
2121 688
2121 1127
2121 412
421 204
421 1018
421 1291
421 1031
421 1714
421 573
421 1189
421 1966
421 289
421 4581
421 6149
421 303
421 5160
421 423
421 448
421 2159
421 2469
421 3289
421 1508
421 2350
421 5258
421 1673
421 1407
421 214
421 2779
421 1923
421 399
421 935
421 2607
421 1593
421 447
421 160
421 1093
421 488
421 163
4789 398
2159 706
2159 515
2159 475
2159 2420
2159 761
2159 169
2159 7168
2159 3235
2159 4528
2159 93
2159 799
2159 1287
2159 2449
2159 4212
2159 1716
2159 478
2159 2301
2159 78
2159 3662
2159 3702
2159 448
2159 793
2159 4426
2159 642
2159 655
2159 1271
2159 3280
2159 38
2159 2305
2159 2577
2159 354
2159 633
2159 6453
2159 119
2159 485
2159 1735
2159 3167
2159 676
2159 591
2159 2940
2159 6565
2159 1345
2159 2260
2159 727
2159 53
2159 4135
2159 3923
7418 7
7418 420
7418 37
7418 292
7418 214
7418 78
7418 347
7418 1483
7418 603
7418 203
7418 1642
7418 207
7418 208
7418 218
7418 537
7419 1465
7419 7
7419 2305
7420 7421
7420 7
7420 326
7420 7422
1025 5670
1025 759
1025 1943
1025 2153
1025 1017
1025 1751
4566 7
4566 6165
4566 292
4566 2290
4566 580
4566 5129
4566 5319
4566 384
4566 574
4566 2135
7423 6
2367 305
2367 123
2367 444
2367 1504
1385 3944
1385 353
1385 731
1385 1483
1385 267
1385 6617
1385 2694
1385 7424
1385 578
1385 2533
1385 580
1385 7425
1385 2180
1385 4460
1385 6495
1385 93
1385 6599
1385 7426
1385 1482
1385 5129
1385 2417
1385 1645
1385 7427
1385 357
1385 1959
1385 3441
1385 2978
1385 5716
1385 1650
1385 2784
1385 1617
1385 3585
1385 1578
1385 7428
1385 7429
1385 2733
7430 187
7430 7431
7430 1032
7430 88
7430 243
7430 812
7432 520
1645 3078
1645 731
1645 1977
1645 152
1645 546
1645 169
1645 254
1645 1640
1645 4416
1645 3527
1645 578
1645 329
1645 2533
1645 905
1645 2681
1645 5126
1645 351
1645 187
1645 5487
1645 1956
1645 944
1645 1385
1645 7426
1645 698
1645 5135
1645 3311
1645 6380
1645 1648
1645 3441
1645 1398
1645 1757
1645 326
1645 4262
1645 1618
1645 1062
1645 1441
1645 7433
1645 224
7434 6839
5488 1998
5488 1254
5488 474
5488 584
5488 443
5488 5951
5488 7435
5488 326
5488 354
5488 2152
5488 3532
5488 1412
5488 55
5488 4048
5488 2748
5488 353
5488 220
5488 1391
5488 434
5488 5341
5488 925
7436 390
7436 7437
7436 38
4271 11
6123 7
6123 1412
6123 78
6123 6120
6123 2836
6123 2237
5986 182
5986 4269
5986 178
5986 199
5986 600
5986 5985
5986 5206
5986 688
1398 591
1398 1729
1398 260
1398 7426
1398 447
1398 1031
1398 387
1398 589
1398 594
1398 481
1398 583
1398 4327
1398 1279
3660 2193
7438 4812
1182 2285
1182 2485
1182 7084
7439 39
5942 2191
5942 7440
5942 3249
1807 1937
56 37
56 52
56 3866
56 996
56 55
56 61
7441 152
7441 7
7441 1944
7441 326
7441 178
7441 2188
7441 88
7441 27
7441 384
3340 3339
2526 7148
2526 7442
2526 320
2526 5477
2526 3785
2526 5033
899 1837
899 640
899 121
899 743
899 727
899 3493
899 429
899 7443
3007 4399
3007 3005
3007 246
3007 3662
3007 2624
3007 7444
3007 998
3007 4202
3007 1864
3007 1126
3007 1548
3007 4532
7445 78
2454 1004
2454 4180
2454 420
2454 6815
2454 1450
2454 578
2454 276
2454 6816
2454 39
2454 1428
2454 2234
2454 144
2454 93
2454 1334
2454 1423
2454 378
2454 3
2454 434
2454 2561
2454 851
5863 4958
5863 1171
5863 1156
5852 4180
5852 7446
5852 1291
5852 2477
5852 2358
5852 2478
5852 1423
5852 3462
7447 7448
7447 38
7447 7
7447 292
7447 78
7447 88
3452 5106
3452 93
3452 61
3452 398
3452 925
7449 152
7449 244
6419 371
6419 78
6419 2342
6419 591
2379 2377
2379 623
2379 578
2379 7389
2379 1953
2379 1260
2379 124
2379 1285
2379 2687
2379 2012
2379 2381
2379 508
2379 4146
2379 6142
2379 7450
2379 314
2379 2602
2379 7390
5118 583
7451 88
7452 2171
7452 246
7452 526
7452 759
7452 905
7452 516
7452 144
7452 327
7452 540
3838 1237
3838 123
3838 3243
3838 1293
3838 1397
3838 1391
3838 1325
3838 1327
3838 1198
3838 1396
3838 211
3838 924
3838 6462
3838 1146
3838 1529
3838 129
3838 220
3838 1345
3838 261
3838 1334
3838 3904
3838 384
2248 1323
2248 598
2248 3048
2248 343
2248 1237
2248 558
2248 2996
2248 422
2248 1393
2248 1397
2248 1391
2248 1325
2248 1333
2248 1327
2248 1069
2248 2247
2248 1394
2248 1396
2248 446
2248 1324
2248 672
2248 485
2248 3
2248 7275
2248 851
2248 1334
2248 1272
6730 1673
6730 2467
6730 6451
6730 5243
6730 1274
6730 2494
6730 2302
6730 512
6730 941
6730 4833
6730 1103
6730 1299
6730 901
6730 1187
6730 529
6730 426
6730 857
6730 5407
6730 4738
6730 424
6730 302
6730 3469
6730 3162
6730 1192
6730 7453
6730 741
6730 4139
6730 905
6730 1293
6730 479
6730 745
6730 2704
6730 3143
6730 3289
6730 115
6730 564
6730 2916
6730 1325
6730 2153
6730 722
6730 867
6730 2303
6730 11
6730 187
6730 6812
6730 738
6730 1495
6730 740
6730 672
6730 398
6730 2789
6730 1478
6730 7160
6730 812
6730 2259
6730 2999
6730 3706
6730 578
6730 1247
6730 4748
6730 3387
6730 143
6730 3519
6730 310
6730 317
6730 203
6730 598
6730 146
6730 594
6730 934
6730 6369
6730 4483
6730 5905
6730 223
6730 2206
6730 155
7454 7298
7454 2343
7454 1215
7454 6052
3124 3213
3124 7455
3124 88
3124 4646
6099 123
6099 1387
6099 7
6099 7456
7457 1424
7457 5832
7457 1817
7457 247
7457 1445
7457 3365
7457 3989
7457 448
7457 522
7457 360
7457 78
7457 935
7457 3402
7457 1860
7457 223
6007 3303
6007 3157
6007 1175
6007 78
7458 3894
7458 243
6275 434
6275 5840
7459 7
7459 1274
7459 4545
7459 1327
7459 1237
7459 3094
7459 7460
7459 7461
7459 885
7459 2564
7459 78
7459 1390
7459 3584
7459 7462
7459 1185
7459 1391
7459 1325
7459 851
7459 738
7459 1396
7459 1200
7459 446
7459 589
7459 61
7459 4992
7459 237
7459 5269
7459 203
7459 1334
7459 146
7459 669
7459 5830
7463 1536
7463 4805
7463 473
7463 243
7463 491
5452 1323
5452 598
5452 1274
5452 343
5452 558
5452 276
5452 88
5452 609
5452 1069
5452 642
5452 1324
5452 4205
5452 1392
5452 5296
5452 953
5452 947
5452 941
5452 83
5452 715
5452 485
5452 6162
5452 3
5452 912
5452 914
5452 952
5452 589
5452 1399
5452 4135
7464 83
1519 420
1519 1518
1519 88
1519 1011
1519 1515
1519 6336
6276 1254
6276 1323
6276 421
6276 422
6276 343
6276 1237
6276 423
6276 558
6276 428
6276 1274
6276 4581
6276 4575
6276 78
6276 348
6276 3584
6276 3289
6276 1324
6276 1391
6276 1325
6276 851
6276 1069
6276 37
6276 1394
6276 1396
6276 4580
6276 485
6276 3
6276 1397
6276 3328
6276 1465
6276 1334
6276 2193
6276 1399
7008 3377
7008 885
7008 304
7008 4687
7008 7283
7008 78
7465 1323
7465 422
7465 1327
7465 343
7465 1237
7465 7466
7465 558
7465 2329
7465 1438
7465 1274
7465 1069
7465 1324
7465 1391
7465 1392
7465 851
7465 6253
7465 1394
7465 292
7465 1396
7465 7467
7465 2943
7465 144
7465 149
7465 485
7465 925
7465 3
7465 61
7465 1325
7465 1397
7465 401
7465 3898
7465 1334
7465 2221
7465 589
7465 1399
7468 761
7468 515
7468 1323
7468 840
7468 421
7468 422
7468 2072
7468 1237
7468 88
7468 558
7468 428
7468 423
7468 1185
7468 5676
7468 889
7468 4575
7468 7469
7468 78
7468 348
7468 3249
7468 7470
7468 3289
7468 1324
7468 1391
7468 1325
7468 1327
7468 1069
7468 1394
7468 1396
7468 446
7468 4580
7468 398
7468 2424
7468 4581
7468 485
7468 851
7468 6168
7468 3
7468 1397
7468 3328
7468 1334
7468 2553
7468 844
3180 3179
3180 78
3180 152
3180 27
7471 7
7471 93
7471 38
7471 88
7471 144
7471 4279
6683 4397
6683 4431
6683 2333
6683 7468
6683 2411
7472 4945
7472 2953
7472 1603
7473 1588
7473 1068
7473 2423
7473 1536
7473 3049
7473 2738
7473 433
7473 2194
7473 1069
7473 4530
7473 1674
7473 3904
7473 3294
4567 515
4567 420
4567 716
4567 645
4567 1195
4567 1155
4567 204
4567 6533
4567 208
4567 2498
4567 367
4567 4612
4567 687
4567 516
4567 522
4567 2541
4567 1794
4567 517
4567 385
4567 851
4567 37
4567 446
4567 1039
4567 485
4567 360
4567 3590
4567 2756
4567 813
4567 2188
4567 3449
4567 229
4567 155
2498 7
2498 1274
2498 515
2498 1051
2498 1714
2498 1188
2498 1619
2498 538
2498 7474
2498 448
2498 1393
2498 658
2498 144
2498 216
2498 3
2498 2919
2498 2922
2498 2731
2498 4974
2498 221
2498 5062
2498 2923
7475 329
7475 7
7475 7476
7475 38
2164 761
2164 466
2164 2163
2164 5696
2164 558
2164 1737
2164 5622
2164 2344
2164 38
2164 1716
2164 1274
2164 371
2164 2943
2164 11
2164 6585
2164 2118
2164 310
2164 657
2164 5429
2164 93
2164 435
2164 738
2164 1588
2164 398
2164 4648
2164 2331
2164 925
2164 812
2164 1398
2164 539
2164 149
2164 1937
2164 2726
2164 481
2164 2886
2164 2968
2164 422
2164 688
2164 670
314 5520
314 1020
314 1756
314 294
314 568
314 343
314 2329
314 6093
314 2893
314 3635
314 209
314 1189
314 45
314 2582
314 2315
314 441
314 3957
314 246
314 1953
314 2379
314 5131
314 308
314 1279
314 2987
314 11
314 212
314 295
314 455
314 2354
314 214
314 144
314 888
314 5130
314 61
314 218
314 2832
314 2105
314 3706
314 591
314 1617
314 401
314 3528
314 1103
314 2958
314 203
314 697
314 146
314 594
314 1105
314 2858
7477 6270
7477 152
7477 516
7478 7
7061 7
7061 1465
7061 450
7061 5219
7061 5655
7061 5453
7479 78
7479 7
1171 1198
1171 1149
1171 443
1171 521
1171 3517
1171 1559
1171 5811
1171 385
1171 5906
1171 3785
7480 7
7480 435
7480 38
7480 7481
7480 79
7480 532
7480 697
7480 360
7480 123
7480 2930
7480 45
7480 90
7482 1014
7482 7483
7482 2097
7482 341
7482 7484
3132 761
3132 7
3132 38
3132 149
3132 432
3132 119
3132 426
3132 5309
3132 3130
3132 123
3132 1279
3132 45
7485 6769
7485 5047
7486 7287
4422 7487
7408 4456
7408 88
7488 1239
7488 1686
7488 539
3654 3704
3654 420
3654 1199
3654 1982
3654 1976
3654 1081
3654 1517
3654 88
3654 558
3654 2896
3654 3650
3654 1484
3654 40
3654 670
7489 3220
7489 1330
7489 9
7489 3697
7489 7135
7490 7491
7490 2069
2966 2254
7492 697
7492 916
7492 3455
7492 926
7493 152
7493 203
7493 292
3701 624
3701 292
3701 625
3701 236
3701 1556
3701 2443
3701 448
3701 3236
3701 1382
3701 123
5215 5211
5215 5212
5215 1923
5215 1187
841 2722
841 1573
841 5278
841 2421
841 2521
841 3459
841 847
7382 7379
7382 7
7382 2780
7382 123
7382 61
7382 7381
7382 45
4384 138
4384 6539
4384 473
4384 1192
7494 2721
7494 4472
6877 1684
2773 1285
2773 7495
2773 6935
2773 7496
6415 6498
6415 78
6415 7
7096 7095
7096 4282
7277 1827
4282 7095
4282 7096
4282 4280
7497 1330
7497 2998
5663 679
5663 5658
5663 7498
5663 78
5658 1757
5658 4003
5658 7498
5658 4800
5658 5663
617 187
617 1256
617 1373
617 329
617 1455
617 1371
617 594
617 224
617 846
2741 4580
2741 390
2741 4
4553 1260
4553 2209
4553 7499
4553 5909
3015 7500
3015 3014
3015 7501
3015 2325
7502 7
7502 7503
7502 146
7504 7
7504 247
1955 3856
1955 1603
1955 427
1955 2518
1955 1637
1955 1321
1955 175
1955 2954
1955 88
1955 2732
1955 6230
1955 1818
1955 6775
1955 146
1955 4287
1955 2898
1955 270
1955 5358
1955 7505
1955 6170
1955 7506
1955 3676
1955 846
1955 1146
1955 3672
1955 4061
1955 355
1955 2962
1955 3673
1955 3980
1955 2972
1955 2964
1955 2979
7507 1603
7507 128
4487 7508
4487 4485
4487 2183
4487 7
6609 93
6609 435
6609 78
6609 244
6609 679
6609 7509
6609 2424
6609 6608
6609 1795
6609 40
6609 254
7510 1146
7510 7511
7510 2228
7510 6739
7510 243
7510 2343
5122 5120
5122 7512
5122 4658
5122 5252
5122 4955
5122 333
7512 5122
7512 4291
2027 7
2027 178
4658 5122
4658 5251
4658 5123
4658 1555
4658 924
5252 5518
5252 7513
5252 7514
7515 7
7515 7516
7515 450
4955 1245
4955 7517
4955 37
4955 338
4955 5122
4955 78
4955 2973
4955 5120
4955 1103
4955 1957
4955 297
4955 88
4955 2303
4955 243
4955 927
4955 7518
4955 2533
4955 3425
6001 4702
6001 4160
6001 1499
6001 4556
6001 3604
6001 6920
6001 6000
6001 7519
6001 2359
6001 78
1763 1716
1763 1013
1763 247
1763 886
1763 4649
1763 3702
1763 398
1763 4470
1763 458
1763 7030
1763 6664
1763 924
1763 5276
1763 207
1763 385
1763 688
1763 4859
1763 3488
1763 929
5708 5707
7520 297
7520 7
7520 4289
7520 2074
7521 7
7521 1436
7521 7522
7521 7523
7521 7524
7521 1795
5996 5250
7525 7526
7525 7527
1907 1881
5798 7528
5798 345
5798 2207
5798 2429
5798 4119
5798 3143
5798 573
5798 1926
5798 7
7529 2251
7529 292
7529 332
7529 2097
7529 143
7529 261
7529 203
7529 6108
7529 216
7529 1484
6185 892
6185 37
6185 2212
6185 687
6185 78
6185 695
6185 143
6185 426
6185 6184
6185 6186
6185 7530
6185 45
6185 165
7530 38
7530 1
7530 6249
7530 3702
7530 7531
7530 7532
7530 6185
7530 6838
1583 837
1583 420
1583 983
1583 4
1583 1299
1583 3487
1583 1148
1583 6454
1583 453
1583 738
1583 4259
1583 348
1583 2943
1583 657
1583 1589
1583 659
1583 292
1583 1922
1583 2264
1583 203
1583 594
1583 4279
1583 40
1583 670
7533 769
7533 4847
7533 2623
7533 7534
7533 779
7535 326
7535 2096
7535 37
7535 1260
7535 359
7535 462
7535 88
7535 318
7535 104
7535 6166
7535 78
7535 7536
7535 1597
7535 39
4607 1436
4607 4679
4607 2632
4607 276
4607 4493
4607 512
4607 1144
5723 345
5723 2221
7537 3152
1520 2628
1520 2824
1520 4183
1520 183
1520 119
1520 677
1520 2646
1520 26
1520 2059
1520 5531
1520 1271
7538 318
7538 1931
4576 7539
4576 420
4576 443
4576 6375
4576 12
4576 560
4576 1175
4576 7540
4576 7541
4576 540
4576 6743
4576 2502
4576 1213
4576 7542
1558 898
4796 466
4796 6165
4796 445
4796 88
4796 1982
4796 1218
4796 453
4796 3835
4796 2582
4796 441
4796 578
4796 1034
4796 5284
4796 2614
4796 4795
4796 4461
4796 1482
4796 1380
4796 1959
4796 1226
4796 36
4796 1641
4796 684
4796 5363
4796 1618
4796 1550
4796 58
4796 1481
7543 1567
7543 78
7543 1569
7543 276
7544 108
7544 7
7544 1084
7544 875
3511 849
1605 3016
7545 596
7545 1650
7546 7
3833 3498
3833 4667
3833 511
3833 183
3833 165
2998 875
2998 473
2998 2348
2998 4233
2998 244
7547 2250
7547 825
5878 5871
5173 2907
5173 512
5173 2053
5173 748
4298 7548
4298 2604
4298 2023
4298 2159
4298 665
4298 918
6464 219
6464 578
6464 225
6464 337
6464 4720
6464 208
6464 204
6464 2286
6464 4970
6464 7433
6464 300
6464 4169
6464 1923
6464 537
3599 420
7549 7550
7551 7
7551 2631
7552 7553
7552 2446
7552 4344
7552 108
7552 613
7552 2998
7552 307
7552 758
7552 3219
7552 4465
7552 4835
7552 429
6354 4504
6354 7554
222 420
222 7555
222 294
222 900
222 1602
222 300
222 538
222 1642
222 6283
222 7556
222 7557
222 7558
222 797
222 1556
222 211
222 3712
222 7559
222 1093
222 603
222 2475
222 2963
222 669
1093 4168
1093 1841
1093 1110
1093 421
1093 1414
1093 2130
1093 1454
1093 7
1093 7339
1093 215
1093 206
1093 4052
1093 146
1093 1603
1093 3333
1093 175
1093 224
1093 3949
1093 275
1093 537
3867 3869
3867 591
3867 1213
3867 3868
3867 3865
3868 3867
3868 3869
4548 616
4548 797
4548 1267
4548 1924
4548 2125
4548 1787
4548 889
4548 1423
4548 1189
2963 731
2963 7
2963 420
2963 3441
2963 1603
2963 427
2963 204
2963 207
2963 208
2963 209
2963 45
2963 2562
2963 603
2963 303
2963 78
2963 318
2963 3270
2963 4169
2963 537
2963 93
2963 311
2963 38
2963 214
2963 211
2963 215
2963 314
2963 61
2963 5285
2963 316
2963 222
2963 1093
2963 2264
2963 203
2963 224
2963 688
224 7
224 1603
224 1952
224 2518
224 206
224 6832
224 43
224 209
224 617
224 3854
224 246
224 2415
224 1279
224 1621
224 2771
224 2568
224 2900
224 215
224 355
224 1968
224 216
224 3721
224 1110
224 7560
224 3724
224 225
224 316
224 1093
224 1465
224 203
224 2962
224 1961
224 2906
224 1087
224 221
224 1368
226 597
226 4168
226 219
226 3585
226 4174
226 1603
226 983
226 211
226 203
226 222
226 1093
226 215
226 206
226 2134
226 207
226 3706
226 4054
226 537
3328 670
3328 303
3328 1746
3328 3325
1574 7
1574 4344
1574 292
1574 229
1574 2430
1574 2494
1574 398
1574 144
1574 843
1574 3699
1574 2896
1574 2432
7561 98
7562 3560
7562 187
7562 5459
7562 4559
7563 2170
7563 1020
7563 2173
7563 7564
7563 2610
7563 2175
7563 2668
7563 3977
7563 1806
7563 345
7563 2178
7563 2071
7563 2179
7563 599
7563 1261
7563 1681
7563 5819
7563 676
7563 1805
7563 185
7563 1927
7563 24
7563 1747
7563 311
7563 484
7563 2745
7563 2177
7563 313
7563 1343
7563 2662
7563 9
7563 675
7563 3921
7563 1748
7563 3547
7563 2611
7563 179
7563 2185
7563 1182
7563 2058
7563 2186
7563 359
7563 2189
7563 1347
7563 119
7563 2190
7563 7565
7563 78
7563 2365
1681 3431
1681 6295
1681 117
1681 398
1681 3153
1681 923
1681 51
1681 1805
5894 5779
5894 37
5894 7566
5894 303
5894 5780
5894 7283
7567 152
7567 78
7567 2112
7567 7
1678 6793
1678 7249
7568 37
7568 88
1679 4044
1679 6750
1679 106
1679 5042
1679 4770
1679 1704
1679 1973
1679 3733
1790 205
1790 7569
1790 208
1790 7570
1790 2561
1790 3094
1790 303
1790 203
1790 537
1790 7571
1790 214
1790 3029
1790 1785
1790 7572
1790 104
1790 1522
1790 218
1790 3167
1790 530
1790 220
1790 3100
1790 316
1790 603
1790 1228
1790 1523
1790 952
1790 3198
1790 582
7573 875
3098 78
3098 3284
7574 466
7574 2978
7574 207
5190 546
5190 39
5190 3810
5190 138
5190 7575
5190 327
7576 2171
7576 7
7576 345
7576 435
7576 246
7576 1527
7576 229
7576 182
7576 4788
7576 88
7576 3526
7576 1343
7576 2069
7576 276
7576 90
7576 1014
7576 78
7576 2206
7576 7577
7577 78
7577 7578
4081 2600
4081 341
4081 108
4081 4067
4081 244
4081 4152
182 4284
182 178
1066 2664
1066 5492
1066 1514
1066 6163
1066 4075
1066 1403
1066 1795
1066 6187
1066 628
1066 1065
1066 90
1095 7
1095 3926
1095 7579
1095 7571
1095 1088
1095 2571
1095 207
2533 5134
4823 4533
4823 7
4413 93
4413 624
4413 292
4413 1274
4413 1236
4413 1237
4413 123
4413 261
4413 4414
4413 420
4413 450
4413 4412
4413 5881
4413 851
7389 7450
7389 4781
7389 2382
4781 4780
4781 7389
4781 2381
4781 4779
4781 124
4781 5107
7580 2207
7580 7581
7580 88
7580 2206
7580 90
7582 5850
7582 5469
7582 88
2382 7583
2382 7389
2382 2602
2382 2687
2382 121
2382 5814
2382 3512
2382 4126
2382 508
2382 517
2382 124
2382 7390
3262 169
3262 433
3262 3261
3262 157
3262 82
7450 11
7450 5814
7450 7389
7450 4779
3053 3052
3053 2362
7584 7585
7585 1310
7585 7584
7585 48
7586 4044
7586 1470
7586 7
7586 778
7586 3615
7586 38
821 4153
821 2695
821 1191
821 1759
821 1450
821 1242
821 597
821 447
821 963
821 1039
821 6567
821 965
821 655
821 2084
821 4084
482 2631
482 2120
482 2109
482 803
482 3225
482 473
6167 3537
3453 1842
3453 7201
3453 61
3453 645
3453 3576
3537 2229
3537 4209
3537 485
3537 2444
3537 1993
3537 6167
1999 7
1999 93
1999 179
1999 1278
1999 246
1999 292
1999 78
1999 925
1999 1263
1999 61
1999 1271
6983 1737
6983 3206
6983 7587
6983 4811
7587 501
7587 7
7587 420
7587 6983
7587 83
7587 7588
7587 244
7587 880
6196 892
6196 6195
6196 106
6196 2301
6196 4261
6196 347
6196 4284
6196 2998
6196 5206
6196 3294
3206 152
3206 988
3206 6983
3206 276
3206 78
3206 6896
3206 146
3206 4636
3206 37
3206 2561
3206 539
4284 2721
4284 182
4284 6400
7589 7
7589 7590
7589 37
7589 4668
7589 3271
7589 538
7589 327
1139 7591
1139 152
1139 4083
1139 932
1139 37
1139 246
1139 2447
1139 236
1139 446
1139 7
1139 437
1139 6902
1139 1131
1139 892
1139 229
1139 318
1139 517
1139 1014
1139 1279
1139 3733
1139 254
3321 2579
3321 6120
3321 1811
5998 93
5998 3779
5998 78
5998 88
5998 1345
5998 5997
5998 6902
5998 7592
5998 6335
5998 7593
4436 441
4436 37
4436 342
4436 329
4436 326
4436 1536
4436 143
4436 2738
4436 7202
4436 6311
4436 2573
4436 1044
4436 516
4436 2375
4436 48
7594 758
7594 2442
7594 314
7594 2343
7594 243
7595 7596
7595 5279
7595 7597
7595 7598
7595 7599
7595 7600
7595 7601
7595 7602
7595 7603
7595 7604
7595 7605
7595 7606
7595 2678
7595 5897
7595 7607
7595 1916
7595 7594
7595 7608
7595 7609
7595 5608
7595 7610
7595 7611
7612 5857
7612 528
7612 2343
7612 520
7613 1462
7613 37
7613 3781
7613 4910
7613 398
7613 4146
7614 7615
7614 7616
7615 7614
7615 7616
7615 7617
7616 11
7616 187
7616 7
7616 1182
7616 7614
7616 7615
7616 4472
7616 516
7616 313
7616 297
7616 2348
7616 851
7616 925
7616 61
7616 39
6313 525
6313 789
6313 6249
6313 3332
6313 2469
6313 7618
6313 2467
7619 1346
1346 2937
1346 2189
1346 4748
7620 187
7620 38
7620 1265
7620 599
7620 9
7620 4695
7620 1756
7620 55
7620 517
7620 3
7620 154
7620 6215
2553 4470
7621 3453
7621 169
7621 78
7621 2019
7621 88
7621 1795
6406 5932
6406 199
6406 2069
6588 146
6589 224
6589 2225
6589 508
6589 6586
3766 2171
3766 7622
3766 7623
3766 3765
3766 1465
3766 98
3766 1770
3766 1438
3766 2206
6914 5096
6914 351
6915 5366
6915 5436
7624 7
7624 38
7624 78
7624 7625
7624 923
7624 207
7624 1810
7624 1770
7624 1014
7626 420
7626 1535
7626 24
7626 1387
7626 45
7626 3456
7626 78
7626 1284
7626 3223
7626 152
7626 37
7626 1830
7626 600
7626 3344
7626 55
7626 4448
7626 178
7626 27
7626 2264
7626 7070
7626 437
7626 155
7627 515
7627 1239
7627 205
7627 3228
7627 735
7627 2561
7627 1695
7627 78
7627 183
7627 7201
7627 2089
7627 4319
7627 86
7627 311
7627 4873
7627 2385
7627 9
7627 1336
7627 1328
7627 2611
7627 3538
7627 3651
6441 71
6441 525
6441 1746
6441 6063
6441 597
6524 4177
6524 7
6524 284
6524 4176
7628 78
7628 3143
3422 3220
3422 6809
3422 988
3422 181
3422 6083
3422 7
3422 2743
3422 1045
3422 500
3422 1044
3422 2647
5202 1606
5202 7422
5202 2427
5792 7
5792 3292
5792 7629
5792 7630
5792 1039
5792 473
5792 5788
4672 7631
4672 4670
6068 78
6068 7632
7633 7
7633 1514
7633 3300
7633 1527
1765 2164
1765 1758
1765 1716
1765 1013
1765 2973
1765 4291
1765 7634
1765 3760
1765 333
1765 3733
2469 1989
2469 3779
2469 5209
2469 5120
2469 5298
2469 5170
2469 2441
2469 2527
2469 4857
1767 7
1767 3872
1767 4999
1767 2315
1767 578
1767 78
1767 5714
1767 6151
1767 371
1767 54
1767 5729
1767 198
1767 354
1767 5037
1767 2211
1767 7635
1767 1768
1767 539
1767 1758
1767 7636
1767 1645
1767 4395
1767 2390
1767 597
7637 7
7638 420
7638 2553
7639 7640
7639 98
7639 5203
5203 1606
5203 2019
7641 6687
7641 2278
7641 4435
7641 6629
7641 4610
7641 7642
7641 7643
7641 2693
7644 2631
7644 1514
7644 2126
7644 3066
7644 1258
7644 3552
7644 82
7644 576
7644 78
7644 6800
7644 1414
7644 2381
7644 1795
7644 851
7644 185
7644 5517
7644 38
7644 1744
7644 2635
7644 2385
7644 216
7644 1248
7644 243
7640 7
7640 1527
7640 78
7640 1532
7640 98
7640 1524
1761 1174
1761 1716
1761 1013
1761 1260
1761 78
1761 1275
1761 371
1761 1014
1761 6406
1761 440
1761 688
5556 2418
5556 7
5556 5974
5556 2995
5556 2742
5556 851
5556 945
5556 371
5556 78
5556 7645
5556 2343
4119 1508
4119 98
4119 1892
4119 4120
4119 3897
5557 2418
5124 318
5124 5120
5124 7
5147 4665
7646 720
7646 3982
7646 830
7646 2533
7646 88
7646 1287
7646 318
7646 7647
7646 7648
7646 78
4572 3177
4572 4571
5086 152
5086 525
5086 6337
5086 2306
5086 963
5086 7649
5086 1493
5086 327
6806 7650
6806 2275
6806 68
6806 5477
6806 4881
6806 3684
4217 3185
7651 791
7651 215
7651 3601
7651 4061
7651 203
7651 209
7651 1642
791 538
3601 2565
3601 78
3601 3593
3601 791
4061 37
4061 875
4061 1960
4061 1642
4061 1033
4061 3284
4061 3855
4061 1285
4061 2525
4061 5457
4061 2952
4061 594
4061 3080
4061 4224
4061 371
4061 3476
4061 2050
4061 7652
7653 6
7653 7654
7653 78
7653 7
4825 7654
4825 7072
4825 37
4825 88
4825 1031
4825 927
4825 2837
4825 333
4825 1811
2190 7
2190 178
2190 37
7655 93
7655 38
3294 7
3294 2348
3294 2998
3294 295
474 473
474 3634
474 409
2060 7
2060 2184
2060 2056
6414 7656
6414 948
6414 2549
6414 7657
6414 3476
6414 7658
13 665
13 4451
13 10
5965 3071
5965 187
5965 7
5965 1014
5965 37
5965 78
5965 5968
5965 1508
5965 6177
5965 5712
5965 426
5965 428
5965 2103
5965 2922
5965 2419
7659 5975
6156 4339
6156 520
6156 243
2301 3794
2301 2302
2301 7
7660 1814
7660 7
7660 178
7660 352
7035 78
7035 37
7661 949
7661 79
7661 88
7661 360
7661 959
7661 670
7662 322
7663 2440
7663 203
7663 5897
2806 797
3489 2320
3489 7
3489 7664
3489 4415
3489 1569
7665 5128
3967 520
3967 3237
4415 1963
4415 1535
4415 1092
4415 3489
2313 2904
2313 1470
2313 5802
2313 329
2313 1642
2313 2415
2313 7
2313 2518
2313 2286
2313 2906
2313 43
2313 224
2313 1085
2313 2206
2313 688
7666 7
7666 1414
7666 351
7666 1597
3840 327
3840 165
3082 598
3082 512
3082 3229
3082 3647
3082 3079
3082 674
3082 6
3082 1208
3082 3898
3082 412
3082 11
3082 187
3082 1269
3082 1267
3082 9
3082 1271
3082 1517
3082 2209
3082 1782
3082 7667
3082 2748
3082 2091
3082 384
4975 1889
4975 5638
4975 716
4975 3162
4975 7668
4975 1455
4975 78
4975 3956
4975 1587
4975 4973
4975 2732
4975 7669
4975 6380
4975 3973
4975 7670
4975 292
4975 310
4975 4679
245 231
245 624
245 3603
245 7671
245 1924
245 255
245 3640
245 7672
245 5005
245 1043
7672 245
7672 152
7672 7
7672 3851
7672 943
7672 214
7672 250
7672 123
7672 1189
7672 3584
7672 203
7672 194
7672 7673
7672 154
7672 952
7672 216
7672 3
7672 6379
5268 2267
5268 7674
5268 3128
5268 4569
468 1792
468 651
7675 94
7675 6104
7675 1544
7675 97
7675 99
7675 491
4876 302
4876 7676
4876 2220
4876 665
4876 5881
4876 3147
7676 1865
7677 7
3999 7
3999 1700
3999 141
3999 78
3999 434
3999 7678
7100 7251
7100 123
7100 93
7100 38
7100 1378
3193 7
3193 420
3193 443
3193 422
3193 1186
3193 87
3193 573
3193 37
3193 209
3193 45
3193 7679
3193 78
3193 347
3193 88
3193 1414
3193 39
3193 146
3193 187
3193 6812
3193 38
3193 589
3193 216
3193 4063
3193 326
3193 311
3193 5269
3193 318
3193 1382
3193 2573
3193 3567
3193 155
3944 204
3944 466
3944 546
3944 1483
3944 2135
3944 2694
3944 441
3944 2533
3944 1371
3944 4796
3944 5972
3944 2180
3944 4460
3944 6495
3944 6599
3944 7680
3944 1385
3944 7426
3944 354
3944 2417
3944 577
3944 4797
3944 3441
3944 1617
3944 5363
3944 2288
3944 7100
3944 4321
3944 2784
1861 1860
1861 4091
6165 7681
6165 1088
6165 6611
6165 7682
6165 93
6165 267
6165 7683
6165 7684
6165 4062
6165 3527
6165 7685
6165 580
6165 7686
6165 7425
6165 5126
6165 4471
6165 2438
6165 5543
6165 7687
6165 7688
6165 4092
6165 7689
6165 7690
6165 7691
6165 698
6165 7692
6165 5809
6165 7693
6165 7694
6165 7695
6165 1648
6165 3441
6165 7696
6165 1839
6165 1954
6165 1942
6165 7697
6165 1958
6165 4566
6165 7698
6165 7699
6165 1550
6165 7700
6165 5128
6165 7701
6165 7008
6165 326
4330 2716
4330 7702
4330 4419
4330 3519
4330 966
4330 581
4330 4790
4330 937
4330 4701
4330 61
4330 575
200 7703
200 1146
200 93
200 4327
200 684
200 3191
200 169
200 997
200 1011
200 821
200 2835
200 1980
200 3509
200 202
200 4991
7704 7
3971 2361
3971 7
3971 2953
3971 1321
3971 43
3971 175
3971 345
3971 7705
3971 7706
3971 78
3971 88
3971 2895
3971 2799
3971 2957
3971 152
3971 37
3971 170
3971 6170
3971 924
3971 5442
3971 168
3971 4061
3971 2962
3971 243
3971 244
7707 3554
7707 420
7707 7708
7707 2631
7707 1603
7707 229
7707 2518
7707 803
7707 5230
7707 307
7707 360
7707 5070
7707 1263
7707 385
7707 5228
7707 3380
7707 104
429 3451
429 1756
429 1285
429 4970
429 450
429 3551
429 216
429 6215
6774 1960
6774 1964
6774 2953
6733 205
6733 297
6733 207
6733 5893
6733 208
6733 209
6733 2561
6733 720
6733 1068
6733 88
6733 516
6733 349
6733 4537
6733 39
6733 3561
6733 3423
6733 187
6733 292
6733 138
6733 679
6733 216
6733 314
6733 4298
6733 326
6733 2097
6733 2139
6733 310
6733 3699
6733 1334
6733 146
6733 2553
6733 844
6733 670
1032 997
1032 2356
1032 666
1032 5482
1032 6050
1032 4855
1032 4956
1032 2406
1032 7430
1032 4919
1032 698
1032 927
1032 1245
1032 4513
1032 1615
7709 1385
7709 93
7709 38
7709 4355
2725 7
2725 592
2725 296
2725 169
2725 347
2725 143
2725 88
2725 346
2725 318
2725 361
2725 316
2725 2488
2725 539
306 1927
306 7
306 645
306 24
306 1952
306 880
306 345
306 276
306 2179
306 2069
306 7201
306 6
306 327
306 2171
306 152
306 583
306 586
306 600
306 3
306 4568
306 182
306 2285
306 594
306 688
7201 3453
7201 592
7201 297
7201 843
7201 306
7201 4970
2799 2426
2799 789
2799 579
2799 3974
2799 1033
2799 528
2799 3447
2799 4765
2799 2551
2799 7710
2799 2488
2799 360
2799 72
2799 6591
2799 4860
2799 597
2799 1811
2799 4298
2799 1615
6516 78
2958 7
2958 1291
2958 1603
2958 2313
2958 1713
2958 4744
2958 1321
2958 43
2958 3140
2958 2315
2958 3965
2958 1414
2958 169
2958 4970
2958 7507
2958 4233
2958 38
2958 138
2958 7018
2958 3667
2958 1044
2958 61
2958 592
2958 3854
2958 1382
2958 244
2958 224
2958 1368
4269 78
4269 892
7711 386
7711 61
7711 671
7711 925
1590 1603
1590 4785
1590 983
1590 5705
1590 1093
1590 203
1590 7635
1590 208
1590 78
2181 7712
2181 7
2181 4612
7131 420
7131 1710
7131 6313
7131 2466
7131 2324
7131 3029
7131 1821
7131 1792
7131 4513
7131 3496
7131 216
7131 1042
7131 2527
7131 1040
927 819
927 1032
927 1967
927 853
927 4035
927 2424
927 4771
927 377
927 4955
1792 7713
1792 1483
1792 6832
1792 208
1792 209
1792 885
1792 5975
1792 967
1792 851
1792 584
1792 214
1792 7131
1792 414
1792 3
1792 4513
1792 2903
1792 2826
1792 468
1792 225
1792 2991
1792 2458
1792 203
1792 1368
1792 4207
1792 1137
1792 3374
3496 1821
3496 455
3496 340
3496 7131
3496 7714
3496 1869
7715 7
7715 7716
7715 5283
7715 146
7715 6990
7715 473
7717 93
7718 7
7719 4318
7719 2366
7719 2069
7719 1962
7719 371
7719 45
7719 4483
7720 152
7720 9
7720 244
7437 7
7437 78
7437 88
7437 6074
7437 215
7437 1457
7437 3175
6747 4044
6747 88
6747 7
6168 7468
6168 3781
6168 965
6168 1993
7721 679
7722 78
7722 7
4159 4024
4159 1074
4159 3907
4159 698
4159 4157
4159 208
4159 4919
4159 254
4159 517
4159 935
4159 1285
4159 385
3210 4979
3210 7
3210 7723
3210 329
3210 78
3210 4216
3210 3209
3210 3185
3210 266
7379 152
7379 7382
2843 483
2843 4295
2843 2844
2843 4807
2843 3447
2843 7264
2843 5448
2843 486
2843 5109
2843 3718
2843 1670
2843 4135
2843 3996
2843 7724
1772 1520
1772 26
2831 7
2831 93
2831 4092
7301 78
7301 641
7301 88
7725 761
7725 7
7725 295
7725 2329
7725 671
7725 1451
7725 1185
7725 247
7725 2118
7725 11
7725 2397
7725 37
7725 38
7725 440
7725 7139
7725 7726
7725 149
7725 2734
7725 2370
7725 1127
7725 401
7725 813
7725 2494
7725 318
7725 2221
4399 4821
4399 3662
4399 3007
4399 998
4727 5655
4727 2683
4727 738
4727 395
1393 7
1393 466
1393 1291
1393 983
1393 3110
1393 7727
1393 449
1393 4500
1393 1926
1393 575
1393 1185
1393 6621
1393 1260
1393 1414
1393 517
1393 1422
1393 1213
1393 657
1393 1578
1393 38
1393 146
1393 3
1393 314
1393 61
1393 2259
1393 1649
1393 1246
1393 2149
1393 1937
1393 3519
1393 3526
1393 318
1393 3542
1393 2748
1393 2504
1393 1105
1278 1318
1278 1999
1278 93
1278 3915
1278 2055
1278 6295
1278 398
1278 1267
1278 1272
7728 78
7728 6312
7728 7230
506 7729
506 7
506 499
506 875
506 3860
506 9
506 37
506 5391
506 2375
506 5579
5393 2984
5393 37
5393 78
5393 1383
4939 4937
4939 214
4939 6230
7730 7731
7730 1393
7730 4500
7730 2921
7732 78
4732 3907
4732 2423
4732 5518
4732 1802
4732 3426
7733 3294
7733 2721
7733 6133
7733 4472
6473 5448
6473 1947
7734 1465
7734 1464
7734 7735
7731 7730
7731 7
7731 466
7731 2504
7731 4500
7731 144
7731 1178
7731 1393
7731 1578
7731 1185
7731 146
2921 7730
2921 93
2921 466
2921 38
2921 229
2921 983
2921 7713
2921 4500
2921 39
2921 318
2921 746
2921 4
2921 573
2921 123
2921 688
2921 2914
2921 1185
2921 1393
7735 7736
7735 3686
1380 305
1380 1654
1380 3430
1380 368
1380 4061
7118 68
7118 7
283 269
283 4202
283 7
283 1887
7737 1844
108 187
108 7
108 2372
108 3065
108 244
108 1084
108 146
108 243
108 5065
7738 1318
7738 947
7738 7
7738 7739
4397 7
4397 6522
4397 998
5770 4346
5770 7
5770 2839
5770 4609
5770 4799
5734 5730
6492 7
6492 511
6492 6489
6492 1368
6492 952
6492 1379
6492 2375
6492 45
6492 1399
1399 578
1399 539
6926 7076
6926 93
6926 6509
6926 244
568 342
568 169
568 4649
568 1952
568 206
568 207
568 60
568 1189
568 2694
568 3851
568 3527
568 875
568 177
568 7740
568 2115
568 5101
568 2419
568 2427
568 1373
568 5703
568 455
568 1482
568 345
568 1959
568 314
568 1380
568 1490
568 229
568 214
568 4061
568 1949
568 119
568 2285
568 243
568 244
568 7514
568 2061
3417 4945
3417 2948
3417 270
3417 342
3417 2957
3417 207
3417 2415
3417 3750
3417 7741
3417 173
3417 4943
3417 4944
3417 2952
3417 3416
3417 2953
3417 43
3417 175
3417 6492
3417 4057
3417 6154
7742 7
7742 1455
7742 1960
7742 1701
7742 7743
7742 355
7742 1578
7742 952
7742 7744
7742 123
7742 1402
7742 1368
7742 846
7742 146
511 7
511 786
511 5504
511 3833
511 2152
511 6166
511 2629
511 37
511 5873
511 905
511 305
511 4489
511 7308
511 6599
511 947
511 2634
511 2417
511 100
511 914
511 7745
511 4182
511 7231
511 952
511 1042
511 6492
7746 1260
7746 385
7746 93
7746 348
7746 144
267 3210
267 265
267 7
267 264
267 6165
267 1385
267 580
267 2417
267 355
267 1321
267 266
267 3441
267 5005
267 5795
1321 716
1321 3764
1321 342
1321 3856
1321 1603
1321 36
1321 2313
1321 3958
1321 3972
1321 2518
1321 4944
1321 1637
1321 3897
1321 427
1321 4897
1321 4945
1321 123
1321 2901
1321 4078
1321 2050
1321 1455
1321 2415
1321 88
1321 305
1321 2732
1321 3852
1321 270
1321 173
1321 1955
1321 2957
1321 4056
1321 1296
1321 1375
1321 2898
1321 5358
1321 2975
1321 6170
1321 3951
1321 1964
1321 3674
1321 175
1321 2900
1321 7747
1321 218
1321 355
1321 92
1321 1380
1321 4723
1321 3963
1321 143
1321 3855
1321 409
1321 4061
1321 1301
1321 2962
1321 146
1321 3980
1321 3198
1321 267
1321 224
1321 5802
1321 2964
1321 2979
5264 2028
5264 6100
5264 878
5264 6372
7748 349
7748 670
7749 7584
1923 466
1923 421
1923 205
1923 1187
1923 209
1923 1189
1923 45
1923 943
1923 295
1923 203
1923 5712
1923 2987
1923 3097
1923 212
1923 797
1923 446
1923 214
1923 589
1923 5211
1923 314
1923 3706
1923 1593
1923 1186
1923 316
1923 222
1923 590
1923 724
3384 7
3384 885
3384 7750
3384 2584
3384 6628
3384 208
3384 38
6053 7
6053 2527
6053 6049
6053 2494
6053 7751
6053 307
6053 450
6053 5284
3722 2429
3722 2902
3722 3723
7752 520
7753 6215
7754 885
7754 813
7754 214
7754 398
7754 219
7754 925
7754 390
7755 7756
7755 244
2697 11
2697 1350
2697 1714
2697 686
2697 1451
2697 5168
7757 24
7757 1999
7757 3837
7757 2207
7757 6635
7757 1266
7757 1287
7757 27
7757 78
202 200
202 2207
202 570
202 4284
202 3429
202 196
846 7
846 4850
846 2448
846 3324
846 7758
846 3544
846 305
846 307
846 93
846 594
846 398
846 7759
846 617
846 6792
846 2091
846 229
846 1285
846 155
846 146
846 952
846 3187
846 224
846 1368
846 597
3240 1542
3240 3234
3240 2911
3240 3311
3240 985
3240 956
1542 825
1542 777
1542 985
1542 7760
1542 1541
7761 7
7762 3944
7762 6811
7762 3784
7763 93
8 4531
8 3220
8 3595
8 2106
8 695
8 7764
8 24
8 2045
8 3923
8 473
8 3422
8 1368
8 5
6581 7
2969 37
2969 1412
2969 61
2969 3514
2969 941
2969 1083
2969 244
2969 1451
2969 4457
6105 93
6105 983
6105 214
6105 3972
6105 385
6105 3101
6105 4714
6616 43
6616 6615
6616 146
6616 7765
6616 2350
449 7218
449 1535
449 1195
449 611
449 420
449 5413
449 100
449 671
449 123
449 45
449 329
449 78
449 3153
449 609
449 1681
449 1393
449 985
449 327
449 152
449 117
449 2367
449 440
449 1002
449 925
449 9
449 1044
449 1184
449 3156
449 539
449 179
449 326
449 178
449 27
449 318
449 387
449 150
449 1272
449 2728
6810 38
6810 292
6810 743
6810 4233
6810 6
6810 314
7135 6661
7135 93
7135 246
7135 7409
7135 318
7135 517
7766 7169
7766 1346
7766 152
7767 7
5724 2783
7042 7
7042 93
7042 243
7768 146
7581 1700
7581 7769
7581 78
7581 7770
7581 3448
7581 4868
1169 7771
1169 1149
1169 6687
1169 7770
5383 5380
7740 568
4836 1289
4836 5943
4836 6814
4836 443
4836 169
4836 39
7772 229
7773 761
7773 2550
7773 1186
7773 3780
7773 343
7773 3782
7773 1243
7773 573
7773 7774
7773 2758
7773 3162
7773 3299
7773 79
7773 6366
7773 3249
7773 2159
7773 1170
7773 45
7773 517
7773 292
7773 214
7773 88
7773 450
7773 936
7773 1336
7773 229
7773 403
7773 146
7773 244
7185 818
7185 435
7185 292
7185 390
7185 229
7185 398
7185 516
7185 1869
7185 1706
7185 686
7185 1014
7185 1272
3473 3106
3473 475
3473 326
3473 88
3473 2375
3473 38
513 384
513 2634
513 1700
513 510
4253 212
4253 1485
4253 204
4253 603
4253 314
4253 329
4253 1186
4253 214
4253 7
4253 222
4253 218
4253 408
4253 2518
4253 590
4253 207
4253 208
4253 216
4253 536
4253 209
4253 446
4253 582
7775 1044
7775 7776
7775 1464
7775 582
7777 329
7777 78
7777 7778
7777 2264
7777 473
7777 4152
7779 7
7779 7780
7199 6270
7199 5704
7199 7781
7199 53
7199 216
5168 4728
5168 501
5168 4767
5168 2611
5168 4612
5168 759
5168 7782
5168 181
5168 229
5168 1517
5168 2697
5168 697
5168 399
5168 4616
5168 575
6361 1260
6361 7
6361 1654
6361 318
6361 2135
7783 161
7784 452
7784 156
7784 161
4313 1307
4313 1535
4313 4359
4313 1850
4313 78
4313 1222
4313 1919
4313 423
4313 424
4313 3037
4313 2211
4313 1877
4313 5564
4313 343
4313 5920
4313 3301
4313 3305
4313 6369
4313 7785
4313 880
4313 362
7786 373
7787 169
7787 6862
7787 3893
7787 886
7788 7789
7790 6065
7790 357
7790 4905
7790 2424
7790 7791
7790 7792
7790 1822
7790 3324
7790 7793
7790 70
7790 7794
7790 597
697 45
6325 1694
6325 4796
7795 7796
4197 1588
4197 1496
4197 920
4197 5169
4197 3486
4197 5696
4197 199
4197 144
4197 7797
4197 4193
4197 216
4197 7798
4197 61
4197 2800
7799 203
7799 4139
7799 1247
7800 7801
7800 221
7800 1247
7800 949
7800 292
7800 214
7800 78
7800 347
7800 203
7800 3634
7800 244
7800 216
7800 538
7800 209
7800 223
7800 670
1323 422
1323 39
1323 384
1323 343
1323 1237
1323 1185
1323 1068
1323 1293
1323 3584
1323 349
1323 1069
1323 1324
1323 1391
1323 1392
1323 851
1323 1197
1323 38
1323 1394
1323 3494
1323 1396
1323 1397
1323 4850
1323 485
1323 31
1323 3
1323 3660
1323 1206
1323 2097
1323 2320
1323 1334
1323 589
1323 670
1323 1399
1274 4413
1274 517
1274 260
1274 5149
1274 1236
1274 1237
1274 2834
1274 207
1274 2561
1274 7802
1274 3488
1274 616
1274 345
1274 7803
1274 4243
1274 5172
1274 6801
1274 851
1274 4337
1274 11
1274 93
1274 37
1274 38
1274 6837
1274 910
1274 83
1274 1201
1274 216
1274 3
1274 2244
1274 5090
1274 2149
1274 7804
1274 7805
1274 1359
1274 7806
1274 4986
7807 2250
7807 5161
7807 5686
7807 761
7807 857
7807 2175
7807 1287
7807 2135
7807 247
7807 2260
7807 78
7807 471
7807 516
7807 522
7807 1084
7807 4426
7807 1125
7807 508
7807 6457
7807 2449
7807 354
7807 2998
7807 360
7807 307
7807 3523
7807 359
7807 121
7807 1347
7807 665
7807 1550
7807 48
7807 3294
7808 1247
7808 169
7808 203
7808 398
7808 88
7808 1039
7808 952
7808 437
7809 4432
7809 532
7809 43
7809 2175
7809 538
7809 1260
7809 2365
7809 741
7809 1367
7809 520
7809 887
7809 3311
7809 216
7809 473
7809 1336
7809 539
7809 591
7809 1247
7809 949
7809 5776
7809 4751
7809 2784
7809 223
7810 7
7810 2446
7810 1247
7811 3047
7811 93
7811 4172
7811 1247
7811 292
7811 1014
7811 738
7811 38
7811 7353
7811 3634
7811 216
7811 537
7811 3
7811 1477
7811 61
7811 371
7811 688
7812 538
7812 952
7812 1247
1799 33
1799 558
1799 450
1799 1146
5492 7813
5492 243
5492 1066
7071 3866
7071 78
7071 45
7071 90
7814 891
5988 3892
5988 7
5988 1100
5988 2121
5988 12
5988 4554
4419 6046
4419 4330
4419 4701
4419 7815
2043 2041
2646 1536
2646 1531
2646 1520
2646 2642
2646 905
2646 3008
2646 5421
2646 5101
3709 466
3709 717
3709 3625
3709 3038
3709 2552
3709 2943
3709 1737
7308 7
7308 5725
7308 5399
7308 4822
6045 5865
6045 515
6045 93
6045 38
6045 987
6045 326
6045 88
6045 516
6045 2320
6045 525
6045 6055
6045 146
6045 6144
6045 3908
6045 4983
6045 78
6045 314
6045 2445
6045 851
6045 398
6045 456
1673 7816
1673 1891
1673 421
1673 507
1673 7817
1673 1624
1673 1672
1673 2501
1676 621
1676 397
1676 1666
1676 679
1676 178
1676 237
1676 305
1676 3304
1676 7336
1676 2628
1676 59
1676 1624
1676 2669
1676 183
1676 2668
1676 559
2591 999
7818 7
7818 3626
7455 2598
7455 88
6453 4664
6453 244
6453 326
6453 7
6453 48
7819 78
7819 1385
7819 146
3524 34
3524 520
3524 3468
7820 1115
7820 484
7820 118
7820 2856
7820 5671
7820 3231
6569 1620
6569 142
6569 1185
6569 295
175 5570
175 7
175 7821
175 342
175 43
175 1603
175 3417
175 2948
175 1950
175 208
175 4944
175 1637
175 207
175 4220
175 4945
175 3981
175 7706
175 4061
175 3965
175 348
175 305
175 7212
175 4057
175 537
175 3971
175 2959
175 1373
175 138
175 2354
175 844
175 1380
175 216
175 6764
175 314
175 3828
175 219
175 1960
175 326
175 3854
175 3134
175 1093
175 603
175 170
175 355
175 1382
175 244
175 2091
175 224
175 6379
175 2964
859 78
859 310
3518 3761
3518 7822
3518 3326
3518 1445
3518 3507
3518 4450
3518 4451
3518 1148
3518 573
3518 7313
3518 7532
3518 2562
3518 3774
3518 3268
3518 3203
3518 3775
3518 2896
3518 536
3518 2775
3518 1450
3518 3515
3518 3517
3518 3110
3518 849
3518 3
3518 219
3518 949
3518 2571
3518 3242
3518 1243
3518 223
3518 1129
3518 294
1858 1856
1858 2854
1858 25
1858 1944
3120 641
3120 88
3120 4075
3120 758
3120 3897
3120 4582
7823 7
7823 79
7823 78
7823 214
7823 146
7823 1653
405 392
405 7824
405 2885
405 5087
405 385
405 1211
405 4458
1211 392
1211 3595
1211 3025
1211 79
1211 348
1211 4
1211 2782
1211 2520
1211 924
1211 385
1211 405
4458 392
4458 292
4458 395
4458 7825
4458 1177
4458 7349
4458 385
7652 37
7824 885
7824 2550
7824 2553
7824 1334
7824 25
7824 1397
7824 1068
7824 385
7824 405
7824 123
7824 2806
5087 1545
5087 7
5087 405
5087 78
5087 1397
3178 5235
3178 3176
3199 152
3199 78
3199 7826
3199 203
3199 6591
3199 3
7827 7828
7827 3175
7829 178
7829 2704
7829 6757
7830 4075
7830 6039
7782 61
7782 924
7782 5168
5100 2421
5100 78
5100 93
5100 1438
5100 1045
321 320
321 997
321 1056
321 2207
321 1615
7001 1318
7001 7
7001 875
7001 318
7001 243
7001 244
7001 7831
7001 688
7001 38
5595 7
5595 2788
5595 38
5595 292
5595 78
5595 447
5595 398
5595 843
5595 297
5595 318
5595 93
5595 1578
5595 385
5595 144
5595 61
7832 243
7833 7834
5647 5617
5647 3360
5647 1636
5626 765
5626 1625
5626 106
5626 776
5626 7835
5626 1680
5626 7836
5626 7837
5626 6879
5626 794
5626 774
5626 4984
5626 6568
5626 1636
1826 1823
1826 3118
1826 7838
5627 5641
5627 765
5627 3360
5627 3359
5627 1239
5627 1629
5627 6757
5627 3423
5627 1632
5627 5618
5627 799
5627 7250
5627 1636
7839 78
7839 327
7590 1651
7590 955
7590 7589
5649 764
5649 5615
5649 5642
5649 1629
5649 5630
5649 1636
4846 160
5395 1588
5395 79
5395 889
5395 38
5395 292
5395 1242
5395 2984
5395 983
5395 214
5395 398
5395 843
5395 297
5395 4506
5395 1603
5395 1430
5395 385
5395 209
5395 390
5395 2494
5395 537
487 2180
487 473
5208 7
5208 345
5208 3472
5208 78
5208 9
5208 214
5208 5207
5208 398
5208 1612
5208 244
5208 1044
5208 185
5208 146
7840 7
7840 949
7840 422
7840 39
7840 4330
7840 6792
7840 78
7840 880
986 1263
986 292
7841 2969
7841 2305
7841 292
7841 346
7841 4611
7841 343
7841 6127
7841 667
7841 1014
7841 2930
7841 3379
7841 7842
7843 1331
7843 78
7843 473
7843 4528
7843 146
296 964
296 2487
296 573
296 1166
296 2725
296 5154
296 4513
296 2194
296 4606
296 2643
296 1843
296 4429
296 2424
296 818
296 4860
296 2265
296 229
296 1094
296 5457
296 319
296 442
296 809
4611 1226
4611 312
4611 7841
4611 2717
4611 246
4611 3007
4611 3843
4611 708
4611 4610
4611 6055
3826 2732
3826 3827
3826 3956
3826 6380
3826 4973
7844 7
7844 420
7844 292
7844 4787
7844 4401
7844 519
7844 7312
7844 3390
7312 219
7312 214
7312 2434
7312 203
7312 208
7312 216
7312 4361
7845 7846
7845 3913
7847 37
7847 538
7847 347
711 7
711 4596
711 157
711 1275
711 4115
711 692
2414 2512
2414 5223
2414 2707
2414 2541
2414 444
2414 1210
2414 3906
2414 927
2414 812
2414 6058
2414 1615
626 515
626 1237
626 444
626 573
626 123
626 2063
626 392
626 432
626 516
626 843
626 180
626 4155
626 349
626 2360
626 385
626 1588
626 994
626 93
626 2305
626 398
626 144
626 1039
626 5124
626 591
626 1858
626 403
626 888
7848 7
7848 106
7848 776
7848 1666
7848 609
7848 7015
7848 779
7849 7
7850 3706
7850 7851
5044 123
5044 1054
7852 187
7852 38
7852 88
7852 203
7852 5463
7852 6230
7852 2961
7852 538
7852 209
7852 216
6230 93
6230 2518
6230 1603
6230 205
6230 297
6230 7852
6230 885
6230 4939
6230 1578
6230 1955
6230 209
6230 537
7853 327
5591 2645
5591 745
5591 5590
5591 468
6005 152
6005 7
6005 2631
6005 229
6005 2457
6005 5112
6005 1391
6872 2998
6872 7854
7855 7856
3609 3610
6902 2749
6902 6554
6902 4099
6902 5263
6902 7857
6902 879
6902 6555
6902 5264
6902 7858
6902 1623
6902 1139
6902 6872
7495 317
7495 741
7495 3390
7495 2773
7495 247
7859 407
7496 2837
7496 2773
7860 1816
7860 5787
1910 157
1910 5051
1910 5995
1910 9
1910 398
1910 2023
1910 7861
1910 485
1910 7862
1910 1619
1910 7061
1910 1901
1910 7863
1910 3
1910 1909
1910 6798
1910 38
7864 7865
7866 93
2252 7867
2252 4322
2252 7868
2252 7292
1902 444
1902 4576
1902 2374
1902 7869
1902 7870
7871 1817
7871 4930
7871 38
7871 398
7871 4126
7871 2521
7871 6142
7871 5110
7872 3898
6417 7
6417 292
6417 229
6417 4139
6417 78
6417 7873
6417 40
1752 7414
1752 1750
1752 1747
1752 2642
1752 180
1752 4076
1752 3936
1752 1106
1379 7
1379 420
1379 342
1379 37
1379 4603
1379 345
1379 637
1379 2264
1379 78
1379 4139
1379 305
1379 45
1379 1436
1379 355
1379 9
1379 1648
1379 2502
1379 665
1379 952
1379 1112
1379 6492
1379 1368
7427 4363
7427 2971
7427 7
7427 1757
7427 7874
7427 7875
7427 2533
7427 3177
7427 348
7427 2402
7427 427
7427 207
7427 7197
7427 6807
7427 1385
7427 1868
5309 576
5309 93
5309 2356
5309 1975
5309 1801
5309 3690
5309 2001
5309 4036
5309 4450
5309 459
5309 3467
5309 1307
5309 274
5309 6
5309 7876
5309 390
5309 435
5309 2467
4993 2434
4993 1387
4993 569
4993 3023
4993 7634
4993 5597
4993 1285
4993 276
4993 12
4993 651
4993 907
4993 851
4993 7877
4993 947
4993 4335
4993 1495
4993 4427
4993 7878
4993 3301
4993 812
4993 1203
4993 4849
4993 1270
4993 941
4993 2772
4993 914
4993 160
4993 2572
4993 3526
4993 4913
4993 4135
2363 3071
2363 3554
2363 3024
2363 2305
2363 4252
2363 3070
2363 5990
2363 1123
2363 4750
2363 4753
7622 7623
7622 5791
7622 3350
2627 24
2627 2628
2627 1535
2627 2824
2627 2624
2627 3112
2627 5050
2627 7012
2627 240
7623 7622
7623 7
7623 3766
7623 169
7623 78
7623 146
7623 39
3350 7
3350 7879
3350 398
3350 1504
3350 3074
3350 3349
7880 152
7880 7
7880 37
7880 78
7880 88
7880 9
7880 123
1584 152
1584 7
1584 93
1584 78
1584 398
1584 123
1584 1099
1584 1367
1584 45
1584 2338
1153 761
1153 986
1153 4344
1153 387
1153 4585
1153 1398
1153 594
1153 643
1153 3051
1153 7881
1153 657
7882 539
7534 1318
7534 2060
7534 4181
7534 4075
7534 7533
7534 614
7534 1971
7534 6554
7534 1470
7534 1686
7534 2193
7534 7883
7534 6474
7534 106
7534 3817
7534 5603
7534 3899
7534 473
7534 4314
7534 1531
7534 5469
7534 4396
7534 2661
7884 78
7884 994
7884 7
6523 994
6523 4562
6523 229
6523 398
6523 360
6523 995
6523 655
6523 123
5429 2164
5429 4344
5429 2213
5429 4259
5429 4256
5429 655
5451 4423
5451 2995
5451 3586
5451 7455
5451 5850
5451 7404
5451 3123
5451 371
5451 5112
5178 2731
5178 618
5178 579
5178 7885
5178 5768
5178 4415
5178 169
5178 1258
5178 4959
5510 2848
5510 2529
1801 7
1801 883
1801 362
1801 244
1801 2519
1801 1106
7886 4450
1722 146
1722 925
2086 294
2086 1840
2086 39
2086 1456
2086 1485
2086 297
2086 175
2086 671
2086 45
2086 305
2086 491
2086 152
2086 1999
2086 93
2086 1959
2086 3547
2086 591
2086 6145
2086 949
2086 1050
2086 27
2086 2287
2086 318
2086 1963
2086 1042
4791 3648
4791 93
4791 292
4791 1390
4791 7887
4791 1040
4791 2472
458 4502
458 3141
458 4780
458 5277
458 3404
458 6499
458 323
458 1763
458 6710
458 4776
458 6061
458 7148
458 7888
458 1075
458 7889
458 6824
7890 7
7890 93
7890 37
7890 329
7890 39
7890 88
7890 1343
7890 345
7890 1346
7890 243
7890 2553
7890 123
7890 671
7890 688
6863 78
6863 1438
6863 6864
6863 2193
3281 7
3281 3280
3281 4604
3281 246
3281 2597
3281 6863
3281 3279
3281 535
7891 1694
7892 1927
7892 4784
7892 179
7892 1878
7892 599
7892 9
7892 2177
7892 471
7892 5400
7892 600
7892 181
7892 1681
7892 2646
7892 3859
7892 1795
7892 311
7892 676
7892 2740
7893 7
7893 219
7893 38
7894 78
7894 7577
7895 385
7895 144
3606 3605
3606 3604
3606 624
7896 738
7896 292
7896 2896
2667 2664
2667 7
2667 229
2667 178
2667 695
2667 1999
2667 313
2667 5433
2667 1346
2667 360
2667 2663
2667 2669
2667 2668
7897 5443
7897 229
7897 667
7897 964
3923 187
3923 986
3923 420
3923 435
3923 292
3923 744
3923 78
3923 743
3923 1596
3923 7898
3923 146
3923 642
3923 7899
3923 7900
3923 123
3923 912
3923 1892
3923 5744
837 2033
837 598
837 1583
837 1537
837 2669
837 1259
837 575
837 4767
837 2071
837 744
837 1263
837 1106
837 187
837 7901
837 2577
837 672
837 2315
837 2154
837 83
837 2182
837 2073
837 912
837 42
837 2149
837 673
837 1272
837 7667
837 387
837 2748
837 2667
837 3902
1824 7
1824 1860
1824 78
1824 244
1824 27
1824 1823
1824 371
1824 7902
1824 473
1824 6464
5637 1
5637 126
2873 2013
2873 5104
2873 591
2873 2149
2873 4924
2873 673
2873 744
2873 329
2873 78
2873 651
2873 1617
2873 2633
2873 83
2873 3048
2873 2996
2873 2667
2873 37
2873 1044
2873 912
2873 3902
2873 2577
7575 5930
7575 1247
7575 7903
7575 7904
7575 88
7575 413
7575 305
7575 3733
7905 1044
5402 4623
5402 1931
5402 4626
3504 420
3504 2372
3504 78
3504 88
3504 360
3504 229
3504 90
7906 2780
7906 88
7907 7
7907 6121
7907 88
7907 7908
7907 146
7907 1279
7907 539
5877 7
5877 645
5877 2304
5877 78
5877 79
5877 146
5877 185
5877 888
2665 7
2665 1158
2665 2109
2665 2663
2665 5677
2665 2668
303 2322
303 421
303 206
303 3094
303 885
303 3394
303 2304
303 2984
303 1189
303 2903
303 5285
303 582
303 738
303 441
303 1138
303 7909
303 3167
303 1517
303 1227
303 2584
303 3099
303 967
303 2914
303 3328
303 603
303 2963
303 1137
303 670
7910 2595
7911 6349
7911 1044
7911 2494
7911 7
7911 7912
7913 7
4011 7
4011 341
4011 12
4011 78
4011 88
4011 2199
4011 2069
4011 318
4011 55
4011 146
4011 936
4011 314
4011 7914
1587 126
1587 6121
1587 6228
1587 205
1587 983
1587 207
1587 6943
1587 3196
1587 3538
1587 4492
1587 4493
1587 3968
1587 4975
1587 3680
1587 7915
1587 620
1587 5786
1587 159
1587 624
1587 404
1587 738
1587 214
1587 1245
1587 61
1587 218
1587 2826
1587 798
1587 2571
1587 203
1587 952
1587 1963
1587 3459
1587 1368
944 732
944 6166
944 939
5789 5788
2125 731
2125 420
2125 1710
2125 207
2125 209
2125 1923
2125 2365
2125 2069
2125 2806
2125 582
2125 212
2125 624
2125 6813
2125 935
2125 218
2125 3706
2125 1380
2125 1924
2125 27
2125 3193
2125 2437
2125 924
2125 78
7916 429
7916 508
7916 597
4780 7583
4780 7389
4780 2602
4780 2579
4780 924
4780 1465
4780 458
4780 4126
4780 2381
4780 4779
4780 2382
4780 124
4780 1577
4780 7390
7917 229
3706 3590
3706 1923
3706 797
3706 314
3706 1186
3706 597
3706 887
3706 1556
3706 297
3706 1187
3706 594
3706 207
3706 208
3706 1746
3706 2105
3706 3603
3706 226
5842 2449
5842 1423
5842 5549
5842 2221
5842 2561
5842 851
7918 152
7918 7
7918 7919
3380 7920
3380 3308
3380 1525
3380 3228
3380 208
3380 492
7921 7370
7921 7
7922 715
7922 37
7922 247
2437 885
2437 3100
2437 2435
2437 203
2437 146
2437 207
2437 208
2437 209
2437 1189
7923 624
7923 7924
7923 7925
1569 2170
1569 7
5794 7
5794 37
5794 2959
5794 2429
5794 1710
5794 207
5794 7926
5794 7927
4181 116
4181 497
4181 2370
4181 5989
7928 204
7928 443
7928 1673
7928 2425
7928 207
7928 301
7928 2540
7928 234
7928 347
7928 843
7928 7201
7928 2348
7928 1278
7928 4681
7928 2987
7928 187
7928 2577
7928 398
7928 2385
7928 7817
7928 215
7928 360
7928 7929
7928 1598
7928 7275
7928 7930
7928 665
7928 146
7931 78
7931 7
7931 4
7932 98
7932 470
7932 1819
7932 6426
7932 1801
7017 428
7017 1508
7017 1104
7017 1878
7017 105
7933 7934
7933 7935
7933 897
7933 7589
7936 6044
7936 4729
7936 371
7936 3402
7936 5394
7936 2343
7936 7376
5394 7
5394 5392
5394 645
5394 443
5394 39
5394 983
5394 420
5394 538
5394 1189
5394 885
5394 78
5394 318
5394 349
5394 310
5394 537
5394 93
5394 37
5394 292
5394 214
5394 398
5394 3029
5394 1044
5394 473
5394 203
5394 4195
5394 1300
5394 2984
7937 2137
7937 3948
577 5409
577 1388
577 3487
577 444
577 5412
577 1522
2531 7
2531 7065
2531 789
2531 526
2531 2525
2531 1715
2531 3324
2531 4461
2531 2488
2531 53
2531 2582
2531 2315
2531 1923
2531 5952
2531 1033
2531 1725
2531 2416
2531 1325
2531 1840
2531 525
2531 6629
2531 577
2531 5488
2531 3
2531 4858
2531 179
2531 2318
2531 318
2531 697
2531 594
2531 597
7938 1465
7938 78
7938 7566
1838 6066
1838 1759
1838 1216
1838 2460
1838 1039
1838 594
1838 7321
1838 7073
1838 3575
1100 5988
1100 318
1100 1101
1100 179
7939 4533
7939 7
7939 149
7939 591
7939 492
1033 789
1033 6274
1033 4286
1033 1718
1033 360
1033 927
1033 2488
1033 2693
7940 7941
7941 845
7941 7940
2832 2315
2832 169
2832 343
2832 88
2832 516
2832 216
2832 2918
2832 223
7942 152
7942 7
7942 37
7942 4850
7942 1345
7942 83
7942 1637
4434 7
4434 39
4434 343
4434 45
4434 441
4434 1838
4434 314
4434 4796
4434 5284
4434 7943
4434 187
4434 93
4434 37
4434 2347
4434 679
4434 1266
4434 577
4434 5441
4434 5885
4434 1529
4434 179
4434 1617
4434 143
4434 2803
4434 1578
4434 2221
7076 11
7076 731
7076 2315
7076 2151
7076 38
7076 295
7076 78
7076 2457
7076 88
7076 2801
7076 7944
7076 1756
7076 93
7076 1958
7076 888
7076 6168
7076 1578
7076 6217
7076 6926
7076 1638
7076 319
7945 1414
7946 152
7946 7
7946 345
7946 9
6599 2327
6599 7
6599 7065
6599 311
6599 1617
6599 455
6599 511
6599 326
6599 905
6599 844
6599 179
6599 1550
6599 4745
6599 1578
6599 1843
6599 5953
6599 1042
6599 2180
6599 390
6599 6492
6599 4796
1956 187
1956 2315
1956 38
1956 578
1956 1363
1956 580
1956 1428
1956 88
1956 1414
1956 1959
1956 1043
7947 7
7947 93
7947 326
7947 214
7947 144
7947 1465
7947 207
7947 15
7947 4467
694 7
694 5493
694 243
694 5519
694 15
694 150
7948 152
7948 7
7948 88
7948 1420
7948 7949
2417 219
2417 2305
2417 1385
2417 88
2417 1414
2417 1550
2417 216
2417 2225
2417 2488
7950 2375
7951 731
7951 1254
7951 1710
7951 342
7951 7
7951 2069
7951 4270
7951 7201
7951 98
7951 123
7951 3977
7951 345
7951 578
7951 1953
7951 329
7951 2365
7951 431
7951 88
7951 522
7951 2729
7951 349
7951 310
7951 152
7951 38
7951 1414
7951 455
7951 398
7951 7952
7951 1245
7951 83
7951 2299
7951 2904
7951 2238
7951 359
7951 27
7951 318
7951 203
7951 1578
7951 1421
7953 4910
7953 4817
3441 2582
3441 2315
3441 1716
3441 4749
3441 1953
3441 599
3441 39
3441 1722
3441 2803
3441 3189
3441 2285
3441 1578
3441 517
3441 2834
3441 7954
3441 7955
3441 45
3441 4796
2978 3944
2978 3068
2978 731
2978 39
2978 2173
2978 4944
2978 1637
2978 453
2978 7337
2978 432
2978 380
2978 4796
2978 2180
2978 11
2978 187
2978 4461
2978 311
2978 4799
2978 679
2978 455
2978 1644
2978 600
2978 7574
2978 314
2978 2515
2978 3390
2978 2136
2978 179
2978 5048
2978 229
2978 182
2978 316
2978 4507
2978 2285
2978 5128
2978 3897
2978 492
5716 7065
5716 1385
5716 5487
5716 1482
5716 4980
5716 371
5716 104
5716 3366
5716 314
5716 2978
7956 187
7956 182
7956 292
7956 599
7956 39
7956 178
7956 3051
7956 83
7956 7957
7956 1014
7956 473
7956 7564
7956 9
7956 7406
7956 1322
7958 326
7958 2206
1650 1291
1650 1603
1650 39
1650 7959
1650 7960
1650 311
1650 671
1650 45
1650 1622
1650 1289
1650 3527
1650 578
1650 88
1650 4373
1650 7961
1650 169
1650 187
1650 4461
1650 37
1650 759
1650 1385
1650 7545
1650 3750
1650 313
1650 2730
1650 925
1650 314
1650 1617
1650 1651
1650 3134
1650 603
1650 223
7962 7
7962 9
7962 539
7962 2207
7962 3716
1651 1954
1651 2414
1651 7
1651 7590
1651 789
1651 297
1651 2316
1651 4461
1651 2440
1651 1477
1651 1738
1651 53
1652 204
1652 578
1652 813
1652 1618
1652 925
1652 1622
1652 384
1618 5488
1618 353
1481 789
1481 295
1481 169
1481 964
1481 390
1481 1643
1481 2489
1481 4796
1481 517
1481 1640
1481 5107
1481 187
1481 93
1481 5487
1481 214
1481 2013
1481 216
1481 314
1481 1271
1481 6528
1481 3109
1481 318
1481 7963
7498 5663
7964 741
7964 45
7964 7965
7446 7966
7446 5852
5561 7967
5561 5560
7908 7907
7908 229
7908 88
7908 356
7908 360
7908 78
7968 313
7968 526
7968 7
7968 2256
7968 2135
7969 82
7969 38
7969 144
7969 318
7969 851
7969 1185
1764 93
1764 1013
1764 38
1764 1260
1764 144
1764 7330
7970 370
7970 5067
7330 1764
7330 7329
7330 1758
6141 2301
6141 7
6141 578
6141 276
4260 997
4260 38
4260 1420
4260 2541
4260 2099
4260 2095
4260 144
4260 6583
4260 655
5924 7
5924 3293
5924 78
5924 600
5924 9
5924 27
5924 1839
6323 3210
6323 7
6323 1805
6323 7971
7972 187
7972 875
7972 243
7972 146
7856 7855
7856 4472
7856 4341
7856 6949
7856 4284
7856 2721
7856 373
1308 1802
1308 11
1308 7
1308 454
1308 644
1308 38
1308 421
1308 2550
1308 78
1308 5154
1308 398
1308 1292
1308 753
1308 88
1308 1714
1308 5879
1308 143
1308 423
1308 3768
1308 7973
7974 7
7974 88
6457 7
6457 88
6457 2206
6457 2207
6284 6283
6284 88
4065 5439
4065 4749
4065 1721
4065 2429
4065 3486
4065 895
4065 7975
4065 371
4065 5309
4065 3951
4065 2323
4065 2902
4065 2954
1721 7
1721 4065
1721 520
1721 7976
1721 88
1721 2803
1721 3083
1721 895
1721 125
1721 99
1721 38
3486 4197
3486 789
3486 4816
3486 3546
7977 420
7977 37
7977 78
7977 6371
7977 679
7977 4202
6749 4309
6749 243
895 574
895 4065
895 1721
895 2312
895 1482
895 905
895 3958
895 5021
895 5442
895 2092
895 7961
895 2928
7975 3965
7975 4065
7975 169
7975 27
3951 1132
3951 4078
3951 93
3951 4065
3951 7978
3951 3934
3951 3750
3951 1371
3951 2354
3951 3953
3951 7979
3951 2513
3951 1418
3951 3954
3951 3955
7980 326
7980 88
7980 883
7929 2171
7929 1927
7929 7
7929 352
7929 37
7929 2207
7929 1806
7929 2745
7929 326
7929 178
7929 471
7929 27
7929 2173
7929 119
7929 1795
7929 3614
7929 39
7765 7
7765 840
7765 88
7765 1794
7765 6616
7765 146
7765 1578
7765 4864
7765 1797
7765 307
4948 2629
4948 6190
4948 3161
7981 7982
7982 1282
7982 7981
6328 6270
6328 2504
6328 1420
6328 1428
6328 595
6328 662
6328 123
7983 152
7983 7
7983 1436
7983 326
7983 78
7983 9
7983 15
7984 7
1381 466
1381 2504
1381 7985
1381 143
1381 2711
1381 2505
1381 4126
1381 1393
1381 1276
1381 5805
1381 1368
1381 657
1381 1578
870 4907
870 4603
870 115
870 914
6933 1848
6933 37
492 82
492 5133
492 13
492 1245
492 473
492 1246
492 384
7986 2175
4240 1358
4240 88
4240 7987
4240 7988
4240 1597
4240 1392
3362 788
3362 294
3362 798
3362 603
3362 3626
3362 7658
3362 1963
3362 208
3362 669
1456 38
1456 2129
1456 4830
1456 1307
1456 3652
1456 2510
1456 4345
1456 4507
2617 2197
2617 2151
2617 371
2617 867
2617 4887
4669 4947
4669 7
4669 2209
4669 1234
4669 600
4669 3259
4669 603
4669 2683
4669 677
7989 11
7989 297
7989 3472
7989 398
210 203
210 420
6389 6388
6389 5598
7990 1020
7990 1110
7990 214
7990 203
7990 216
7990 1963
7990 2375
7991 3220
7991 1044
7991 93
7991 37
7991 526
7991 841
7991 1367
7991 144
7991 5413
7991 254
7991 123
7991 1597
7991 385
7991 5835
7991 146
3197 204
3197 294
3197 205
3197 348
3197 1189
3197 206
3197 216
3197 536
3197 209
3197 218
3197 1923
6404 2985
6404 78
6404 4790
6404 1700
6404 6403
282 269
282 1414
1404 4226
1404 452
1404 1405
1404 1406
1405 1424
1405 179
1405 649
1405 315
1405 1291
1405 131
1405 4226
1405 452
1406 1404
1406 125
1406 1405
1406 1409
4226 1404
4226 1293
4226 1406
1344 2191
1344 7
1344 37
1344 78
1344 88
1344 843
1344 5157
1344 581
1344 6
1344 3082
1344 327
1344 185
3757 3755
3757 3373
3757 6684
3757 2755
7992 123
7992 182
7992 88
7992 7793
7992 7
4682 6059
4682 7
4682 132
4682 648
7993 78
7993 864
7993 326
7993 26
7993 27
1446 1346
1446 1297
1446 93
1446 159
1446 7
2636 1202
2636 326
2636 1931
2636 4661
2636 2631
3227 1202
3227 3224
3227 5401
3227 3728
3227 2011
3227 3225
3227 880
3919 311
3919 2071
3919 598
3919 178
3919 3160
3919 6418
7994 1131
7994 42
7994 748
7995 4923
2189 6660
2189 1346
2189 5632
3454 761
3454 466
3454 501
3454 169
3454 2152
3454 1257
3454 2893
3454 1185
3454 4045
3454 2719
3454 4659
3454 1022
3454 946
3454 1279
3454 4990
3454 7996
3454 187
3454 93
3454 1265
3454 1495
3454 3514
3454 3038
3454 216
3454 314
3454 61
3454 539
3454 3708
3454 2053
3454 2221
6793 7
6793 1678
6793 1732
6793 794
6793 4984
6793 6557
803 1531
803 7
803 482
803 25
5389 7
5389 5388
5389 2448
5389 4098
5389 3615
5389 5387
7701 152
7701 123
7701 345
7701 3119
6192 7997
6192 332
6192 964
6192 7192
6192 335
6192 2849
6192 5306
6192 5033
3592 3590
3592 2722
3592 4769
128 7998
128 1195
128 4622
128 332
128 5879
128 7507
128 630
7999 2302
2302 3794
2302 416
2302 149
5694 152
5694 2000
5694 4532
5694 2001
5694 1421
5694 4854
5694 2058
5694 617
5694 2796
5694 37
5694 6225
5694 373
5694 4603
5694 4851
4854 7
4854 4532
4854 2634
4854 5404
4854 5694
4854 27
4854 1124
4854 2014
8000 578
8000 911
8000 153
8000 4599
8000 178
8000 4255
8000 27
8000 8001
8000 1382
8000 8002
8000 6943
8003 4115
8004 8005
8004 1014
7789 7
7789 7788
8006 8007
8008 78
8008 146
8008 144
3668 37
3668 311
3668 169
8009 3167
8009 292
8009 522
8009 203
8009 360
8009 6
8009 473
8009 310
8009 537
1333 5729
1333 444
1333 343
1333 1267
1333 1184
1503 2637
1503 24
1503 2121
1503 1101
1503 2373
1503 181
1503 6
668 583
668 5079
668 423
668 4
668 558
668 452
8010 4044
8010 5345
8010 1060
8011 7760
8012 515
8012 949
8012 8013
8012 4833
8012 3739
8012 8014
8012 2211
8012 8015
8012 216
8012 3797
8012 473
8012 1044
8012 880
8012 2135
8016 317
8016 1367
8016 384
2746 11
2746 2932
2746 988
2746 37
2746 1192
2746 2104
2746 88
2746 398
2746 2739
2746 558
2746 318
2746 78
2746 4383
2746 7
993 7
993 311
993 246
993 78
993 9
993 45
993 999
3344 3347
3344 3339
3344 3341
3344 3865
3344 3343
8017 7
8017 38
8017 8018
8018 8017
8018 104
2201 558
2201 4
8019 2126
8019 3390
8019 1795
2908 1110
2908 1455
7987 8020
7987 8021
7987 8022
7987 4240
8023 78
8023 93
7554 2392
7554 6711
7554 6712
8024 24
8024 7
8024 6687
8024 2212
8024 9
8024 398
8024 251
8024 244
8024 45
8024 875
6995 1036
6995 5017
6995 361
2572 369
2572 4142
2572 558
2572 2391
2572 123
2572 6351
7588 3483
7588 8025
7588 7587
4213 11
4213 93
4213 420
4213 390
4213 558
4213 2358
4213 1334
4213 123
4213 61
4213 851
489 558
489 473
489 4134
489 3383
489 4135
4214 624
4214 4259
4214 310
6568 3582
6568 1830
6568 7203
6568 5626
4208 5161
4208 1254
4208 49
4208 3864
4208 452
4208 123
4208 1260
4208 6287
4208 385
4208 310
4208 38
4208 7
4208 292
4208 3799
4208 3802
4208 3803
4208 144
4208 61
4208 8026
4208 3523
4208 4444
4208 2573
4208 3459
1735 1078
1735 7
1735 4344
1735 1412
1735 3658
1735 4
1735 297
1735 6792
1735 38
8027 3
4210 152
4210 345
4210 599
4210 78
4210 178
4210 8028
4210 9
4210 373
4211 558
4211 38
995 655
995 987
995 1746
995 2095
995 956
8029 78
8029 1438
8029 7
8029 4538
5041 1814
5041 219
5041 6654
5041 2443
5041 4874
5041 4355
5041 1968
5041 1054
5041 4738
5041 2806
5041 4195
6065 4795
6065 6495
6065 5913
6065 1110
6065 1394
6065 152
6065 6682
6065 6499
6065 5544
6065 981
6065 7790
6065 1429
6065 1302
6065 190
6065 6230
6065 6349
6065 2694
6065 3
6065 6062
6065 5970
6065 2089
4374 2562
4374 3469
4374 2563
4374 1192
4374 3299
4374 214
4374 2571
4374 203
4374 355
4374 1170
4374 207
4374 537
4374 3169
4374 2350
2260 354
2260 645
2260 295
2260 3048
2260 512
2260 3336
2260 1237
2260 2742
2260 2739
2260 558
2260 2329
2260 1797
2260 8030
2260 82
2260 7084
2260 598
2260 2069
2260 1274
2260 1393
2260 3915
2260 1397
2260 1263
2260 1391
2260 851
2260 1676
2260 1938
2260 585
2260 343
2260 2577
2260 672
2260 2697
2260 1396
2260 589
2260 662
2260 3542
2260 912
2260 4298
2260 1937
2260 4110
2260 2149
2260 4428
2260 2172
2260 674
2260 1334
2260 7899
2260 1272
6060 4168
6060 8031
6060 7821
6060 5800
6060 6059
6060 7319
6060 8032
6060 3961
6060 3497
6060 678
2547 7
2547 2631
2547 1247
2547 2306
2547 1848
2547 6292
6255 927
6255 2541
6255 3169
6255 4855
8033 7
8033 292
8033 3325
8033 78
8033 519
8033 3898
4295 2018
4295 2843
4295 1450
8034 6979
8034 520
8034 1195
8034 3358
8034 8035
8034 7231
8034 7657
8034 8036
8034 2155
8034 1438
8034 8037
8034 1849
1155 4527
1155 3426
1155 4865
1155 1150
1155 4567
1155 123
1155 2722
1155 4728
1155 1585
1155 2099
1155 79
1155 1011
1155 159
1155 392
1155 983
1155 738
1155 1967
1155 3447
1155 458
1155 1592
1155 1245
1155 913
1155 447
1155 146
1155 5109
1155 927
8038 7769
8038 2228
8038 8039
2635 7
2635 2000
2635 2631
2635 78
2635 2042
2635 479
2635 2858
8040 7
8040 4341
8041 7
4667 4202
4667 2210
4667 4793
4667 539
8042 8043
8042 317
8042 889
8042 3263
8042 4196
8042 292
8042 3739
8042 297
8042 5695
8042 952
8042 310
8042 8044
8042 473
8042 218
5890 2828
5890 146
5890 1076
8045 11
8045 5938
8045 38
8045 246
8045 4
8045 144
8045 203
8045 392
8045 208
8045 390
8046 3276
8046 8047
8048 1757
8048 4205
8048 78
8048 4429
8048 7532
8049 892
2781 1243
8050 1285
8050 346
8051 202
3242 2356
3242 38
2412 79
2412 2078
2522 4974
2522 1588
2522 1714
2522 925
2475 292
2475 303
2475 446
2475 213
2475 398
2475 222
2475 2474
2475 203
2475 3204
2475 1523
2475 3468
2475 300
2475 385
2475 209
5671 7
5671 1750
5671 115
5671 116
5671 803
5671 5743
5671 7820
5671 2180
5671 53
6179 1318
8052 420
8052 37
8052 108
8052 78
8052 473
8052 4152
8053 329
8053 214
8053 88
8053 146
8053 1044
8053 1701
126 420
126 624
126 292
126 1
126 440
126 2430
126 4401
126 3783
126 1587
126 3720
126 5637
126 4976
126 165
8054 520
8054 3624
8054 3387
8054 3008
8054 8055
8054 6001
2423 2935
2423 1603
2423 208
2423 207
2423 300
2423 597
2423 3140
2423 294
2423 303
2423 347
2423 203
2423 3203
2423 537
2423 446
2423 79
2423 11
2423 1843
2423 4740
2423 1039
2423 1271
2423 1146
2423 2904
2423 1593
2423 129
2423 2165
2423 222
2423 2992
2423 481
2423 442
2423 1963
2423 562
2423 437
2423 670
1691 138
1926 421
1926 343
1926 1031
1926 4146
1926 2525
1926 3700
1926 575
1926 6247
1926 2562
1926 6542
1926 5798
1926 4145
1926 5405
1926 1189
1926 3966
1926 4169
1926 4195
1926 1921
1926 212
1926 3024
1926 4505
1926 215
1926 935
1926 2439
1926 4144
1926 6543
1926 2907
1926 597
4738 214
8056 408
8056 300
4469 1202
4469 6240
4469 4468
4469 146
4469 3227
4469 648
6240 648
8057 1757
8057 4002
8057 1074
8057 441
8057 924
8057 925
3978 3077
3978 7
3978 1079
3978 6084
3978 4043
3978 992
581 420
581 5839
581 65
581 297
581 2329
581 207
581 466
581 1451
581 7245
581 575
581 3230
581 392
581 305
581 4340
581 1260
581 292
581 348
581 448
581 843
581 3584
581 1185
581 308
581 6585
581 1279
581 2776
581 657
581 11
581 93
581 38
581 8058
581 1495
581 517
581 398
581 144
581 149
581 4331
581 7168
581 591
581 1937
581 401
581 851
581 1285
581 4507
581 597
2089 5017
2089 1840
2089 8059
2089 8060
2089 4782
2089 8061
2089 8062
2089 1791
2089 2093
7212 1094
7212 1535
7212 276
7212 108
7212 78
7212 121
7212 3146
7212 1307
7212 2211
7212 1877
7212 4126
7212 429
2943 3191
2943 149
2943 1583
2943 1451
2943 761
2943 1260
2943 2936
2943 2570
2943 581
2943 448
2943 575
2943 2522
2943 444
2943 924
2943 2886
2943 925
2943 2221
2943 1279
2943 6271
2943 4878
8063 1013
8064 408
8064 6637
5787 428
5787 123
5787 7860
5787 38
8065 1014
8065 389
6143 1588
6143 152
6143 7
6143 93
6143 37
6143 38
6143 578
6143 6799
6143 329
6143 1414
6143 1795
6143 154
6143 1367
6143 6351
6143 2338
5484 93
5484 7395
5484 272
5484 420
5484 5483
5484 6001
8066 6788
7901 1451
7901 292
5500 7
5500 473
5500 2207
2371 3685
2371 4
2371 558
2371 1084
2371 2566
2371 669
2371 538
2371 8067
8068 364
8068 371
8068 2206
8068 155
7348 2593
7348 55
4829 1850
4829 2579
4829 3536
8069 11
8069 93
8069 517
8069 3324
8069 301
8069 8070
932 6446
932 1450
932 4273
932 4019
932 6759
932 6265
932 5114
932 4020
932 8071
932 1139
932 1245
8072 78
8072 515
4852 4063
4852 2315
4852 5979
4852 1617
4852 5326
4852 1482
4852 1550
4852 37
7336 1676
7336 4448
7336 638
7336 4404
7336 428
7336 5234
8073 318
8073 78
6222 3980
8074 152
8074 5896
3747 7108
3747 1527
3747 4602
3747 7543
3747 3636
3747 474
3747 777
3747 7758
3747 2135
8075 114
3119 5388
3119 276
3119 5389
3119 7701
3119 5387
3119 846
33 5448
33 473
33 371
33 1799
2530 1254
2530 420
2530 4432
2530 296
2530 2151
2530 343
2530 123
2530 2540
2530 2414
2530 516
2530 1746
2530 333
2530 93
2530 38
2530 292
2530 1605
2530 398
2530 458
2530 2333
2530 216
2530 1245
2530 229
2530 143
2530 223
5219 5656
5219 3539
5219 7061
6513 7
6513 88
8076 7
8076 1014
8076 872
8077 247
8078 1332
8078 986
8078 352
8078 179
8078 246
8078 2179
8078 1876
8078 471
8078 4139
8078 2400
8078 183
8078 3154
8078 2611
8078 3225
8078 2366
8078 37
8078 4616
8078 600
8078 327
5301 392
5301 292
5301 4910
5301 4
5301 3789
5301 6
5301 385
5301 314
4782 8079
2002 179
2416 2191
2416 7
2416 2375
2416 516
2416 1715
2416 1438
2416 390
2416 345
2416 3201
2416 369
2416 2360
2416 1225
2416 8080
2416 3059
2416 93
2416 138
2416 1722
2416 1039
2416 5266
2416 937
2416 846
2416 2426
2416 143
2416 590
2416 146
2416 594
6474 152
6474 7
6474 1687
6474 106
6474 1686
6474 2220
6474 4139
6474 767
6474 1947
6474 7015
6474 3304
6474 1414
6474 2646
6474 88
6474 799
6474 4368
6474 7026
6474 6748
7842 5704
7842 8081
7842 93
4215 152
4215 93
4215 1619
4215 1572
4215 292
4215 79
4215 398
4215 1464
4215 516
4215 843
4215 88
4215 1426
4215 420
4215 1014
4215 925
4215 517
4215 385
4215 473
4215 15
4215 384
5378 4926
5378 8082
5378 3707
5378 98
5378 5173
4015 854
4015 2589
4015 3265
4015 2391
4015 2538
4015 2394
6919 1757
6919 6917
6919 3184
6919 78
6919 6918
6919 5092
6919 6911
6919 3886
8083 39
2424 2427
2424 6304
2424 1039
2424 1059
2424 203
2424 2441
2424 1611
2424 5074
7171 761
7171 515
7171 38
7171 39
7171 203
7171 361
7171 78
4100 4099
4100 3817
4100 2278
4100 1736
4100 4098
4100 1623
2202 1606
2202 229
2202 2151
2202 88
2202 4084
1247 7799
1247 7800
1247 2420
1247 8084
1247 7807
1247 7808
1247 7809
1247 1925
1247 1299
1247 7810
1247 7811
1247 7575
1247 538
1247 7812
1247 1461
1247 2547
1247 159
1247 93
1247 4886
1247 1478
1247 4096
1247 4298
1247 2651
1247 229
1247 927
1247 1615
2833 434
2833 7
2833 93
2833 348
2833 6162
4356 5045
4356 1054
4356 924
4356 340
4356 3630
6486 754
6486 2519
4501 187
4501 7
4501 93
4501 37
4501 645
4501 78
4501 420
4501 2433
4501 216
4501 3390
3136 1643
3136 38
8085 1711
8085 875
8085 243
8085 8086
4366 88
8087 326
8087 37
8088 7
8088 93
8088 37
8088 78
8088 326
8088 214
8088 88
8088 8089
8088 143
8088 1285
8088 447
8088 1039
8088 581
8088 6682
8088 146
8088 360
8088 6144
8088 1345
8088 1367
8088 1578
8090 1330
8090 78
4715 1198
4715 93
4715 292
4715 78
4715 3720
4715 420
4715 2204
4715 390
4715 310
7671 245
7671 7
7671 253
8091 593
8091 7
8091 2206
8091 98
8091 2207
8092 6621
8092 119
8092 146
8092 2221
8092 279
6713 6003
6713 6710
4736 78
1530 2631
1530 1527
1530 1705
1530 2220
1530 4478
1530 27
1530 8093
1530 3148
1530 2135
460 2749
460 2536
460 8094
460 4005
460 457
460 8095
460 3266
460 8096
460 8097
460 3733
460 4027
8098 88
8096 8097
8096 457
8096 3733
8096 3266
8096 460
748 1131
748 7218
748 645
748 526
748 39
748 8099
748 444
748 4161
748 2941
748 3460
748 4453
748 2192
748 392
748 3283
748 744
748 78
748 5935
748 3584
748 3639
748 1263
748 3042
748 187
748 292
748 1967
748 679
748 8100
748 5934
748 736
748 5173
748 1909
748 61
748 1140
748 4851
748 4174
748 7210
748 214
748 3616
748 235
748 3185
748 3952
748 1300
748 1892
748 155
8101 1184
8101 93
8101 78
8101 7
8102 8103
8102 416
8102 8104
622 7377
622 1794
622 3616
622 4666
622 444
622 1184
622 1333
8105 4443
8104 8102
8106 187
8106 2904
8106 2562
8106 5167
8106 7
8106 45
4698 4697
4698 130
8107 5893
8107 3378
8107 5315
8108 78
3866 6952
3866 4699
3866 7071
3866 1677
3866 47
3866 5828
3866 643
3866 5079
3866 2193
3866 49
3866 3344
3866 3342
3866 3867
3866 3868
3866 7070
3866 3436
3866 3657
3866 6287
3866 3863
3866 5830
3866 3341
6205 1465
6205 78
6205 93
6205 7
6205 2408
3839 8109
3839 949
3839 445
3839 398
3839 88
3839 5610
3839 317
3839 2012
3839 6255
3839 165
3839 310
3839 8110
8111 348
8111 423
8111 516
8111 428
8111 2573
8111 1908
8112 1938
8112 2207
8112 1686
8112 1644
8112 326
8112 5048
8112 1550
8112 207
8112 1654
8112 78
8112 2206
8113 7
8113 37
8113 2643
8113 178
8113 8114
8113 98
8113 473
3138 7
3138 592
3138 593
3138 327
3138 1044
3138 1643
4903 2173
4903 7
4903 2244
4903 146
4903 4467
897 3892
897 3346
897 802
8115 78
8115 37
8115 39
8115 1345
8116 3081
8116 208
1962 716
1962 1637
1962 207
1962 2496
1962 1953
1962 88
1962 4373
1962 2895
1962 588
1962 93
1962 1495
1962 214
1962 5004
1962 1645
1962 2730
1962 925
1962 2499
1962 216
1962 314
1962 2039
1962 168
1962 3083
1962 355
1962 146
1962 58
1962 7719
8117 7
3271 420
3271 5774
3271 3081
3271 1479
3271 222
3271 7589
3271 216
3271 1477
8062 2089
8062 8118
8118 8062
8118 8119
8118 1215
8118 602
3437 2155
3437 7
3437 3434
3437 88
3437 718
5479 2664
5479 3180
5479 5680
5479 3894
5479 239
5479 5005
5479 5633
5479 1869
5479 7122
5479 4797
5479 2359
5479 4690
2564 2846
2564 6259
2564 5197
2564 2847
2564 3261
2564 2589
5197 8120
5197 2752
5197 715
5197 5196
5197 3643
5197 4958
5197 2394
6178 1318
6178 187
8121 1889
8121 1327
8121 8122
8121 88
8121 8123
8124 3686
8124 3429
8124 4341
8125 24
5534 8126
5534 778
5534 769
5534 5533
5534 6549
8127 6
8127 123
8127 385
8127 187
4196 1700
4196 4533
4196 243
4196 758
4196 8044
4196 520
5089 7
5089 354
5089 5714
5089 1550
5089 371
5089 3897
5089 844
2334 11
2334 2322
2334 1977
2334 1593
2334 610
2334 1455
2334 316
2334 1298
2334 4253
2334 2344
2334 2959
2334 222
2334 738
2334 3219
2334 851
2334 8128
2334 536
2334 1189
2334 2714
2334 888
8129 422
8129 7
8129 2392
8130 1287
8131 4712
4712 8132
4712 6806
4712 997
4712 3872
4712 6375
4712 1967
4712 8131
4712 2739
4712 8133
4712 6664
4712 5892
4712 8134
4712 1550
4712 522
4712 8135
4712 4711
8136 1289
8136 4895
8136 1938
8136 2010
4427 7
824 7
824 5937
824 2236
824 800
824 362
824 1106
824 15
6252 7
6252 345
6252 6251
6252 633
6252 93
6252 98
6252 539
5423 1588
5423 3553
5423 645
5423 3432
5423 6338
5423 2583
5423 297
5423 3487
5423 1926
5423 2722
5423 8137
5423 2192
5423 1152
5423 687
5423 4742
5423 7453
5423 843
5423 2549
5423 7470
5423 3197
5423 1397
5423 4539
5423 1391
5423 351
5423 1036
5423 1074
5423 38
5423 138
5423 3807
5423 198
5423 398
5423 1237
5423 458
5423 924
5423 1592
5423 216
5423 1283
5423 2256
5423 7264
5423 2522
5423 4522
5423 925
5423 918
3458 1087
3458 1399
8138 5429
8138 1146
8138 1529
8138 450
8138 123
8138 384
8139 297
8139 7
8139 8140
4255 8141
8141 93
669 2484
669 204
669 303
669 39
669 7
669 5833
669 420
669 452
669 1189
669 1152
669 4038
669 885
669 329
669 88
669 2371
669 6862
669 642
669 2896
669 536
669 205
669 212
669 37
669 738
669 8142
669 239
669 1923
669 8143
669 1026
669 4120
669 9
669 216
669 314
669 3100
669 316
669 222
669 261
669 1806
669 203
669 2915
669 6813
669 562
669 223
1105 1952
1105 1244
1105 1264
1105 150
1105 123
1105 1798
1105 576
1105 1287
1105 1011
1105 1393
1105 1334
1105 385
1105 3301
1105 1423
1105 1036
1105 392
1105 93
1105 38
1105 925
1105 935
1105 314
1105 591
1105 159
1105 318
1105 1251
1105 1615
1105 384
221 2907
221 203
221 215
221 3201
221 2562
1628 5641
1628 8144
1628 7
1628 1624
1628 1671
1628 766
1628 7015
1628 1706
1628 5632
1628 787
1628 1632
1628 2282
1628 1626
1628 1677
766 1625
766 1666
766 762
766 609
766 1630
766 1631
766 1632
766 5030
4633 93
4633 435
4633 1234
4633 141
4633 2207
4633 4632
4633 61
4633 851
4633 38
994 3218
994 1191
994 38
994 1801
994 987
994 39
994 655
994 7884
994 6523
4768 2421
4768 374
8145 7
7684 1482
7684 6165
63 7
63 764
63 443
63 343
63 2173
63 4680
63 540
63 207
63 453
63 441
63 2716
63 246
63 1953
63 7337
63 78
63 2009
63 1746
63 11
63 1938
63 1644
63 679
63 2024
63 1343
63 119
63 4507
63 4096
63 3859
63 6819
63 5563
63 314
63 5632
63 4799
63 1529
63 4452
63 326
63 2010
63 222
63 1249
63 665
63 7159
63 3897
63 1654
63 844
63 155
63 1686
63 4116
63 688
7094 679
8146 88
1627 5029
2264 420
2264 261
2264 5455
2264 8147
2264 437
2264 597
4470 187
4470 1977
4470 93
4470 3080
4470 207
4470 7740
4470 2553
4470 6696
5249 244
5249 152
5249 7
5249 4223
5249 591
5249 38
5249 329
5249 87
5249 5154
5249 4461
5249 146
5249 2175
5249 8148
5249 154
5249 310
5249 2299
4733 515
4733 1756
4733 6254
4733 624
4733 575
4733 992
4733 392
4733 159
4733 3978
4733 3077
4733 93
4733 37
4733 8149
4733 292
4733 4505
4733 925
4733 935
4733 591
4733 447
4733 1596
4733 1272
4733 1211
1775 7
1775 885
1775 889
1775 3472
1775 292
1775 983
1775 2494
1775 398
1775 297
1775 924
1775 1393
1775 1430
1775 385
1775 3471
1775 146
1777 123
1777 88
1777 7
7960 214
7960 3134
7960 208
7960 207
7960 6941
7960 216
442 1231
442 296
442 2423
442 3102
442 1160
442 1275
442 1243
442 588
442 453
442 1149
442 3263
442 78
442 3204
442 445
442 451
442 159
442 1174
442 2094
442 93
442 1396
442 28
442 440
442 655
442 441
442 5811
442 454
442 3041
442 4704
442 1103
442 229
7680 3944
7680 342
7680 169
7680 39
7680 7959
7680 254
7680 311
7680 2582
7680 78
7680 580
7680 88
7680 2180
7680 1927
7680 4461
7680 37
7680 1373
7680 357
7680 4799
7680 179
7680 1617
7680 178
7680 4772
2245 289
2245 156
2245 134
2245 1396
2245 229
2245 3450
2245 2772
2245 529
2245 131
2245 985
2245 61
2245 584
8089 8088
2778 8120
2778 2306
2778 5636
2778 3265
2778 6821
2778 1041
8150 7
8150 143
8150 8151
8150 371
8150 144
8150 2482
8152 6012
8153 11
8153 326
8153 37
8153 229
8153 88
8153 3798
8153 1484
8153 7616
8153 113
8154 2219
2905 4168
2905 93
2905 1642
2905 4942
2905 342
2905 4056
2905 221
2905 2898
2905 211
2905 2900
2905 3470
2905 7290
2905 3733
2905 573
2905 175
2905 385
2905 144
2905 3497
2905 1189
2905 2964
2905 3678
8155 761
8155 515
8155 93
8155 7
8155 348
8155 2329
8155 149
8155 508
8155 55
8155 208
8155 390
8155 3898
4976 2396
4976 92
4976 126
4976 214
4976 4401
4976 3783
4976 6646
5099 5601
7985 1757
7985 731
7985 1279
7985 1961
7985 2010
7985 1345
7985 2798
7985 329
7985 314
7985 169
8156 7
8156 1735
8157 152
8157 892
8157 2422
8157 2207
8157 4306
8157 2206
6997 15
6997 4269
8158 8159
6584 187
6584 93
6584 1589
6584 38
6584 4466
6584 1452
6584 143
6584 6278
6584 925
6584 6735
6584 3324
6584 1613
6584 1845
6584 5367
6584 429
6584 844
4618 717
4618 1411
4618 952
4618 1410
4538 4990
2790 2171
2790 152
2790 3059
2790 179
2790 2185
2790 246
2790 2745
2790 39
2790 178
2790 2069
2790 27
2790 313
2790 1346
2790 1258
2790 37
2790 600
2790 327
2790 902
8160 8161
8160 7657
8160 3938
8162 78
2708 908
2708 420
2708 797
6932 152
6932 6126
2709 5357
2709 3595
2709 1183
2709 6644
2709 4525
2709 3459
2295 7
2295 345
2295 4240
2295 246
2295 1274
2295 78
2295 910
2295 2297
2295 587
2295 27
2295 665
2295 1084
2295 2294
2295 243
2295 244
2295 4986
2295 1597
2295 90
2710 1258
2710 359
2710 1944
2779 6952
2779 93
2779 7213
2779 295
2779 421
2779 78
2779 292
2779 7316
2779 88
2779 2126
2779 6211
2779 2760
2779 935
2779 5185
2714 420
2714 3456
2714 1285
2714 803
2714 697
2714 1578
2714 3859
2714 4271
2714 2784
2714 2707
2714 45
2714 155
2712 4509
2712 5250
2712 292
2712 8163
2712 354
2712 143
2712 6846
2712 8164
2712 2517
2712 5992
8165 1465
8166 8167
5822 2934
5822 1603
5822 203
5822 427
5822 216
5822 3987
5822 8168
5822 5821
8169 7
1773 8170
1773 1000
2793 1889
2793 1503
2793 311
2793 318
3943 350
3943 326
3943 384
1236 4413
1236 11
1236 2315
1236 396
1236 187
1236 1274
1236 61
1236 88
1236 93
1236 2834
1236 594
1236 4986
1236 5172
1236 159
1236 3488
1236 4337
1183 7
1183 93
1183 2709
1183 6645
1183 4525
1183 5266
8171 7
8172 78
8172 3406
8172 7
6839 1396
6839 5311
6839 851
6839 368
1614 7120
1614 1606
1614 2422
1614 8173
1614 8174
1614 1063
1614 928
1614 1064
1614 1056
2407 313
2407 6636
2407 37
2407 592
2407 326
2407 1436
2407 633
2407 88
2407 1465
2407 2126
2407 2998
2407 355
2407 2069
2407 45
2407 1795
2407 43
2407 175
2407 1438
2407 78
2407 100
2407 1282
3079 5447
3079 187
3079 6673
3079 93
3079 583
3079 123
3079 5703
3079 3082
3079 2697
3079 1269
3079 2091
3079 1022
3079 6
3079 1267
3079 9
3079 8175
3079 4930
3079 61
3079 3898
3079 412
1259 11
1259 1018
1259 38
1259 1265
1259 1782
1259 2742
1259 3153
1259 1269
1259 1022
1259 1311
1259 1267
1259 8176
1259 246
1259 6065
4728 292
4728 3426
4728 1155
4728 447
4728 4155
4728 1069
4728 738
4728 123
4728 5168
8177 88
2206 3936
3383 7
2742 327
2742 4930
2742 24
2742 2072
2742 6083
2742 2069
2742 98
2742 2174
2742 123
2742 1014
2742 1259
2742 246
2742 78
2742 88
2742 1681
2742 864
2742 187
2742 6
2742 1279
2742 851
2742 152
2742 38
2742 1267
2742 9
2742 27
2742 318
2742 146
8178 1872
8178 1042
8178 8179
8178 8180
8178 8181
8182 420
8182 2427
8183 3898
5767 7
5767 5407
5767 146
3133 4099
3133 3130
3133 7
3133 3131
1036 2191
1036 187
1036 578
1036 645
1036 2872
1036 1032
1036 3426
1036 964
1036 2234
1036 923
1036 1039
1036 2487
1036 146
1036 573
1036 1040
1036 292
2284 1756
2284 343
2284 1030
2284 88
2284 207
2284 72
2284 348
2284 1769
2284 517
2284 588
2284 38
2284 2229
2284 214
2284 3586
2284 589
2284 888
2284 591
2284 1182
2284 316
2284 1103
2284 403
2284 1958
6375 6269
6375 7
6375 3491
6375 5157
6375 593
6375 78
6375 5317
6375 4576
6375 1670
5660 11
5660 4000
5660 1891
5660 343
5660 144
5660 297
5660 93
5660 4003
5660 385
5660 5661
4429 5883
4429 5809
4429 296
4429 4217
4429 1550
4429 907
6161 731
6161 343
6161 3625
6161 2525
6161 222
6161 208
6161 429
6161 880
6161 5368
6161 2716
6161 7337
6161 78
6161 432
6161 3709
6161 536
6161 4561
6161 2327
6161 311
6161 1938
6161 4749
6161 4812
6161 1644
6161 6160
6161 144
6161 3667
6161 3859
6161 83
6161 4063
6161 503
6161 532
6161 3134
6161 403
6161 146
6161 6091
6161 8184
5129 3078
5129 731
5129 197
5129 3308
5129 526
5129 1030
5129 2152
5129 88
5129 1388
5129 2175
5129 246
5129 471
5129 2798
5129 697
5129 2171
5129 3453
5129 1265
5129 987
5129 1385
5129 740
5129 948
5129 966
5129 149
5129 1649
5129 4619
5129 2186
5129 1961
5129 326
5129 318
5129 2285
5129 1808
6716 6715
6716 7
6716 182
6716 115
6716 326
6716 178
6716 88
6716 83
6716 1263
6716 8185
6716 123
6716 51
6716 78
8186 7
8186 78
8186 88
8186 1039
8186 223
8186 90
1648 1020
1648 2969
1648 7266
1648 1999
1648 2369
1648 2173
1648 905
1648 98
1648 7564
1648 1259
1648 637
1648 5988
1648 471
1648 3153
1648 479
1648 642
1648 3080
1648 1805
1648 3978
1648 187
1648 1747
1648 352
1648 435
1648 3209
1648 2362
1648 2802
1648 2035
1648 4799
1648 503
1648 181
1648 3346
1648 2748
1648 3696
1648 2190
1648 1272
1648 2930
6094 1289
6094 187
6094 474
6094 311
6094 1192
6094 39
6094 214
6094 5942
6094 1952
6094 2173
6094 1550
6094 2803
6094 6091
6094 5441
6094 3
6094 453
6094 540
6094 165
6625 11
6625 37
6625 2288
6625 7978
6625 2803
6625 2834
6625 5441
6625 5885
6625 4462
2093 2386
2093 1840
2093 2634
2093 1791
2093 2391
2093 2590
8187 2219
8187 7797
8187 875
8188 2633
8188 2959
8188 1961
8188 4075
8188 5227
8188 4248
8188 5929
8188 692
8189 45
5493 7
5493 8190
5493 1514
5493 326
5493 695
5493 1795
5493 4352
5493 694
5493 90
5824 3604
5824 3846
5824 5823
3224 7
3224 4547
3224 2152
3224 3156
6660 1263
6660 1930
6660 2189
6660 917
6660 4978
109 8191
109 1351
109 103
8192 1305
8192 134
8193 78
3700 6545
3700 3191
3700 420
3700 8194
3700 138
3700 8195
3700 6366
3700 2412
3700 203
3700 1463
3700 1926
3700 1753
1753 1747
1753 3700
1753 88
6545 7
6545 1192
6545 6544
6545 4668
6545 318
6545 7134
6545 3700
8196 2434
1463 93
1463 3234
1463 1461
1463 206
1463 6060
1463 314
1463 3700
1463 4195
8194 1143
8194 4902
8194 4806
8194 8197
8194 3700
8195 1810
8195 7849
8195 3700
8198 144
1471 1424
1471 6239
6366 3412
6366 885
6366 7
6366 222
6366 2412
6366 203
6366 206
6366 6832
6366 208
6366 8199
6366 3700
6366 1189
6366 7773
8200 4484
8200 2175
8200 93
8200 390
8200 144
7283 7008
7283 5894
7283 7566
8201 93
8201 886
8201 94
8201 1957
8201 95
8201 4373
8201 97
8201 100
8201 491
7246 697
7246 38
8202 187
8202 7
8202 4172
8202 348
8202 508
8202 1185
2805 8203
2805 8204
2805 5315
2805 1642
2805 5316
2805 3561
2805 885
2805 113
2805 299
2805 2804
2805 4507
2805 2806
5316 5315
5316 2130
5316 7
5316 113
2960 209
2960 1603
2960 8205
2960 1646
2960 208
2960 1963
2960 314
8205 2991
8205 2960
8205 537
1646 7
1646 3287
1646 342
1646 1603
1646 408
1646 2518
1646 4944
1646 1637
1646 427
1646 497
1646 209
1646 169
1646 7532
1646 578
1646 3015
1646 2415
1646 2898
1646 2957
1646 93
1646 2959
1646 907
1646 2960
1646 2417
1646 175
1646 1380
1646 1651
1646 2962
1646 146
1646 15
1646 155
1467 8206
1467 1445
1467 275
1467 885
1467 38
1467 1499
1467 298
1467 194
1467 134
1467 452
1467 131
1467 6805
8207 3474
8207 8208
8207 3380
6356 78
6356 8209
6356 5353
6356 252
3692 397
3692 2159
3684 3240
3684 3029
3684 6806
3684 591
3684 39
3684 214
3684 4833
3684 8210
3684 609
3684 2778
3684 2735
3684 203
3684 1086
3684 216
3684 927
3684 3270
3684 1044
3684 3644
3684 538
2581 2580
2581 4199
8211 7
2399 295
2399 205
2399 93
2399 1802
2399 82
2399 1716
2399 79
2399 2193
2399 349
2399 6485
2399 159
2399 310
2399 187
2399 525
2399 583
2399 38
2399 398
2399 2424
2399 2521
2399 316
2399 143
2399 1807
2399 442
2399 670
2944 1206
2944 996
2944 2936
8212 42
5761 88
5761 2457
5761 146
5761 4513
5761 3534
5001 4613
2695 38
2695 2422
2695 820
2695 791
2695 2023
2695 321
2695 821
2695 965
2695 329
2695 667
2695 385
2695 928
2695 390
2695 229
8213 150
6694 7
6694 3418
6694 115
6694 243
8214 1289
8214 4595
8214 2218
8214 317
8214 1893
8214 2120
8214 628
8214 1465
8214 479
8214 803
8214 5230
8214 5568
8214 8215
8214 3005
8214 2680
8214 3660
8214 179
8214 1345
8214 3611
7416 2703
7417 2703
7417 78
7417 4083
7417 45
7417 88
7217 5479
7217 7214
7217 3332
7217 688
1057 2507
1057 336
1057 2851
1057 377
1057 360
1057 927
1057 4028
1057 1791
1057 4881
8216 7
2074 78
2074 2071
2075 2033
2075 2071
2075 598
2345 8217
2345 37
2345 8218
2345 8219
2345 6615
2345 8220
2345 207
2345 1834
2345 2350
7021 2170
7021 1927
7021 1020
7021 935
7021 2173
7021 534
7021 1347
7021 2610
7021 2174
7021 3977
7021 1806
7021 2662
7021 2178
7021 311
7021 2179
7021 599
7021 78
7021 347
7021 1681
7021 642
7021 955
7021 327
7021 2171
7021 24
7021 1747
7021 37
7021 1801
7021 2177
7021 583
7021 2181
7021 2058
7021 302
7021 9
7021 675
7021 345
7021 1328
7021 2611
7021 179
7021 2185
7021 1343
7021 2186
7021 2187
7021 178
7021 2189
7021 143
7021 1345
7021 119
7021 1346
7021 2190
7021 2365
3781 7
3781 474
3781 6726
3781 5828
3781 5180
3781 2369
3781 5477
3781 3228
3781 1042
3781 8221
3781 1615
8222 7
8222 473
8222 3964
8222 2516
8222 225
8222 203
8222 146
8222 209
498 8223
6862 3468
6862 8224
6801 1274
6801 1413
6801 1423
6801 1359
6801 2338
8163 2712
8163 7
8225 3612
8225 204
8225 37
8225 292
8225 3097
8225 214
8225 88
8225 222
8225 261
8225 203
8225 3196
8225 420
8225 573
8225 216
8225 123
8225 3706
8225 1189
6736 8226
6736 1032
6736 947
6736 72
6736 2899
6736 1465
6736 1612
6736 8227
6736 2221
6736 1613
6736 5201
6736 8228
6736 5730
2899 6584
2899 1256
2899 6596
2899 294
2899 78
2899 983
2899 88
2899 590
2899 355
2899 629
2899 244
2899 5366
2899 1110
2899 1959
2899 5786
2899 624
2899 6736
2899 5597
4086 187
4086 7
4086 93
4086 38
4086 390
4086 1103
4086 144
4086 297
4086 146
4086 385
4086 929
4086 61
4086 1283
4086 456
8229 8230
8229 983
8229 3625
8229 4
8229 8231
8229 297
8229 300
8229 123
8229 392
8229 8232
8229 79
8229 348
8229 2159
8229 843
8229 2541
8229 1278
8229 517
8229 385
8229 310
8229 38
8229 292
8229 924
8229 399
8229 61
8229 2494
8229 6494
1459 7
1459 8233
1459 8234
1459 2283
1459 78
1459 3014
1459 5646
1459 227
1459 93
1459 624
1459 4533
1459 1724
1459 963
1459 808
1459 473
1459 8235
1459 2940
1459 1902
1459 1458
1459 55
1459 2303
1459 244
1459 6204
4353 2664
6821 2778
6821 8236
6821 78
6821 6820
971 7
971 981
5274 239
6465 551
6465 4149
6465 8134
8237 78
8237 93
6377 187
6377 7
6377 93
6377 342
6377 169
6377 3956
6377 6378
6377 945
6377 925
975 969
975 981
975 4
8238 55
8238 38
8238 45
8239 599
8239 741
8240 78
8241 152
8241 7
8241 897
8241 758
8241 88
8241 1931
8241 2659
2862 3078
2862 1445
2862 1020
2862 1715
2862 1014
2862 2135
2862 347
2862 3675
2862 2861
2862 5487
2862 1644
2862 966
2862 239
2862 485
2862 925
2862 3
2862 144
2862 2375
2862 1398
2862 1746
2862 326
2862 3528
2862 1345
2862 317
2862 7231
2862 697
2862 4507
2862 8242
970 1841
970 390
970 15
855 852
855 5476
855 3016
8243 7
8244 7
8244 98
7869 1889
7869 297
7869 4
981 970
981 969
981 972
981 5274
981 973
981 980
981 974
981 7
981 975
981 976
981 3429
981 977
981 8245
981 327
1005 466
1005 295
1005 65
1005 5141
1005 298
1005 2454
1005 538
1005 1797
1005 4530
1005 2915
1005 417
1005 3069
1005 906
1005 745
1005 2916
1005 709
1005 5675
1005 2918
1005 5787
1005 668
1005 1018
1005 583
1005 2708
1005 354
1005 2709
1005 1003
1005 1407
1005 887
1005 2710
1005 588
1005 2711
1005 2712
1005 1883
1005 2779
1005 1773
1005 237
1005 1285
1005 3867
1005 3868
1005 1105
1005 223
1005 2714
2967 6224
2967 736
2967 943
2967 823
2967 223
4659 8246
4659 273
4659 8247
4659 3454
4659 488
4659 6467
4659 8248
4659 6466
4659 6468
4659 8249
4659 812
8250 24
8250 7
8250 37
8250 3341
8250 187
8250 78
8250 186
8250 40
8250 1792
8250 1256
8250 179
8250 45
8250 155
8251 891
8251 152
8251 352
8251 24
8251 326
8251 679
5334 1445
5334 284
5334 812
5334 985
2158 8252
2158 8253
2158 797
2158 8254
2158 8255
2158 629
2158 4298
2158 8256
2158 7542
5240 7
5240 229
5240 4805
5240 88
5240 522
5240 5234
5240 1014
5240 5006
5240 78
8257 1465
8257 1176
8257 2160
1899 8258
1899 78
1899 214
1899 5977
1899 3143
1899 216
1899 1430
1899 1189
4450 2775
4450 1445
4450 6828
4450 849
4450 3326
4450 295
4450 61
4450 4451
4450 3242
4450 603
4450 3517
4450 2344
4450 1171
4450 3468
4450 385
4450 209
4450 3510
4450 1129
8259 8260
8119 152
8119 7
4231 78
4231 4131
4231 3257
4231 1700
4231 1324
8261 8262
8263 8264
8263 7
8263 4557
8263 37
8263 78
8263 2789
8263 2225
3125 4955
3125 88
3125 8265
8266 7
8266 1014
8266 3101
8267 265
8267 37
8267 616
8267 1293
8267 318
8267 223
8267 3390
528 8268
528 2265
528 4032
528 6691
528 7612
528 6976
528 524
528 7404
528 4274
528 377
528 7276
528 3286
528 1227
528 8269
528 375
528 6553
1849 7
1849 1450
1849 5900
1849 88
1849 2799
1849 907
1849 1869
1849 327
7899 78
7899 621
7899 8270
7899 8022
8271 179
365 987
365 7
365 88
8272 98
6517 2265
6517 5479
6517 8273
6517 8274
6517 7965
6517 8275
6517 6013
6517 8276
6517 2752
6517 345
6517 2753
6517 490
6517 8277
8278 78
8278 37
8278 4448
8256 8279
8256 78
8256 2158
8256 5399
8280 78
7650 6806
7650 8281
7650 5210
7650 5644
7650 1592
7650 8282
7650 76
3118 1826
8082 2533
8082 3261
8283 152
8283 7
8283 345
522 1450
8284 326
8284 1336
3986 1132
3986 7106
3986 2516
3986 4684
3986 3365
3986 6741
3986 4819
3986 8285
3986 1578
7831 45
4848 1502
4848 160
4848 1199
4848 6567
3373 8286
3373 3757
3373 6432
3373 4881
3373 1615
3879 42
3879 679
3879 3134
4363 2971
4363 1497
4363 885
4363 3394
4363 2701
4363 5470
4363 7427
4363 1307
4363 8287
4363 571
4363 7197
4363 797
4363 3400
8288 7
8288 7649
8288 6286
8289 360
8289 8082
8289 3818
8289 2420
8289 88
4985 1517
4985 2467
4985 292
4985 3417
4985 88
4985 5809
4985 318
4985 206
4985 8289
4985 146
4985 5158
4985 40
4985 584
8290 764
8291 5681
8291 78
8292 38
8293 522
8293 229
8293 78
8293 360
8293 1205
2022 7
2022 38
2022 1659
2022 876
2022 144
2022 61
2022 851
7046 7
7046 3144
7046 695
7046 88
7046 6901
7046 1837
6483 146
928 2695
928 8294
928 2447
928 6700
928 8295
928 5209
928 1609
928 1610
928 919
928 5235
928 2527
5225 1004
5225 93
5225 3044
5225 4910
5225 2956
5225 371
5225 146
5225 5858
5225 385
5225 390
5225 1283
2188 7
2188 1805
2188 1944
7370 7369
7370 7921
7370 420
7370 3328
8296 8297
8296 318
8296 1414
8296 146
8296 244
6182 1588
6182 7
6182 311
6182 229
6182 517
6182 6181
6182 783
6182 2900
6182 1681
6182 2221
6182 78
1006 885
1006 5016
1006 4723
1006 181
1006 225
1006 2151
1006 215
1006 3396
1006 203
1006 1197
1006 1200
1006 208
1006 216
1006 123
2537 8298
2537 2535
2537 1450
2537 5299
2537 1091
2537 5140
2537 698
2537 1715
2537 8299
2537 4116
2537 4198
5737 152
5718 3522
5718 7
5718 1566
5718 152
5718 1799
5718 78
5718 1561
5718 2120
5718 27
5718 5717
5718 803
5718 3652
5718 1774
5718 88
5718 496
5718 175
5718 2858
5718 1568
8298 2537
8300 187
8300 292
8300 78
8300 519
8300 243
8300 3890
5299 78
5299 2537
5299 2840
5299 88
1091 4654
1091 4504
1091 4036
1091 5288
1091 320
1091 5477
1091 1737
1091 3760
1091 5033
5140 2250
5140 2965
5140 420
5140 1234
5140 761
5140 1186
5140 1748
5140 2360
5140 4243
5140 588
5140 1805
5140 435
5140 292
5140 3254
5140 2856
5140 7635
5140 4101
5140 3480
5140 688
5140 697
5140 155
5140 2537
5140 1615
8299 357
8299 1186
8299 2126
8299 1715
8299 2135
8299 579
8299 580
8299 88
8299 1371
8299 945
8299 2957
8299 24
8299 93
8299 455
8299 698
8299 925
8299 314
8299 2375
8299 591
8299 592
8299 1782
8299 1043
8299 229
8299 316
8299 593
8299 697
8299 594
8299 2493
8299 1042
8299 2537
8299 40
4130 2802
4130 4129
4130 7
4130 78
8301 1670
8301 482
8302 152
8302 78
8302 327
8302 7
3446 1588
3446 93
3446 444
3446 1994
3446 398
3446 3447
3446 1769
3446 3445
3446 385
7961 895
7961 6529
7961 1617
7961 579
7961 5437
7961 4593
7961 5980
7961 1412
7961 203
7961 8303
7961 364
7961 154
7961 1650
7961 491
4994 4110
4994 4339
4994 2149
4994 2207
4994 4335
4994 1495
4994 4913
4994 199
4994 3519
4994 3526
4994 4346
4994 2891
4994 3542
4994 2118
4994 575
4994 651
4259 11
4259 761
4259 149
4259 1583
4259 466
4259 1975
4259 8304
4259 1260
4259 1004
4259 3625
4259 348
4259 5142
4259 2329
4259 447
4259 4335
4259 4214
4259 4522
4259 147
4259 1451
4259 906
8305 11
8305 885
8305 390
8305 1345
8306 986
8306 292
8306 310
8306 4435
8307 2171
8307 152
8307 7
8307 345
8307 435
8307 246
8307 2709
8307 2069
8307 6645
8307 600
8307 318
8307 203
8307 1346
8307 3859
8307 4525
8307 364
8307 2589
8307 78
8307 45
8307 327
8308 311
8308 2305
3773 885
3773 443
3773 2165
3773 3203
3773 3775
3773 3772
3280 8309
3280 2937
3280 3657
3280 7444
3280 6300
3280 2597
3280 4605
3280 123
3280 3543
3280 1798
3280 4212
3280 4399
3280 996
3280 3009
3280 4124
3280 1326
3280 3537
3280 5148
3280 1799
3280 987
3280 4248
3280 4595
3280 3341
3280 2129
3280 2926
3280 1804
3280 990
3280 3010
3280 3615
158 420
158 452
158 123
158 14
158 516
158 3039
158 2348
158 939
158 451
158 2449
158 214
158 1724
158 149
158 936
158 956
158 1146
158 1529
158 447
158 1345
158 203
158 146
158 2573
158 1908
158 2206
158 384
8310 187
8310 7
8310 1847
8310 37
8310 38
8310 2305
8310 987
8310 7265
8310 88
8310 318
8310 1669
8310 5490
8310 2333
8310 992
7265 27
8311 78
8312 7
4404 7
4404 500
4404 4910
4404 4402
4404 7336
4404 1465
4404 444
4404 146
4404 243
4404 5858
4404 4228
8313 2387
8313 37
8313 8273
8313 27
8313 4016
8313 4304
2333 8314
2333 128
2333 3323
2333 2530
2333 1042
2333 6362
8315 3378
8315 8316
5490 1029
5490 6836
5490 2305
5490 8310
5490 5489
5490 8317
8318 2565
8318 7
8318 3706
8318 820
8318 207
8318 347
8318 408
8318 203
8318 414
8318 208
8318 216
8318 538
8318 314
8318 152
5357 7
5357 345
5357 5356
5357 2709
4060 7
4060 1649
1847 3078
1847 7
1847 204
1847 2114
1847 6896
1847 1020
1847 1715
1847 1484
1847 2135
1847 4212
1847 52
1847 1412
1847 88
1847 3153
1847 229
1847 642
1847 1746
1847 187
1847 359
1847 311
1847 5294
1847 8310
1847 354
1847 966
1847 2778
1847 239
1847 55
1847 925
1847 3
1847 4797
1847 2375
1847 1398
1847 3660
1847 1206
1847 3547
1847 591
1847 3341
1847 1782
1847 3528
1847 40
1847 317
1847 318
1847 1429
1847 243
1847 1977
1847 1719
1847 3661
1847 326
1847 384
1062 1760
1062 229
1062 88
1062 1645
1062 371
1062 1056
5573 2009
7314 204
7314 3739
7314 1186
7314 65
7314 1925
7314 2560
7314 5055
7314 952
7314 207
7314 797
7314 209
7314 1065
7314 2565
7314 885
7314 1421
7314 2568
7314 696
7314 3197
7314 2562
7314 3140
7314 3423
7314 582
7314 624
7314 4494
7314 738
7314 446
7314 214
7314 2960
7314 1963
7314 216
7314 3629
7314 61
7314 218
7314 219
7314 3698
7314 2559
7314 2571
7314 314
7314 5269
7314 203
7314 2475
7314 3696
7314 669
7314 437
5531 106
5531 776
5531 8319
5531 785
5531 7026
5531 3306
4327 8320
4327 4604
4327 4328
4327 3430
4327 5115
4327 347
4327 88
4327 5445
4327 7202
4327 3487
4327 146
4327 7460
4327 7397
4327 473
4327 3543
4327 2091
4327 3390
4327 8321
8322 2553
8323 1244
2855 116
2855 181
2855 359
2855 2854
2855 7
2796 484
2796 599
2796 178
2796 116
2796 181
2796 2857
1064 1614
1064 1056
1064 2197
2178 676
2178 1748
2178 5097
2178 181
2178 1948
2178 2743
2178 481
2178 1263
2178 1124
2178 2184
2178 1261
2178 4603
2178 1752
4760 152
4760 5670
4760 1261
4760 2108
4760 6190
4760 3153
4760 8324
4760 1263
904 5543
904 578
904 3432
904 2533
904 743
904 2835
904 8325
1930 152
1930 7
1930 4760
1930 181
1930 6660
1930 3917
1930 1931
1930 3153
1930 8324
1930 1263
8326 2442
8326 520
2743 3860
2743 7
2743 2178
2743 178
2743 88
2743 6126
2743 1271
8327 761
8327 703
8327 149
8327 1451
8327 2206
703 2434
703 1014
8328 39
8328 352
7865 7864
7865 78
8329 5887
8329 4204
8329 5937
8329 1532
5353 8330
5353 8331
5353 8332
5353 6444
5353 600
5353 5717
5353 2515
5353 345
5353 821
5353 6356
5353 2225
5353 6034
5353 4195
5932 6406
5932 7
5932 4545
8333 5333
8333 7
8333 8334
3254 8335
3254 716
3254 38
3254 8336
3254 9
3254 40
3254 670
8142 78
8142 420
8142 348
8337 187
8337 385
8337 7
8337 4
8337 244
8338 1596
7815 7702
7815 7739
7815 4701
7815 4419
7815 146
8339 88
8339 2069
8339 158
8339 8122
8340 7
4441 3997
4441 3309
4441 1957
844 420
844 37
844 292
844 229
844 354
844 146
844 1014
2784 403
2784 5161
2784 420
2784 1198
2784 2486
2784 558
2784 2264
2784 3538
2784 3968
2784 933
2784 310
2784 658
2784 2204
2784 211
2784 4401
2784 519
2784 2714
2784 4448
2784 129
2784 8184
2784 3598
2784 261
2784 4263
2784 203
2784 594
2784 6646
2784 597
2784 4976
2784 437
2784 4361
4662 2317
4662 100
4850 420
4850 4075
4850 1243
4850 4076
4850 3647
4850 45
4850 3976
4850 234
4850 3469
4850 1192
4850 3299
4850 3650
4850 5099
4850 1454
4850 2069
4850 1170
4850 913
4850 2896
4850 48
4850 435
4850 2305
4850 3212
4850 7302
4850 3709
4850 893
4850 6453
4850 7820
4850 637
4850 2375
4850 677
4850 2646
4850 1517
4850 1525
4850 2930
4850 261
4850 697
4850 1669
4850 562
4850 223
8341 11
8341 152
8341 7
8341 93
8341 78
8341 182
8341 88
8341 743
8341 2995
8341 9
8341 123
8341 5154
1388 421
1388 983
1388 298
1388 538
1388 6242
1388 1185
1388 577
1388 4612
1388 4340
1388 346
1388 1260
1388 905
1388 4414
1388 3320
1388 2348
1388 1278
1388 1746
1388 2999
1388 583
1388 1265
1388 117
1388 144
1388 7060
1388 1206
1388 2208
1388 179
1388 1182
1388 4730
1388 182
1388 3519
1388 481
1388 244
1388 2190
5227 24
5227 617
5227 1875
5227 38
5227 8188
5227 1373
5227 1961
5227 78
5227 214
5227 881
5227 1319
5227 5457
5227 2649
5227 6166
5227 169
5227 5795
5227 3374
8342 2864
8343 7
8343 1999
8343 3231
8343 1500
8343 2628
8343 471
8343 2012
8343 1795
8343 4613
8343 2184
8343 11
8343 3892
8343 3059
8343 2096
8343 37
8343 3212
8343 4784
8343 3859
8343 677
8343 3161
8343 2186
8343 992
8344 5681
8344 3897
6578 2864
6578 3624
6578 88
6578 473
8345 3466
8345 3013
8345 5033
1196 152
1196 153
1196 1281
1196 1795
1196 6169
1196 1524
2798 3078
2798 7
2798 1637
2798 254
2798 2315
2798 368
2798 531
2798 305
2798 1371
2798 1196
2798 4889
2798 187
2798 517
2798 661
2798 3798
2798 1281
2798 600
2798 1271
2798 1380
2798 1345
2798 8346
2798 492
2798 1273
5495 303
5495 420
5495 214
3883 207
3883 885
3883 2467
3883 3095
3883 3099
3883 526
3883 3387
3883 603
3883 1222
3883 208
8347 7
8347 7265
8347 345
8347 2305
5263 6902
5263 8348
5263 8209
5263 876
8349 33
8349 152
7023 3165
3131 3130
3131 2278
3131 3810
3131 3133
4886 4670
4886 106
4886 1274
4886 2423
4886 229
4886 1387
4886 2069
4886 437
4886 2956
4886 508
4886 8350
4886 1392
4886 429
4886 671
4886 384
8351 3345
8351 93
8351 3663
8351 7
8351 575
2789 1445
2789 8352
2789 562
2789 3469
2789 3212
2789 585
2789 940
2789 6770
2789 421
2789 3648
2789 1188
2789 3947
2789 7030
2789 481
2789 131
2789 2896
2789 942
2789 156
2789 3459
2789 452
2789 1746
7861 7
7861 38
7861 45
746 229
746 1270
1970 1018
1970 1965
1970 7877
1970 4206
8353 8354
8353 1979
8353 8355
8355 8354
8355 8356
8355 8353
1126 1112
1126 998
5010 7
5010 420
5010 37
5010 2212
5010 326
5010 88
5010 1594
5010 5009
5010 2115
8357 473
8358 143
2940 3024
2940 2936
2940 2159
990 731
990 2938
990 7218
990 3214
990 1779
990 987
990 1967
990 1803
990 8359
990 3209
990 1390
990 558
990 3066
990 2628
990 485
990 1281
990 8360
990 3280
990 2647
990 2193
990 7340
8361 7
5709 78
5709 3739
5709 88
5709 243
5709 244
8362 229
8362 292
8362 5022
8362 4089
8363 229
8363 78
8363 88
8363 360
8363 539
8364 1276
8364 589
8364 3
8364 343
4813 7
4813 169
4813 88
4813 8032
4813 3331
4813 1056
4813 2093
3450 1490
3450 941
3450 1430
3450 1276
3450 3130
3450 61
3450 310
1900 1912
1900 8365
1900 4104
4481 385
4481 87
4481 159
8366 8367
8366 15
422 1274
422 1334
422 2515
422 1185
422 310
1255 187
1255 312
1255 88
1255 144
1255 4640
1255 390
1255 398
7316 2779
7316 797
7316 967
7316 316
7316 8368
569 187
569 515
569 93
569 591
569 343
569 455
569 851
569 214
569 398
569 348
569 387
569 1578
569 925
569 588
569 216
569 385
569 144
569 61
569 1189
569 597
8369 123
8369 1414
8369 38
8369 144
8370 3029
8370 7
8370 1837
8370 243
2346 187
2346 1891
2346 38
2346 2915
2346 214
2346 348
2346 65
2346 93
2346 420
2346 851
2346 207
2346 216
2346 536
2346 314
2346 159
2346 144
441 731
441 1756
441 1516
441 207
441 453
441 3835
441 38
441 4797
441 578
441 3538
441 303
441 1034
441 4796
441 451
441 1174
441 584
441 440
441 1482
441 398
441 5807
441 442
441 485
441 125
441 314
441 316
441 594
7117 68
7190 24
7190 38
7190 65
7190 1787
7190 4568
7190 8370
8371 88
6057 6766
6057 2196
6057 1679
6057 2527
6057 8372
1800 1940
8373 1293
8373 326
8373 384
8374 27
8374 4339
8374 4444
8374 3456
8374 384
8375 1436
8375 98
7160 6138
7160 4742
7160 4398
8376 1412
8377 78
8377 7
8377 2369
8378 1146
8378 7
8378 578
8378 897
8378 3095
8378 2447
8378 292
8378 108
8378 229
8378 243
8378 244
8378 6
8378 123
8378 473
8378 520
8379 152
8379 78
8379 37
8379 1569
8380 7
8380 420
8380 37
8380 78
8380 3866
8380 517
8381 94
4893 6088
4893 4892
4893 925
4893 247
2748 466
2748 2504
2748 2644
2748 941
2748 318
2748 1311
2748 1393
2748 2121
2748 2683
2748 657
2748 412
8382 11
8382 1451
8382 4466
8382 78
8382 149
8382 2943
8382 4525
8382 1279
8383 7
8383 88
8383 2828
8383 98
8383 3614
8383 535
5486 2265
5486 67
5486 591
5486 1937
5486 886
5486 2569
5486 88
5486 1287
5486 1938
5486 66
5486 1807
5486 353
5486 1984
5486 575
5486 74
5486 2344
5486 688
5951 944
5951 316
5951 8384
5951 516
5951 522
5951 7231
5951 1014
5396 4360
1121 7
1121 473
1121 1112
1122 7
1122 115
1122 7134
1122 907
1122 1112
1122 327
7245 4110
7245 1937
7245 1265
7245 1081
7245 5696
7245 8385
7245 3708
7245 45
7245 688
4510 2986
4510 4508
3382 7
3382 4651
3382 584
3382 203
3382 888
3382 208
3382 437
6642 37
8386 401
801 90
801 385
801 1891
801 4139
801 25
3597 3593
3597 3600
3597 78
3597 2443
3597 88
3597 6237
3597 3602
3597 7060
3597 5945
3597 4299
8387 1877
8387 37
8387 1834
6534 123
6534 90
6641 152
6641 37
6641 875
6641 51
6641 7532
6641 597
2360 4110
2360 626
2360 6253
2360 1646
2360 2355
2360 398
2360 348
2360 297
2360 4155
2360 1250
2360 517
2360 3
2360 93
2360 851
8388 152
8388 7
8388 345
8388 326
8388 182
8388 327
8388 1346
8388 78
8388 2206
8388 688
5079 401
5079 1279
5079 5077
5079 668
8389 1330
8389 439
8389 743
8390 7
8390 8391
8390 2841
8390 40
3038 4110
3038 7
3038 466
3038 3708
3038 1490
3038 1953
3038 329
3038 3025
3038 3707
3038 5696
3038 423
3038 3625
3038 149
3038 2285
3038 2886
3038 2943
3038 5079
3038 1265
3038 1279
3038 3709
3074 3070
3074 3853
3074 3350
7902 4663
7902 539
7425 1385
7425 1482
7425 88
7425 6165
8392 93
8392 421
8392 423
8392 348
8392 4467
8392 4897
8392 146
8392 7831
8392 516
8392 45
8392 384
6175 123
8393 37
8393 1423
8393 8394
8393 384
8395 7
8395 4362
8395 785
8396 6498
8396 292
8396 78
8396 79
8396 88
8396 1464
8396 522
8396 844
4070 2121
4070 885
4070 2955
4070 607
4070 597
6949 7856
5634 401
5634 695
6487 754
6487 8397
8398 1465
8399 8400
8399 539
5690 3108
5690 8401
5690 1851
1851 7
1851 1557
1851 914
1851 3108
1851 1946
1851 5690
1851 2380
1851 3110
1851 665
1851 244
1851 3020
1851 5585
1851 539
6645 4525
6645 8402
1299 3240
1299 1113
1299 2633
1299 578
1299 1445
1299 1291
1299 1294
1299 4111
1299 1301
1299 194
1299 133
1299 4146
1299 1416
1299 132
1299 1300
1299 664
8403 885
8403 4406
8403 303
8403 1093
8403 2286
8403 3458
8403 537
8404 182
3545 1485
3545 3459
3545 8405
5428 7
5428 38
5428 146
7870 1889
7870 2794
7870 8406
5676 1328
5676 7219
5676 8407
5676 1362
5676 5934
6480 2072
6480 6479
4643 297
4643 5935
4643 1200
5867 1571
5867 1758
5867 7474
5867 729
5867 8408
8409 927
8409 1706
8410 78
8410 327
8410 7
8410 1020
8411 5472
8411 820
8411 4686
8411 7582
8411 5252
8411 5914
8411 8168
2529 88
2529 2553
2529 645
2529 360
2529 670
8412 102
8412 7586
8412 42
8412 4667
5574 2752
5574 229
5574 88
5574 840
820 5072
820 2695
820 93
820 591
820 38
820 925
820 3895
820 6981
820 3675
3177 4572
3177 2507
3177 5472
3177 3176
3177 2533
3177 5004
3177 7427
3177 4838
3177 1495
3177 5473
5004 2507
5004 624
5004 4685
5004 4496
5004 1962
5004 6897
5004 4998
5004 4826
6897 336
6897 2529
6897 7273
6897 1495
6897 5004
6897 4496
6897 8413
6897 5137
6897 7283
6897 6679
8414 5850
8414 626
8414 88
8414 522
8414 3643
8414 8415
3421 594
3421 295
3421 1603
3421 205
3421 343
3421 6074
3421 297
3421 4944
3421 207
3421 1926
3421 209
3421 575
3421 347
3421 1084
3421 169
3421 908
3421 3416
3421 93
3421 38
3421 446
3421 214
3421 2125
3421 2779
3421 216
3421 3
3421 61
3421 1093
3421 1429
3421 952
3421 3825
4095 6750
4095 106
4095 3817
4095 2278
4095 2028
4095 785
4095 4690
486 7
486 473
486 8416
3932 1289
3932 420
3932 5913
3932 38
3932 1603
3932 229
3932 3934
3932 88
3932 473
3932 207
3932 209
3932 223
4631 8417
4631 2802
4631 7218
4631 1794
8418 8419
8418 7851
8418 2988
8418 1465
8418 8420
8418 473
402 1570
402 392
402 93
402 983
402 142
402 398
402 1188
402 447
402 1578
402 517
402 655
402 799
402 390
402 385
7476 3794
7476 7
7476 3609
7476 2301
7476 3608
7476 1464
7476 4284
7476 2998
7476 3429
7476 7475
7476 3611
5125 4758
5125 37
5125 5250
5125 3263
5125 5120
5125 7
5125 5229
241 8421
241 3108
241 1900
241 3112
241 8001
241 1339
241 233
7088 78
7088 6204
6204 1459
6204 985
6204 7088
6204 6203
5805 1323
5805 1274
5805 343
5805 1237
5805 558
5805 1619
5805 1390
5805 5931
5805 889
5805 2564
5805 843
5805 1069
5805 1324
5805 1391
5805 1392
5805 1333
5805 1327
5805 1393
5805 1329
5805 38
5805 1394
5805 1396
5805 446
5805 1397
5805 589
5805 3
5805 439
5805 1937
5805 1388
5805 1381
5805 485
5805 1399
3462 36
3462 6343
3462 2385
3462 6494
3462 2259
3462 5852
5072 820
5072 1609
5072 8422
5072 5537
5072 2406
5072 200
5072 3332
8423 776
8423 106
8424 385
8424 144
1609 5072
1609 8425
1609 352
1609 1436
1609 2422
1609 152
1609 4015
1609 6014
1609 229
1609 3332
1609 425
1609 1795
1609 1063
1609 928
1609 1791
1609 6440
8422 5072
8422 123
8422 785
8422 1266
8014 2501
8014 8012
8426 8427
8426 5776
8426 5437
8426 8428
8426 8429
8426 2337
8430 1330
8430 78
8430 327
8430 8431
8432 7
8433 7
2765 7
2765 1946
2765 4092
1089 1817
1089 3298
1089 1088
1089 885
1089 667
1089 437
1089 670
8060 1414
8060 2089
2586 37
2586 1450
2586 2585
2586 5096
2586 72
2586 927
4216 3210
4216 187
4216 7
4216 4461
4216 311
4216 318
4216 697
4216 3897
4216 3185
4216 536
4216 179
1984 5486
1984 37
1984 8434
1984 7993
1984 8435
1984 1981
5096 4662
5096 6189
5096 5653
5096 8151
5096 2555
5096 5114
5096 8436
5096 8227
5096 8437
5096 8438
8439 4318
8439 2803
8439 1166
8440 211
8440 5407
8440 7952
6976 7
6976 528
6976 873
8441 1318
8441 123
8441 473
8441 7
8441 2254
8442 985
8442 1479
8442 15
8442 8443
1480 78
1480 8444
3081 6929
3081 797
3081 8442
3081 1479
3081 8116
3081 213
3081 1924
3081 409
3081 3271
3081 7590
3081 7589
3081 216
3081 2091
8445 8446
8445 8447
8447 8445
7828 1143
7828 7827
7828 5146
7828 3175
8446 7
8446 8445
8448 8449
8448 3078
8448 1254
8448 1535
8448 5659
8448 8450
8448 8451
8448 27
8448 8452
8448 4168
8448 1191
8448 6454
8448 2612
8448 1366
8448 3425
8448 1800
8448 4281
8448 8453
8448 1267
8448 8454
8448 8455
8448 4110
8448 4448
8448 2851
8448 3449
8448 3351
8448 3526
8448 2264
8448 6022
8448 8456
8448 8457
8448 8458
2670 8459
2670 381
8454 152
8454 7
8454 27
8455 1800
8455 37
8455 4448
8455 292
8455 315
8455 295
8455 447
8455 6739
8455 924
8455 3447
8455 8448
8455 1263
8455 2406
8455 5127
8455 45
8455 146
8460 24
8460 4139
5014 420
5014 5013
2851 6497
1940 1800
1940 37
1940 526
1940 1939
1940 326
1940 695
1940 318
1940 371
1940 9
1940 2669
3449 123
3449 4229
4526 421
4526 1832
4526 6149
6022 6021
6022 1597
6022 4241
6022 8448
3830 4063
3830 224
3830 169
3830 2313
3830 329
3830 308
3830 2957
3830 574
785 4044
785 1732
785 8395
785 776
785 7
785 784
785 1862
785 6901
785 777
785 3817
785 779
785 2028
785 62
785 1677
8456 78
8456 697
8457 7
8458 7
3569 5161
3569 1233
3569 6228
3569 2494
3569 3092
3569 3094
3569 3196
3569 3095
3569 303
3569 3968
3569 985
3569 620
3569 434
3569 4234
3569 440
3569 292
3569 1556
3569 211
3569 885
3569 936
3569 5518
3569 3099
3569 3100
3569 5854
3569 798
3569 310
3569 667
3569 442
3569 1596
3569 3459
3569 5786
8461 7
8461 292
8461 347
8461 2302
8461 214
8461 203
8461 1287
8461 603
8461 2992
8461 308
8461 216
8461 1416
8461 209
8461 61
8461 2206
5659 1757
5659 5662
5659 8462
5659 1260
5659 679
5659 447
5659 4800
5659 481
5659 4003
5659 4535
5659 8463
1019 4554
1019 1017
1019 1128
1019 4990
8464 364
8464 7
8464 1914
8464 37
8464 98
8450 1336
2891 4994
2891 2476
4866 3329
8452 237
8452 2858
4168 3092
4168 2425
4168 206
4168 208
4168 538
4168 3094
4168 885
4168 3095
4168 303
4168 1642
4168 537
4168 413
4168 582
4168 4253
4168 1522
4168 3629
4168 3167
4168 1462
4168 3101
4168 3099
4168 129
4168 3100
4168 4174
4168 1093
4168 1465
4168 2905
4168 667
4168 1523
4168 669
4168 3169
4168 5905
4168 226
7064 2765
7064 7063
7064 37
7064 1464
7064 2442
2612 7
2612 2069
8465 695
8047 8046
7881 5204
7881 578
7881 738
7881 4812
7881 88
7881 1550
8466 6443
8466 466
8466 214
8466 2895
8466 310
8466 597
8467 420
8467 37
8467 292
8467 229
8467 79
8467 360
8468 420
8468 8469
8468 520
8468 437
2764 2762
2764 2757
2764 292
2764 2761
2764 1022
2764 926
2764 6870
4641 312
4641 1377
4641 1248
4641 1744
5018 2
5018 2288
5018 78
5018 445
5018 2525
5018 3
633 8470
3447 1074
3447 2843
3447 1155
3447 3445
3447 4773
3447 385
3447 3619
8471 1430
8471 924
4773 1571
4773 5475
4773 515
4773 93
4773 3456
4773 38
4773 458
4773 3447
4773 2018
4773 809
4773 7658
4773 5109
4773 6
4773 1044
4773 385
5027 209
5027 5973
5027 1603
5027 4191
5027 216
5027 1988
3619 3618
3619 6485
3619 4592
3619 3447
3619 1275
3619 6497
3619 3813
3619 1263
6221 3980
4150 483
4150 329
4150 7
4150 473
8472 78
8472 4575
8472 949
4860 5606
4860 789
4860 296
4860 5584
4860 6139
4860 6739
4860 8473
4860 4725
4860 2799
4860 2408
4860 6625
2029 8474
2029 219
8475 7
8475 93
8475 38
8475 915
8475 389
8475 5009
8475 435
2528 1863
2528 93
2528 3234
2528 446
2528 3702
2528 7
2528 488
2528 588
2528 4461
2528 5549
2528 3652
2528 2525
2528 208
2528 314
2528 5047
2528 38
6083 6809
6083 6526
6083 311
6083 3422
6083 609
6083 631
6083 412
5850 187
5850 4817
5850 578
5850 920
5850 8476
5850 1259
5850 3111
5850 6084
5850 500
5850 2887
5850 2576
5850 2389
5850 6804
8477 3478
8478 7
8478 1464
3841 146
3196 93
3196 295
3196 144
3196 3193
3196 1578
3196 216
3196 5269
3196 390
3196 851
5078 655
5078 7
5078 2344
5078 1937
8479 1412
8479 78
8479 37
8479 39
8480 7
8480 2750
8480 986
8480 4075
8480 4076
8480 428
8480 3647
8480 45
8480 1756
8480 1802
8480 1716
8480 637
8480 5988
8480 2148
8480 2918
8480 7884
8480 2987
8480 48
8480 435
8480 2212
8480 1407
8480 6453
8480 1991
8480 2155
8480 4612
8480 2375
8480 1398
8480 1517
8480 1525
8480 3540
8480 223
8480 697
8480 1669
8480 3661
8480 2930
8480 6300
2477 3450
2477 578
2477 2099
2477 144
2477 8481
2477 2358
2477 1251
2477 2478
2477 1334
2477 1422
2477 1426
2477 5852
2477 2483
2719 93
2719 7566
2719 138
2719 61
2719 3454
2719 3519
2719 5177
2719 2946
2719 420
2719 2285
2719 222
2719 2485
2719 2947
1221 7
1221 93
1221 443
1221 78
1221 1175
1221 521
1221 1120
1221 146
1221 451
1221 4594
1221 2614
8482 88
8482 384
3726 238
3726 234
3726 1891
1120 2631
1120 326
1120 646
1120 180
1120 1221
1120 7326
1120 4594
1120 1112
1120 240
8483 152
8483 7
8483 78
8483 88
8483 1282
8483 8484
8484 27
8470 7
8470 8485
8470 633
8486 679
8486 37
1264 4327
1264 157
1264 1556
1264 343
1264 575
1264 703
1264 4316
1264 7181
1264 450
1264 1105
1264 1014
1264 78
1264 254
1264 688
790 1380
790 1013
790 707
790 304
790 7426
790 4330
790 1059
790 297
790 7710
790 525
790 1718
790 1003
790 371
790 8487
790 4298
4102 4101
4102 326
4102 37
4102 88
4102 2488
8488 7
1104 4222
1104 7
1104 598
1104 4533
1104 1850
1104 695
1104 3633
1104 2803
1104 318
1104 6851
1104 2153
1104 4971
1104 3936
1104 857
1104 428
1104 3632
1104 670
4797 3944
4797 441
4797 5189
4797 4749
4797 2533
4797 5135
4797 287
4797 357
4797 1959
4797 5126
4797 3441
8489 1042
8489 345
8489 123
8489 7
8490 7
8491 8492
8491 3318
8491 2523
8491 1364
5883 761
5883 7
5883 348
5883 2518
5883 93
5883 207
5883 123
5883 209
5883 246
5883 2984
5883 88
5883 1278
5883 5026
5883 851
5883 152
5883 352
5883 38
5883 4429
5883 216
5883 3547
5883 219
5883 4359
5883 1429
5883 146
5883 40
5883 597
8492 3318
8492 8491
8492 6320
8492 851
8492 447
3318 8491
3318 1058
3318 8492
3318 326
3318 5022
3318 2523
2523 4204
2523 3008
2523 2517
2523 207
2523 1537
2523 8493
2523 2080
2523 3925
2523 3009
2523 350
2523 1801
2523 6864
2523 827
2523 8491
2523 3318
2523 326
2523 3481
2523 2081
2523 8494
2523 3844
2523 5887
2523 362
1364 966
8495 7
8495 8496
2571 420
2571 38
2571 78
2571 573
2571 4826
2571 481
2571 6427
2571 1095
2571 146
2571 3093
2571 1963
2571 1245
2571 1189
8497 1668
8497 1110
8497 1196
8497 573
8185 7216
8185 7
74 66
74 2577
74 5486
74 37
74 4751
8498 2208
8498 6800
7402 1806
7402 2602
7402 1260
7402 121
7402 6739
7402 4126
7402 3859
7402 4755
7402 124
4247 2579
4247 93
4247 38
4247 7
4247 565
3102 93
3102 6129
3102 442
3102 420
3716 3718
3716 3061
3716 3063
8499 187
8499 7
8499 179
8499 78
8499 1465
8499 244
2045 8
2045 24
2045 2071
2045 167
2045 4746
2045 329
2045 2066
2045 7764
2045 83
2045 5105
2045 1850
2045 3187
2045 676
2045 2745
8500 243
7564 838
7564 39
7564 4784
7564 599
8501 2788
5948 223
5948 131
5948 4160
5949 4702
5949 7
5949 4160
5949 4916
5949 2279
5949 223
4702 7
4702 4160
4702 38
4702 1506
4702 131
4702 985
4702 5948
4702 5949
4702 2955
8502 326
8502 146
8502 48
7997 45
7997 6763
7997 2849
5482 6050
5482 4655
5482 320
5482 1032
6050 4154
6050 8503
6050 1615
6050 355
6050 4887
6050 209
6050 3996
6050 6067
8504 1165
8505 1465
8505 7
8505 345
8505 318
2009 2397
2009 2008
2009 2576
2009 2121
2009 78
2009 2006
2009 7
2009 3300
2009 36
2009 1024
2009 6
2009 5573
7954 7
7954 37
7954 326
7954 313
7954 78
7954 327
5703 8109
5703 8506
5703 2427
5703 568
5703 326
5703 964
5703 1269
5703 321
5703 60
5703 3079
5703 3082
5703 597
1269 2397
1269 4930
1269 5703
1269 343
1269 1259
1269 1311
1269 146
1269 3050
1269 5600
1269 3079
1269 3082
1269 3898
1269 1185
1269 412
8507 408
8507 4126
8507 98
8507 1124
8507 2135
8507 911
8507 2301
8507 78
8507 5230
8507 2348
8507 496
8507 985
8507 8365
8507 1999
8507 633
8507 1464
8507 215
8507 119
8507 8508
8507 1542
8507 8379
8507 27
8507 116
8507 1541
8507 2282
8507 2206
6004 6659
6004 9
4775 1465
2020 1669
2020 2017
2020 4775
2020 520
2020 2221
5339 3029
5339 947
5339 1160
5339 1723
5339 3019
8509 93
1782 7
1782 342
1782 1020
1782 88
1782 2069
1782 345
1782 637
1782 246
1782 116
1782 78
1782 471
1782 1784
1782 183
1782 8510
1782 2171
1782 152
1782 37
1782 584
1782 587
1782 1648
1782 1256
1782 1525
1782 2010
1782 1347
1782 1382
1782 1963
1782 2091
4564 1219
370 3078
370 3944
370 7
370 568
370 6553
370 60
370 1014
370 2225
370 3533
370 2315
370 8511
370 578
370 78
370 367
370 5972
370 37
370 1482
370 1645
370 353
370 5290
370 368
370 326
370 5289
370 5443
370 1481
370 2533
370 8512
370 8228
1949 7
1949 6635
1949 568
1949 88
1949 2315
1949 368
1949 304
1949 7854
1949 471
1949 371
1949 2798
1949 2957
1949 24
1949 583
1949 1482
1949 354
1949 633
1949 1645
1949 355
1949 181
1949 1782
1949 5443
1949 90
1949 1273
2391 6206
2391 8513
2391 8514
2391 6819
2391 2572
2391 959
2391 670
7550 7549
7550 8515
8516 8517
8516 8236
8516 758
8516 27
8518 4932
8518 2945
7218 5371
7218 5726
7218 4630
7218 3283
7218 990
7218 2064
7218 78
7218 611
7218 1794
7218 444
7218 449
7218 2689
7218 154
7218 4631
7218 437
7218 748
7998 128
8519 7
8519 776
8519 635
8519 778
8519 779
8519 327
4867 495
4867 88
4867 3156
2587 883
2587 421
2587 423
2587 98
2587 428
2587 7169
2587 2389
2587 880
2587 4581
2587 4575
2587 348
2587 3584
2587 3289
2587 72
2587 333
2587 2845
2587 37
2587 4580
2587 1037
2587 360
2587 3328
2587 25
5987 4554
5987 7218
611 2436
611 808
611 7218
611 4630
611 24
611 1195
611 7210
611 3616
611 2153
611 93
611 444
611 449
611 3050
611 8520
611 439
611 27
611 1184
8521 7
8521 326
8521 178
8521 88
8521 98
8521 362
4778 4820
4778 1181
4778 4822
4778 1514
4778 4855
4778 2417
4778 8522
4778 4506
4778 1365
4778 4776
4778 6462
4778 216
4778 4797
4778 8434
8523 1287
8523 88
8523 9
423 4327
423 421
423 343
423 4668
423 387
423 538
423 4581
423 7955
423 5216
423 1414
423 385
423 1213
423 668
423 2749
423 1200
423 1308
423 3926
423 214
423 144
423 239
423 3038
423 485
423 812
423 1245
423 2922
423 3040
423 4931
423 3274
423 3106
423 6566
423 316
423 447
423 310
423 528
423 481
423 2480
423 3459
2225 338
2225 8263
2225 5188
2225 5080
2488 360
2488 1216
2488 1715
2488 2525
2488 2092
2488 2582
2488 574
2488 2531
2488 1838
2488 579
2488 2725
2488 1033
2488 88
2488 2799
2488 520
2488 4749
2488 357
2488 2417
2488 2424
2488 2337
2488 592
2488 1429
2488 594
2488 2493
2488 1043
2488 4116
2488 597
3794 2301
3794 138
3794 2302
4784 8524
4784 599
4784 838
4784 7564
4784 1263
4784 179
8524 4784
2534 2525
2534 7641
2534 3586
2534 1695
6049 1889
6049 2527
6049 8122
116 1114
116 1944
116 4181
116 2855
116 2796
116 4076
116 2034
116 1124
116 8525
116 8526
116 3977
116 88
116 5989
116 2854
116 2744
116 117
116 105
116 1943
116 1332
116 1858
116 229
116 8527
116 5671
116 4554
116 59
116 359
116 90
2042 2631
2042 2104
2042 2041
2042 1464
2042 1124
2042 2180
8528 390
7673 253
7673 3739
8529 8530
8531 3995
8531 78
8531 1805
8531 416
8532 7
8532 244
4370 24
4370 988
4370 1624
4370 764
4370 6549
4370 1628
4370 987
4370 5029
4370 178
4370 7
4370 776
4370 2810
4370 119
4370 779
4370 2745
4370 4931
4370 7026
4370 1677
8533 4715
8533 292
8533 5167
8533 92
8533 1336
8533 4126
8533 8534
8533 935
8533 123
8533 7141
8533 4975
8533 880
8535 1037
8535 398
8536 557
8536 37
8536 292
8536 3403
8536 806
8536 88
8536 2155
8536 229
8536 1284
8536 78
8536 39
8536 4734
8536 45
5170 3578
5170 4032
5170 6806
5170 247
5170 2427
5170 4893
5170 2330
5170 1496
5170 2469
5170 5233
5170 8537
5170 1611
8538 3390
8539 7
8539 1464
4410 709
8540 2640
8540 473
8540 78
6785 7
6785 236
6785 8541
6785 348
6785 426
6785 2922
6785 45
5095 5094
1409 1404
1409 1405
1409 1406
7699 229
7699 93
7699 88
8542 1330
8542 2973
8543 169
8543 327
6910 7874
6910 885
6910 303
6910 347
6910 4751
6910 1238
6910 1465
6910 203
6910 444
6910 1968
6910 1523
6910 414
6910 300
6910 4052
6910 216
6910 1189
6910 6096
6336 8544
6336 1238
6336 8545
6336 2214
6336 8546
6336 1011
6336 699
6336 3836
6336 5438
6336 5922
6336 4749
6336 8547
6336 895
6336 4350
6336 8548
6336 2375
6336 8549
6336 3293
6336 1519
6336 1578
6336 8550
6336 8438
2404 1181
2404 8551
2404 952
2938 3213
2938 990
2938 2153
2938 2936
1181 2098
1181 2427
1181 8492
1181 130
1181 2099
1181 2100
1181 1396
1181 2729
1181 2358
1181 2194
1181 8552
1181 588
1181 8553
1181 595
1181 428
3579 1275
8551 152
8551 78
8554 7
8554 244
5246 4051
5246 3326
5246 7230
5246 887
5246 3539
5246 222
5246 274
5246 6312
666 1837
666 2988
666 4697
666 2151
666 2729
666 130
666 588
666 452
666 1245
666 492
8555 4260
8555 4347
8555 144
8556 7
8556 345
8556 88
8556 1347
8556 2069
8556 6607
8556 90
8557 327
4763 7
12 723
12 342
12 237
12 79
12 6456
12 3947
12 4576
12 1178
12 5988
12 451
12 284
12 1848
12 4233
8558 7
8558 482
8167 2586
8167 8303
8167 8166
8167 1077
8167 8559
5230 2108
5230 7335
7203 2515
8560 138
2630 3860
2630 1535
2630 2008
2630 284
2630 2369
2630 3156
2630 100
5101 183
5101 3157
5101 345
5101 2646
5101 244
1024 7267
1024 5448
1024 7
1024 1311
1927 1928
1927 2171
1927 302
1927 152
1927 2179
1927 327
5654 4466
5654 5447
8561 343
8561 45
8562 8563
8562 7
8562 8564
8562 4792
4792 7
4792 78
4792 8562
4792 2835
4792 2497
4792 229
4792 45
5114 2786
5114 4019
5114 932
5114 8071
8417 154
8417 146
8417 1794
8417 4631
8565 2208
8565 5721
8565 1248
8565 78
8565 408
8565 416
2208 8498
2208 1495
2208 2570
2208 7
2208 1388
2208 298
2208 244
2208 8565
2208 999
5721 1239
5721 401
5721 813
5721 4045
5721 2221
8566 7
8566 390
237 8452
237 7
237 1676
237 2305
237 233
237 8567
237 2355
237 2010
237 1376
237 1125
237 4182
237 2629
237 1535
237 3459
237 327
237 1123
237 4135
8568 7
8568 93
8568 311
8568 2457
4325 345
4325 244
4266 1263
4266 3901
4266 3741
4266 179
4266 1998
1995 7480
1995 7481
1995 8569
1995 6333
1995 371
1995 6557
1995 539
787 7
787 2282
787 2272
787 4092
787 4314
787 3817
787 7026
787 2024
787 767
787 784
787 776
787 7015
787 3369
787 779
787 1706
787 2028
787 1677
787 1675
787 1862
787 5648
1647 1642
1647 15
7518 2971
7518 93
7518 2672
7518 38
7518 8570
7518 146
7518 536
6963 6528
6963 6970
6963 340
6963 6962
6963 1794
6963 1366
6963 5372
6963 3616
8571 901
8571 538
8571 952
8572 3977
8572 7
8572 2818
8572 37
8572 2252
8572 182
8572 471
8572 6444
8572 313
8572 1848
8572 2054
8572 2544
8572 7532
8572 2256
8573 763
8573 318
4204 362
4204 5937
4204 8329
4204 3008
4204 2193
3358 3357
5876 1366
5876 7
5876 2454
5876 5076
8574 8575
8574 318
8574 5876
8575 2576
8575 1396
8575 78
8575 5851
8575 1428
8575 8576
8575 1011
8575 1334
8575 8574
8577 4267
8577 2576
8577 1503
8577 732
8577 2373
8577 8575
8577 4972
4701 4419
4701 131
4701 4330
3583 11
3583 2377
3583 7
3583 93
3583 4612
3583 244
3583 2687
3583 1260
3583 78
3583 4779
3583 121
3583 4126
3583 485
3583 146
3583 6142
3583 216
3583 1014
3583 6271
3583 7390
3583 384
4045 4333
4045 7
4045 5721
4045 401
4045 4335
4045 3045
4045 5424
4045 647
4045 4920
4045 2221
4045 8578
4045 1416
4045 1457
7251 3371
7251 1291
7251 1482
7251 1421
7251 1370
7251 7100
7251 1429
7251 1378
7251 1418
2554 7214
2554 88
2554 2549
2554 425
2554 2497
2554 1743
7461 1254
7461 4202
4165 616
4165 420
4165 797
4165 38
4165 316
4165 214
4165 348
4165 144
4165 203
4165 207
4165 208
4165 216
4165 8579
4165 5422
8579 4165
5422 7
5422 624
5422 645
5422 38
5422 292
5422 1432
5422 1293
5422 4165
5422 1334
5422 935
5422 385
5422 3552
5422 520
5422 1336
5422 1837
1938 3191
1938 466
1938 840
1938 8580
1938 2260
1938 4545
1938 2329
1938 8581
1938 5656
8582 7
8582 7207
8582 360
8582 8583
8582 6727
7395 1160
7395 4126
7395 7279
7395 5484
7395 6271
1101 761
1101 38
1101 1192
1101 1100
1101 2121
1101 1503
1101 941
1101 318
1101 9
1101 6
1101 123
1101 473
1101 412
8584 51
8584 243
8585 1436
8585 1347
8585 732
8585 243
8585 2802
8585 251
8585 327
8586 1078
8586 7
8586 2969
8586 1077
8586 152
8586 1412
8586 169
8586 3658
8586 1189
8586 471
8586 88
8586 1083
8586 203
8586 715
8586 697
8586 992
8586 37
8586 27
8586 229
8586 45
8586 2135
8587 246
5412 450
5412 2369
5412 123
5412 992
5412 1928
5412 577
5412 560
5412 78
5412 522
5412 327
5412 1927
5412 152
5412 352
5412 292
5412 4712
5412 1385
5412 360
5412 2999
5412 1146
5412 5410
5412 1247
5412 1347
5412 727
5412 244
5412 1282
8588 78
8588 4020
3828 420
3828 142
3828 1238
3828 98
3828 1418
3828 208
3828 209
3828 885
3828 3095
3828 78
3828 1370
3828 6326
3828 1279
3828 1443
3828 4740
3828 1958
3828 216
3828 218
3828 2904
3828 219
3828 1256
3828 3100
3828 437
3828 3101
3828 1421
8589 8590
8589 88
8591 7
8592 123
8592 3898
8592 38
76 3590
76 7650
76 3493
76 8094
76 4033
76 4742
76 4016
76 66
76 2541
76 378
76 5485
76 4656
4016 2392
4016 4513
4016 3266
6467 8248
6467 4659
6467 6466
6467 6468
6467 1795
8248 6467
8248 203
8248 39
8248 88
8248 4659
2392 8023
2392 7554
2392 4039
2392 8593
2392 8016
2392 4498
2392 4016
2392 8594
2392 8017
2392 8018
2392 4040
2392 8019
2392 8123
6468 38
6468 78
6468 8248
6468 6466
6468 1795
6468 8249
6468 45
8097 8096
8097 320
8097 460
2394 4504
2394 4015
2394 2199
2394 6448
2394 927
2394 4818
2394 3266
2590 2386
2590 4540
2590 1450
2590 4302
2590 3265
2590 2391
2590 2392
2590 72
2590 4034
2590 2394
2590 3266
2590 2093
1734 8595
1734 7939
1734 37
1734 6400
1734 4811
7242 7161
7242 8596
7242 78
7242 1163
7242 4769
7242 2722
3913 2001
3913 2122
3913 2857
389 8475
389 4139
389 801
389 2010
389 743
389 146
389 428
389 385
389 90
389 1271
2048 2041
5689 7729
5689 329
8597 7307
8597 37
8597 346
8597 8598
8597 1287
8597 318
8597 826
8597 2547
8597 4084
8599 5399
8599 8600
8601 78
8601 5096
8601 244
8601 5366
8601 45
8601 8438
6593 6201
6593 7
6593 3289
6593 65
2896 1070
2896 3110
2896 3096
2896 3517
2896 3289
2896 7896
2896 380
8249 4659
8602 7
8603 1588
8603 761
8603 7
8603 93
8603 38
8603 61
8603 149
8603 581
8603 144
8603 3041
8603 885
8603 4426
8603 686
8603 1451
8603 390
8603 4298
34 1562
34 444
34 8604
34 32
34 1350
34 8086
34 4117
34 4742
34 2541
34 2241
34 4026
34 4154
34 5171
34 458
34 3524
34 2521
34 3628
34 4152
34 4502
34 2512
34 5810
34 815
34 4296
34 3433
34 8605
34 2783
34 150
7174 6248
7174 1758
7174 1260
7174 78
7174 4317
7174 4571
7174 318
7174 6643
7174 4535
7174 1451
2521 4024
2521 6138
2521 2843
2521 1278
2521 4688
2521 841
2521 983
2521 5814
[truncated: 259,334 more chars]
